# Supplementary material for: Comparative analysis of miRNA expression in Yili horses pre- and post-5000-m race
Source: Front Genet. 2025 Oct 1;16:1676558. doi: 10.3389/fgene.2025.1676558 (PMC12520636; doi:10.3389/fgene.2025.1676558)
Supplement: Supplementary file 1 [file Table2.xlsx]

## Sheet: target_gene.xls
geneID	miRNA	gene_name	gene_chr	gene_start	gene_end	gene_strand	gene_length	gene_biotype	gene_description	tf_family
100067156	eca-miR-129a-5p,eca-miR-331,novel_235,novel_599,novel_97,novel_576,novel_406,novel_656,eca-miR-185,eca-miR-502-5p,eca-miR-423-3p,eca-miR-326,eca-miR-9114,eca-miR-8997,eca-miR-145,novel_306,eca-miR-345-5p,eca-miR-1301	SYCE1	NC_009144.3	8	15580	+	2195	protein_coding	synaptonemal complex central element protein 1%2C transcript variant X1 && sp|Q32LK9|SYCE1_BOVIN Synaptonemal complex central element protein 1 OS=Bos taurus OX=9913 GN=SYCE1 PE=2 SV=2 && PF15233:Synaptonemal complex central element protein 1	-
111772506	novel_524,novel_365,novel_238,eca-miR-150,novel_580	LOC111772506	NC_009144.3	27578	65523	-	3766	protein_coding	zinc finger protein 717-like%2C transcript variant X2 && sp|Q9BY31|ZN717_HUMAN Zinc finger protein 717 OS=Homo sapiens OX=9606 GN=ZNF717 PE=2 SV=2 && PF00096:Zinc finger, C2H2 type|PF01352:KRAB box	-
100067086	novel_162	LOC100067086	NC_009144.3	64307	78924	-	3226	protein_coding	zinc finger protein 717 && sp|Q9BY31|ZN717_HUMAN Zinc finger protein 717 OS=Homo sapiens OX=9606 GN=ZNF717 PE=2 SV=2 && PF00096:Zinc finger, C2H2 type|PF01352:KRAB box	-
100066422	eca-miR-138,novel_190	CYP2E1	NC_009144.3	131451	143029	-	1714	protein_coding	cytochrome P450 family 2 subfamily E member 1 && sp|P79383|CP2E1_PIG Cytochrome P450 2E1 OS=Sus scrofa OX=9823 GN=CYP2E1 PE=2 SV=1 && PF00067:Cytochrome P450	-
100067067	novel_162,eca-miR-214,novel_435,eca-miR-8986b,eca-miR-8970,novel_311,eca-miR-486-3p,novel_635,novel_651,eca-miR-1301,eca-miR-9000	LOC100067067	NC_009144.3	170978	171943	-	966	protein_coding	olfactory receptor 13A1-like && sp|Q8NGR1|O13A1_HUMAN Olfactory receptor 13A1 OS=Homo sapiens OX=9606 GN=OR13A1 PE=2 SV=2 && PF13853:Olfactory receptor	-
100067042	novel_4	LOC100067042	NC_009144.3	182999	183946	-	948	protein_coding	olfactory receptor 13A1-like && sp|Q8NGR1|O13A1_HUMAN Olfactory receptor 13A1 OS=Homo sapiens OX=9606 GN=OR13A1 PE=2 SV=2 && PF13853:Olfactory receptor	-
100066894	novel_488,novel_656,eca-miR-328,eca-miR-8970,novel_531,eca-miR-125a-3p,eca-miR-370,eca-miR-744,novel_651	LOC100066894	NC_009144.3	233422	234552	-	1131	protein_coding	olfactory receptor 13G1-like && sp|Q8NGZ3|O13G1_HUMAN Olfactory receptor 13G1 OS=Homo sapiens OX=9606 GN=OR13G1 PE=2 SV=1 && PF13853:Olfactory receptor	-
111772516	novel_524,novel_162,novel_402,eca-miR-214,eca-miR-326,eca-miR-8970,eca-miR-9152,novel_387,eca-miR-9000	LOC111772516	NC_009144.3	257740	262869	-	4110	protein_coding	olfactory receptor 13A1-like && sp|Q8NGR1|O13A1_HUMAN Olfactory receptor 13A1 OS=Homo sapiens OX=9606 GN=OR13A1 PE=2 SV=2 && PF13853:Olfactory receptor	-
100066808	novel_605,novel_162,eca-miR-7045,eca-miR-9178,eca-miR-1291a,eca-miR-324-3p	LOC100066808	NC_009144.3	262975	270902	-	7312	protein_coding	olfactory receptor 6-like%2C transcript variant X1 && sp|P23270|OL226_RAT Olfactory receptor 226 OS=Rattus norvegicus OX=10116 GN=Olr226 PE=2 SV=2 && PF13853:Olfactory receptor	-
100066831	eca-miR-8915,eca-miR-34c,eca-miR-149,novel_133,eca-miR-671-5p,eca-miR-326,novel_483,eca-miR-486-3p,eca-miR-145,novel_351,eca-miR-744,eca-miR-9000	LOC100066831	NC_009144.3	290884	294732	+	3849	protein_coding	olfactory receptor 287-like && sp|P23267|OL287_RAT Olfactory receptor 287 OS=Rattus norvegicus OX=10116 GN=Olr287 PE=2 SV=1 && PF13853:Olfactory receptor	-
100066391	eca-miR-1842,eca-miR-9162,eca-miR-9036,eca-miR-149,novel_384,novel_320,novel_599,novel_228,eca-miR-9120,eca-miR-486-3p,novel_387,novel_225,novel_560,eca-miR-885-3p,eca-miR-767-3p	LOC100066391	NC_009144.3	328509	331465	-	2957	protein_coding	olfactory receptor 226-like && sp|P23270|OL226_RAT Olfactory receptor 226 OS=Rattus norvegicus OX=10116 GN=Olr226 PE=2 SV=2 && PF13853:Olfactory receptor	-
100066851	novel_365,novel_97,eca-miR-486-3p,eca-miR-1379,novel_351,novel_184,eca-miR-139-3p,novel_296,novel_656,eca-miR-615-3p,novel_228,eca-miR-326,eca-miR-9120,novel_306,novel_307,eca-miR-493b,eca-miR-9000,eca-miR-330,eca-miR-7045,eca-miR-331,novel_235,novel_358,novel_599,eca-miR-9159,novel_651,eca-miR-744,eca-miR-9097,novel_576,novel_222,novel_242,eca-miR-8970,eca-miR-9178,novel_387,novel_635,eca-miR-32…	LOC100066851	NC_009144.3	347323	358608	+	3619	protein_coding	scavenger receptor cysteine-rich domain-containing protein SCART1-like%2C transcript variant X1 && sp|Q4G0T1|SRCRM_HUMAN Scavenger receptor cysteine-rich domain-containing protein SCART1 OS=Homo sapiens OX=9606 PE=1 SV=2 && PF00530:Scavenger receptor cysteine-rich domain	-
100066869	eca-miR-9152,eca-miR-8970,eca-miR-326,novel_162,novel_402,eca-miR-214,eca-miR-9000	LOC100066869	NC_009144.3	363883	366153	+	1271	pseudogene	- && sp|Q8NGR1|O13A1_HUMAN Olfactory receptor 13A1 OS=Homo sapiens OX=9606 GN=OR13A1 PE=2 SV=2 && PF00001:7 transmembrane receptor (rhodopsin family)	-
100066787	novel_234,eca-miR-149,eca-miR-331,novel_365,novel_47,novel_387,eca-miR-370,novel_258,eca-miR-8977	LOC100066787	NC_009144.3	367813	369495	+	1683	pseudogene	- && sp|Q8NGR1|O13A1_HUMAN Olfactory receptor 13A1 OS=Homo sapiens OX=9606 GN=OR13A1 PE=2 SV=2 && PF13853:Olfactory receptor	-
111772531	eca-miR-7045,novel_238,novel_599,novel_442,eca-miR-1291a,eca-miR-9177,novel_594,eca-miR-370,novel_258,novel_162,novel_234,novel_656,novel_133,eca-miR-8970,eca-miR-326,novel_634,eca-miR-324-3p,novel_595	SPRN	NC_009144.3	379187	383493	+	3442	protein_coding	shadow of prion protein && sp|Q5BIV9|SPRN_HUMAN Shadow of prion protein OS=Homo sapiens OX=9606 GN=SPRN PE=2 SV=1 && PF14999:Shadow of prion protein, neuroprotective	-
106782052	eca-miR-1842,eca-miR-7045,eca-miR-331,novel_190,novel_320,novel_599,eca-miR-9177,eca-miR-370,novel_351,novel_258,eca-miR-744,eca-miR-139-3p,novel_45,novel_656,novel_454,novel_133,eca-miR-8970,novel_441,novel_634,eca-miR-125a-3p,novel_595	LOC106782052	NC_009144.3	380855	383519	+	1482	protein_coding	uncharacterized LOC106782052 && - && -	-
100066767	eca-miR-1842,novel_402,novel_296,novel_246,eca-miR-328,novel_190,novel_320,novel_47,eca-miR-9178,eca-miR-1379,novel_611,eca-miR-493b,eca-miR-652	MTG1	NC_009144.3	383641	397915	-	2024	protein_coding	mitochondrial ribosome associated GTPase 1%2C transcript variant X4 && sp|Q4PS77|MTG1_BOVIN Mitochondrial ribosome-associated GTPase 1 OS=Bos taurus OX=9913 GN=MTG1 PE=2 SV=2 && PF01926:50S ribosome-binding GTPase	-
100629322	novel_524,novel_162,novel_402,novel_133,eca-miR-185,eca-miR-532-3p,novel_651,eca-miR-9000	PAOX	NC_009144.3	400013	409829	-	1877	protein_coding	polyamine oxidase && sp|Q865R1|PAOX_BOVIN Peroxisomal N(1)-acetyl-spermine/spermidine oxidase OS=Bos taurus OX=9913 GN=PAOX PE=1 SV=3 && PF01593:Flavin containing amine oxidoreductase	-
100066748	eca-miR-9152,eca-miR-326,eca-miR-9120,novel_630,novel_557,novel_474,eca-miR-9000	ECHS1	NC_009144.3	414571	421931	+	1029	protein_coding	enoyl-CoA hydratase%2C short chain 1 && sp|Q8BH95|ECHM_MOUSE Enoyl-CoA hydratase, mitochondrial OS=Mus musculus OX=10090 GN=Echs1 PE=1 SV=1 && PF00378:Enoyl-CoA hydratase/isomerase	-
100066719	novel_210,eca-miR-214,novel_365,novel_322,novel_97,eca-miR-9021,eca-miR-486-3p,eca-miR-370,novel_351,eca-miR-138,novel_234,novel_296,novel_656,novel_384,eca-miR-326,novel_299,novel_251,eca-miR-9120,novel_439,novel_225,eca-miR-125a-3p,novel_611,novel_306,novel_136,eca-miR-361-3p,eca-miR-330,novel_238,eca-miR-331,eca-miR-671-3p,novel_557,eca-miR-8986b,novel_235,novel_580,novel_442,novel_544,novel_6…	FUOM	NC_009144.3	422380	435955	+	3939	protein_coding	fucose mutarotase%2C transcript variant X4 && sp|A2VDF0|FUCM_HUMAN Fucose mutarotase OS=Homo sapiens OX=9606 GN=FUOM PE=1 SV=2 && PF05025:RbsD / FucU transport protein family	-
102148738	eca-miR-330,novel_238,novel_259,novel_599,eca-miR-8908l,novel_97,novel_544,eca-miR-1291a,novel_184,novel_488,novel_656,novel_133,novel_435,eca-miR-9114,eca-miR-8970,eca-miR-326,eca-miR-532-3p,eca-miR-324-3p,novel_225	PRAP1	NC_009144.3	432631	451303	-	8405	protein_coding	proline rich acidic protein 1 && sp|Q96NZ9|PRAP1_HUMAN Proline-rich acidic protein 1 OS=Homo sapiens OX=9606 GN=PRAP1 PE=1 SV=2 && -	-
100066671	novel_557,eca-miR-671-5p,novel_599,novel_365,eca-miR-9152,novel_97,novel_442,eca-miR-24,eca-miR-342-5p,novel_258,eca-miR-744,eca-miR-138,novel_234,novel_630,novel_384,eca-miR-423-3p,eca-miR-326,eca-miR-8970,novel_228,eca-miR-193a-5p,eca-miR-324-3p,eca-miR-125a-3p,novel_611,eca-miR-8992	CALY	NC_009144.3	444643	454720	+	2131	protein_coding	calcyon neuron specific vesicular protein%2C transcript variant X5 && sp|Q9NYX4|CALY_HUMAN Neuron-specific vesicular protein calcyon OS=Homo sapiens OX=9606 GN=CALY PE=1 SV=1 && PF06387:D1 dopamine receptor-interacting protein (calcyon)	-
106782066	eca-miR-9162,novel_216,eca-miR-331,novel_580,eca-miR-8908l,novel_442,eca-miR-486-3p,eca-miR-370,novel_234,novel_296,novel_656,novel_242,eca-miR-34a,eca-miR-8970,eca-miR-9120,eca-miR-8934,novel_635,eca-miR-324-3p,eca-miR-211	LOC106782066	NC_009144.3	462625	468586	-	4326	protein_coding	uncharacterized LOC106782066 && sp|Q15399|TLR1_HUMAN Toll-like receptor 1 OS=Homo sapiens OX=9606 GN=TLR1 PE=1 SV=3 && -	-
100146619	novel_402,eca-miR-7045,novel_454,eca-miR-9104,novel_557,novel_490,novel_544,eca-miR-1291a,eca-miR-8976,eca-miR-9185,eca-miR-1307,eca-miR-885-3p	LOC100146619	NC_009144.3	500809	504217	+	2749	protein_coding	homeobox protein MSX-3-like && sp|P70354|MSX3_MOUSE Homeobox protein MSX-3 OS=Mus musculus OX=10090 GN=Msx3 PE=1 SV=1 && -	-
100066579	novel_210,novel_148,novel_656,novel_320,novel_228,novel_111,eca-miR-125a-3p,novel_611,novel_576,eca-miR-361-3p	ZNF511	NC_009144.3	515161	526116	-	5546	protein_coding	zinc finger protein 511%2C transcript variant X1 && sp|Q8NB15|ZN511_HUMAN Zinc finger protein 511 OS=Homo sapiens OX=9606 GN=ZNF511 PE=1 SV=2 && -	-
100066555	novel_262,eca-miR-138,novel_162,eca-miR-324-3p,eca-miR-149,novel_651,novel_258	TUBGCP2	NC_009144.3	526070	558503	+	3512	protein_coding	tubulin gamma complex associated protein 2%2C transcript variant X2 && sp|Q921G8|GCP2_MOUSE Gamma-tubulin complex component 2 OS=Mus musculus OX=10090 GN=Tubgcp2 PE=1 SV=2 && PF17681:Gamma tubulin complex component N-terminal|PF04130:Gamma tubulin complex component C-terminal	-
111772543	novel_590,eca-miR-330,novel_148,eca-miR-1388,eca-miR-3065,novel_580,novel_320,eca-miR-9152,novel_645,novel_322,eca-miR-9177,eca-miR-1379,eca-miR-370,eca-miR-885-3p,eca-miR-744,novel_512,novel_45,novel_296,novel_436,novel_656,eca-miR-185,novel_531,novel_228,eca-miR-34a,eca-miR-326,eca-miR-8970,novel_47,eca-miR-8976,eca-miR-9048	ADAM8	NC_009144.3	560406	574640	+	3664	protein_coding	ADAM metallopeptidase domain 8%2C transcript variant X1 && sp|P78325|ADAM8_HUMAN Disintegrin and metalloproteinase domain-containing protein 8 OS=Homo sapiens OX=9606 GN=ADAM8 PE=1 SV=2 && PF00200:Disintegrin|PF01421:Reprolysin (M12B) family zinc metalloprotease|PF01562:Reprolysin family propeptide|PF08516:ADAM cysteine-rich	-
111775984	eca-miR-3065,novel_557,eca-miR-9152,novel_351,novel_512,novel_162,eca-miR-185,novel_656,novel_150,novel_384,eca-miR-8970,novel_527,novel_387,novel_225,eca-miR-345-5p,eca-miR-9000	LOC111775984	NC_009144.3	574491	587360	+	1056	protein_coding	sperm flagellar protein 1-like && sp|Q0IH24|SPEF1_XENLA Sperm flagellar protein 1 OS=Xenopus laevis OX=8355 GN=spef1 PE=2 SV=1 && PF06294:CH-like domain in sperm protein	-
111772556	eca-miR-324-5p,eca-miR-1842,novel_402,novel_630,novel_656,novel_454,novel_216,eca-miR-671-5p,novel_320,novel_228,eca-miR-9163,eca-miR-9178,novel_351	VENTX	NC_009144.3	598725	602000	-	1508	protein_coding	VENT homeobox && sp|O95231|VENTX_HUMAN Homeobox protein VENTX OS=Homo sapiens OX=9606 GN=VENTX PE=1 SV=1 && PF00046:Homeodomain	-
102147444	novel_488,novel_402,eca-miR-9055,novel_656,eca-miR-9151,eca-miR-34a,eca-miR-8970,eca-miR-1543,eca-miR-9177,eca-miR-324-3p,eca-miR-1307,eca-miR-370,eca-miR-8992,eca-miR-744	UTF1	NC_009144.3	611674	613099	-	1288	protein_coding	undifferentiated embryonic cell transcription factor 1 && sp|Q6J1H4|UTF1_MOUSE Undifferentiated embryonic cell transcription factor 1 OS=Mus musculus OX=10090 GN=Utf1 PE=1 SV=2 && PF13837:Myb/SANT-like DNA-binding domain	-
100050566	eca-miR-125a-5p,eca-miR-9162,eca-miR-1296,eca-miR-9104,novel_320,eca-miR-125b-5p,novel_322,novel_111,novel_97,eca-miR-1379,novel_171,novel_402,novel_296,novel_656,novel_435,novel_228,eca-miR-326,novel_306,eca-miR-9000,eca-miR-652,eca-miR-1842,novel_196,eca-miR-330,novel_148,novel_238,eca-miR-331,eca-miR-8986b,novel_580,eca-miR-424,novel_576,eca-miR-296,eca-miR-744,eca-miR-885-3p,novel_162,novel_4…	KNDC1	NC_009144.3	617122	684237	-	12491	protein_coding	kinase non-catalytic C-lobe domain containing 1%2C transcript variant X1 && sp|Q76NI1|KNDC1_HUMAN Kinase non-catalytic C-lobe domain-containing protein 1 OS=Homo sapiens OX=9606 GN=KNDC1 PE=2 SV=2 && PF16474:Kinase non-catalytic C-lobe domain|PF00617:RasGEF domain|PF00618:RasGEF N-terminal motif	-
100050642	eca-miR-1842,eca-miR-9133,eca-miR-9104,novel_320,eca-miR-326,novel_322,novel_387,eca-miR-672,novel_595,novel_258	ADGRA1	NC_009144.3	696881	739643	-	5614	protein_coding	adhesion G protein-coupled receptor A1 && sp|Q8C4G9|AGRA1_MOUSE Adhesion G protein-coupled receptor A1 OS=Mus musculus OX=10090 GN=Adgra1 PE=2 SV=1 && -	-
106782024	eca-miR-8982,eca-miR-214,novel_259,eca-miR-3065,eca-miR-204b,novel_365,novel_322,novel_111,novel_97,eca-miR-9021,eca-miR-486-3p,novel_498,eca-miR-1291a,novel_297,novel_594,eca-miR-370,novel_510,novel_351,novel_184,eca-miR-138,novel_402,novel_234,novel_656,novel_133,novel_384,eca-miR-615-3p,novel_228,eca-miR-326,eca-miR-8976,novel_611,novel_306,eca-miR-211,eca-miR-9000,eca-miR-1301,eca-miR-330,eca…	CFAP46	NC_009144.3	920686	1057612	+	11983	protein_coding	cilia and flagella associated protein 46%2C transcript variant X1 && sp|Q8IYW2|CFA46_HUMAN Cilia- and flagella-associated protein 46 OS=Homo sapiens OX=9606 GN=CFAP46 PE=2 SV=3 && -	-
111772576	novel_365,eca-miR-30c,eca-miR-324-3p,eca-miR-8992,eca-miR-331	LOC111772576	NC_009144.3	1058229	1062137	+	3300	lncRNA	uncharacterized LOC111772576 && - && -	-
111772584	eca-miR-1842,novel_557,novel_358,novel_580,novel_320,novel_111,eca-miR-9021,eca-miR-1379,eca-miR-1307,eca-miR-370,novel_258,eca-miR-744,novel_162,novel_222,novel_242,novel_150,eca-miR-615-3p,eca-miR-423-3p,novel_387,eca-miR-125a-3p,novel_225,novel_124,eca-miR-9000	NKX6-2	NC_009144.3	1070499	1073752	+	1716	protein_coding	NK6 homeobox 2 && sp|Q9C056|NKX62_HUMAN Homeobox protein Nkx-6.2 OS=Homo sapiens OX=9606 GN=NKX6-2 PE=1 SV=2 && PF00046:Homeodomain	-
100051027	eca-miR-1842,novel_320,novel_599,novel_322,eca-miR-486-3p,eca-miR-9177,eca-miR-1379,eca-miR-370,novel_124	INPP5A	NC_009144.3	1073442	1309218	-	3053	protein_coding	inositol polyphosphate-5-phosphatase A%2C transcript variant X4 && sp|Q14642|I5P1_HUMAN Inositol polyphosphate-5-phosphatase A OS=Homo sapiens OX=9606 GN=INPP5A PE=1 SV=1 && PF03372:Endonuclease/Exonuclease/phosphatase family	-
100051318	novel_128,eca-miR-8917,novel_320,novel_645,eca-miR-486-3p,eca-miR-187,eca-miR-1291a,eca-miR-370,novel_510,novel_80,novel_380,eca-miR-324-5p,novel_402,novel_234,novel_296,novel_656,novel_228,eca-miR-326,novel_299,eca-miR-125a-3p,novel_116,novel_136,eca-miR-345-5p,eca-miR-9000,novel_605,eca-miR-7045,novel_238,eca-miR-331,novel_557,eca-miR-133a,novel_235,novel_599,novel_442,eca-miR-193b,eca-miR-744,…	PWWP2B	NC_009144.3	1397692	1452467	-	17164	protein_coding	PWWP domain containing 2B%2C transcript variant X9 && sp|Q6NUJ5|PWP2B_HUMAN PWWP domain-containing protein 2B OS=Homo sapiens OX=9606 GN=PWWP2B PE=1 SV=3 && -	-
111772596	eca-miR-342-3p,eca-miR-504,eca-miR-7045,novel_238,eca-miR-331,novel_557,novel_190,eca-miR-133a,eca-miR-135b,eca-miR-345-3p,novel_512,novel_184,novel_402,novel_296,novel_656,eca-miR-615-3p,novel_228,novel_634,novel_611,eca-miR-8992,novel_419	LOC111772596	NC_009144.3	1412266	1413744	+	1256	lncRNA	uncharacterized LOC111772596%2C transcript variant X1 && - && -	-
100146618	eca-miR-9104,eca-miR-483,novel_97,eca-miR-486-3p,eca-miR-1307,eca-miR-370,novel_337,novel_270,novel_234,novel_656,eca-miR-326,eca-miR-8920,eca-miR-423-5p,novel_363,novel_116,novel_307,eca-miR-1842,novel_148,novel_238,eca-miR-8986b,novel_442,novel_258,novel_427,novel_576,novel_651,eca-miR-140-3p,novel_162,eca-miR-8970,novel_47,eca-miR-9163,eca-miR-324-3p,novel_628	LRRC27	NC_009144.3	1465194	1508593	-	3487	protein_coding	leucine rich repeat containing 27%2C transcript variant X1 && sp|Q9C0I9|LRC27_HUMAN Leucine-rich repeat-containing protein 27 OS=Homo sapiens OX=9606 GN=LRRC27 PE=1 SV=2 && PF13855:Leucine rich repeat	-
100051389	novel_605,eca-miR-504,novel_238,novel_320,novel_442,eca-miR-1307,eca-miR-370,eca-miR-744,eca-miR-8977,novel_184,novel_222,novel_234,novel_538,eca-miR-149,novel_656,eca-miR-185,novel_133,novel_150,eca-miR-502-5p,eca-miR-9114,novel_635,eca-miR-324-3p,novel_307	STK32C	NC_009144.3	1536066	1637372	+	2136	protein_coding	serine/threonine kinase 32C%2C transcript variant X1 && sp|Q86UX6|ST32C_HUMAN Serine/threonine-protein kinase 32C OS=Homo sapiens OX=9606 GN=STK32C PE=1 SV=1 && PF00069:Protein kinase domain	-
100051460	eca-miR-330,eca-miR-331,novel_235,eca-miR-671-5p,novel_322,eca-miR-486-3p,eca-miR-1379,eca-miR-370,novel_351,eca-miR-744,novel_406,novel_488,novel_512,novel_146,eca-miR-326,eca-miR-8934	DPYSL4	NC_009144.3	1638847	1656102	-	2517	protein_coding	dihydropyrimidinase like 4 && sp|O14531|DPYL4_HUMAN Dihydropyrimidinase-related protein 4 OS=Homo sapiens OX=9606 GN=DPYSL4 PE=1 SV=2 && -	-
111772664	novel_210,eca-miR-124	LOC111772664	NC_009144.3	1658625	1677900	-	3141	lncRNA	uncharacterized LOC111772664 && - && -	-
100051599	eca-miR-9104,novel_365,novel_322,novel_97,eca-miR-370,novel_576,novel_351,novel_171,novel_80,novel_184,novel_162,eca-miR-149,novel_436,novel_543,eca-miR-615-3p,eca-miR-326,novel_387,eca-miR-423-5p,eca-miR-340-3p,eca-miR-145,novel_595	JAKMIP3	NC_009144.3	1678011	1793182	-	12880	protein_coding	Janus kinase and microtubule interacting protein 3%2C transcript variant X2 && sp|Q5DTN8|JKIP3_MOUSE Janus kinase and microtubule-interacting protein 3 OS=Mus musculus OX=10090 GN=Jakmip3 PE=1 SV=2 && PF16034:JAKMIP CC3 domain	-
102149218	novel_128,novel_628	LOC102149218	NC_009144.3	1824861	1826993	-	2133	pseudogene	- && - && -	-
111772665	eca-miR-9152,eca-miR-8970,eca-miR-365,novel_306,eca-miR-345-5p	LOC111772665	NC_009144.3	1827428	1830291	-	2233	lncRNA	uncharacterized LOC111772665 && - && -	-
111772688	eca-miR-9162,novel_442,novel_402,eca-miR-486-3p,eca-miR-9040,eca-miR-9104	LOC111772688	NC_009144.3	1834781	1836427	-	1274	lncRNA	uncharacterized LOC111772688 && - && -	-
106782054	eca-miR-486-5p,novel_148,novel_436,novel_242,eca-miR-671-5p,novel_580,novel_320,eca-miR-326,eca-miR-9060,eca-miR-1543,eca-miR-9177,eca-miR-9048	LOC106782054	NC_009144.3	1841426	1843584	-	1221	lncRNA	uncharacterized LOC106782054%2C transcript variant X1 && - && -	-
102149265	eca-miR-330,novel_234,novel_296,eca-miR-331,novel_599,eca-miR-8970,novel_442,eca-miR-8934,eca-miR-125a-3p,novel_351,eca-miR-876-3p	LOC102149265	NC_009144.3	1845570	1852311	-	2898	lncRNA	uncharacterized LOC102149265%2C transcript variant X1 && - && -	-
100051737	eca-miR-9098,eca-miR-370,novel_307	PPP2R2D	NC_009144.3	1853484	1903215	-	4074	protein_coding	protein phosphatase 2 regulatory subunit Bdelta%2C transcript variant X1 && sp|Q66LE6|2ABD_HUMAN Serine/threonine-protein phosphatase 2A 55 kDa regulatory subunit B delta isoform OS=Homo sapiens OX=9606 GN=PPP2R2D PE=1 SV=1 && -	-
111772694	eca-miR-326,novel_162,eca-miR-328,novel_351	LOC111772694	NC_009144.3	1932338	1944540	-	2697	lncRNA	uncharacterized LOC111772694%2C transcript variant X1 && - && -	-
111769616	novel_162,eca-miR-8915,eca-miR-7045,novel_656,novel_235,novel_634,eca-miR-9021,eca-miR-9178,eca-miR-324-3p,novel_594,novel_628,eca-miR-885-3p	TCERG1L	NC_009144.3	2422295	2468232	+	1020	protein_coding	transcription elongation regulator 1 like && sp|Q3B807|TCRGL_MOUSE Transcription elongation regulator 1-like protein OS=Mus musculus OX=10090 GN=Tcerg1l PE=2 SV=3 && -	-
100051859	eca-miR-326,eca-miR-330,eca-miR-8920,eca-miR-9055,novel_651	LOC100051859	NC_009144.3	2564410	2645779	+	1770	protein_coding	transcription elongation regulator 1-like protein && sp|Q5VWI1|TCRGL_HUMAN Transcription elongation regulator 1-like protein OS=Homo sapiens OX=9606 GN=TCERG1L PE=2 SV=2 && PF01846:FF domain	-
111770418	eca-miR-381,eca-miR-185,novel_628	LOC111770418	NC_009144.3	2774110	2784142	+	1174	lncRNA	uncharacterized LOC111770418 && - && -	-
111772702	novel_184,eca-miR-330,eca-miR-7045,eca-miR-9027,eca-miR-8970,eca-miR-9177,eca-miR-125a-3p,eca-miR-9048	LOC111772702	NC_009144.3	2784592	2802669	+	3986	lncRNA	uncharacterized LOC111772702%2C transcript variant X1 && - && -	-
111772713	eca-miR-9151,novel_322,eca-miR-370,novel_351,novel_136,eca-miR-671-5p	LOC111772713	NC_009144.3	2870584	2878791	+	5833	lncRNA	uncharacterized LOC111772713%2C transcript variant X1 && - && -	-
102149384	novel_512,novel_184,eca-miR-486-3p,eca-miR-324-3p,novel_543	LOC102149384	NC_009144.3	3485865	3491143	-	4606	lncRNA	uncharacterized LOC102149384 && - && -	-
111772731	eca-miR-1842,novel_222,novel_146,novel_242,novel_133,eca-miR-328,novel_150,novel_320,novel_599,eca-miR-9151,eca-miR-8934,eca-miR-342-5p,eca-miR-1301	LOC111772731	NC_009144.3	3500374	3537458	+	1452	protein_coding	uncharacterized LOC111772731%2C transcript variant X3 && sp|A0A1B0GUT2|CJ143_HUMAN Uncharacterized protein C10orf143 OS=Homo sapiens OX=9606 GN=C10orf143 PE=4 SV=1 && -	-
100053190	eca-miR-193a-5p	EBF3	NC_009144.3	3614028	3734232	+	5092	protein_coding	early B cell factor 3%2C transcript variant X1 && sp|O08791|COE3_MOUSE Transcription factor COE3 OS=Mus musculus OX=10090 GN=Ebf3 PE=1 SV=1 && PF16422:Transcription factor COE1 DNA-binding domain|PF01833:IPT/TIG domain|PF16423:Transcription factor COE1 helix-loop-helix domain	-
102149601	novel_488,eca-miR-1842,novel_402,eca-miR-9055,eca-miR-149,eca-miR-185,novel_490,novel_320,novel_47,novel_635	LOC102149601	NC_009144.3	3786316	3791405	-	4398	lncRNA	uncharacterized LOC102149601 && - && -	-
100049801	eca-miR-1842,eca-miR-9040,eca-miR-671-5p,novel_580,novel_320,novel_599,eca-miR-1291a,novel_651,eca-miR-885-3p,eca-miR-138,novel_184,novel_162,novel_222,novel_402,eca-miR-139-3p,novel_296,novel_656,eca-miR-185,eca-miR-9114,novel_299,novel_251,eca-miR-532-3p,eca-miR-324-3p,novel_306,novel_124,eca-miR-9000	MGMT	NC_009144.3	3791531	4104739	-	3261	protein_coding	O-6-methylguanine-DNA methyltransferase%2C transcript variant X6 && sp|P24528|MGMT_RAT Methylated-DNA--protein-cysteine methyltransferase OS=Rattus norvegicus OX=10116 GN=Mgmt PE=1 SV=3 && PF02870:6-O-methylguanine DNA methyltransferase, ribonuclease-like domain|PF01035:6-O-methylguanine DNA methyltransferase, DNA binding domain	-
111772761	novel_184,eca-miR-330,eca-miR-185,eca-miR-326,novel_433,novel_97,eca-miR-431,novel_635,eca-miR-8992,novel_427,eca-miR-1301	LOC111772761	NC_009144.3	4608618	4630628	-	2217	lncRNA	uncharacterized LOC111772761%2C transcript variant X2 && - && -	-
111770432	novel_540,eca-miR-330	LOC111770432	NC_009144.3	4889767	4893364	+	2016	lncRNA	uncharacterized LOC111770432 && - && -	-
111772763	novel_524,novel_184,eca-miR-330,eca-miR-671-5p,eca-miR-326,eca-miR-34a,eca-miR-8970,eca-miR-9114,novel_270	LOC111772763	NC_009144.3	5211854	5245616	-	456	lncRNA	uncharacterized LOC111772763 && - && -	-
111770447	eca-miR-34a,eca-miR-331,eca-miR-185,eca-miR-345-3p	LOC111770447	NC_009144.3	5311809	5315098	+	582	lncRNA	uncharacterized LOC111770447 && - && -	-
100055048	novel_228,novel_306,novel_651,novel_235	MKI67	NC_009144.3	5339936	5368332	+	10001	protein_coding	marker of proliferation Ki-67%2C transcript variant X2 && sp|P46013|KI67_HUMAN Proliferation marker protein Ki-67 OS=Homo sapiens OX=9606 GN=MKI67 PE=1 SV=2 && PF08065:KI67R (NUC007) repeat|PF15276:Protein phosphatase 1 binding|PF00498:FHA domain	-
100049870	novel_97,novel_148,novel_651,novel_258,eca-miR-671-5p,novel_490,eca-miR-409-3p	PTPRE	NC_009144.3	5373397	5545569	-	6424	protein_coding	protein tyrosine phosphatase%2C receptor type E%2C transcript variant X1 && sp|B2GV87|PTPRE_RAT Receptor-type tyrosine-protein phosphatase epsilon OS=Rattus norvegicus OX=10116 GN=Ptpre PE=2 SV=1 && -	-
100049935	eca-miR-767-3p	CLRN3	NC_009144.3	5553125	5565987	+	1140	protein_coding	clarin 3 && sp|Q8NCR9|CLRN3_HUMAN Clarin-3 OS=Homo sapiens OX=9606 GN=CLRN3 PE=1 SV=1 && -	-
100147693	novel_524,eca-miR-1296,eca-miR-671-5p,novel_580,novel_631,novel_322,novel_111,novel_97,novel_442,eca-miR-1291a,novel_203,eca-miR-1379,eca-miR-744,novel_512,novel_234,novel_656,novel_384,novel_634,novel_311,eca-miR-8934,eca-miR-1543,novel_387,eca-miR-8992	FOXI2	NC_009144.3	5659144	5661714	-	1830	protein_coding	forkhead box I2 && sp|Q6ZQN5|FOXI2_HUMAN Forkhead box protein I2 OS=Homo sapiens OX=9606 GN=FOXI2 PE=2 SV=2 && PF00250:Forkhead domain	-
111769619	eca-miR-532-3p	NPS	NC_009144.3	5804569	5857781	-	612	protein_coding	neuropeptide S && sp|P0C0P6|NPS_HUMAN Neuropeptide S OS=Homo sapiens OX=9606 GN=NPS PE=3 SV=1 && PF14993:Neuropeptide S precursor protein	-
100050001	novel_488,eca-miR-9152,eca-miR-503,novel_222,novel_162,novel_258,eca-miR-744	FAM196A	NC_009144.3	6141106	6198604	+	2551	protein_coding	family with sequence similarity 196 member A%2C transcript variant X1 && sp|Q6ZSG2|INSY2_HUMAN Inhibitory synaptic factor 2A OS=Homo sapiens OX=9606 GN=INSYN2A PE=1 SV=1 && PF15265:FAM196 family	-
100050066	novel_228,novel_299,novel_259,novel_235	C1H10orf90	NC_009144.3	6580713	6796603	+	7066	protein_coding	chromosome 1 C10orf90 homolog%2C transcript variant X3 && sp|Q96M02|CJ090_HUMAN (E2-independent) E3 ubiquitin-conjugating enzyme FATS OS=Homo sapiens OX=9606 GN=C10orf90 PE=2 SV=2 && PF17730:Centrosomal C10orf90|PF15309:ALMS motif	-
100056196	novel_442,novel_234	ADAM12	NC_009144.3	6828828	7257355	+	5401	protein_coding	ADAM metallopeptidase domain 12 && sp|O43184|ADA12_HUMAN Disintegrin and metalloproteinase domain-containing protein 12 OS=Homo sapiens OX=9606 GN=ADAM12 PE=1 SV=3 && PF01421:Reprolysin (M12B) family zinc metalloprotease|PF01562:Reprolysin family propeptide|PF08516:ADAM cysteine-rich|PF00200:Disintegrin	-
100056240	novel_64,eca-miR-324-3p,eca-miR-185,novel_235,eca-miR-9048	FANK1	NC_009144.3	7237921	7351687	-	4708	protein_coding	fibronectin type III and ankyrin repeat domains 1%2C transcript variant X2 && sp|Q6B858|FANK1_BOVIN Fibronectin type 3 and ankyrin repeat domains protein 1 OS=Bos taurus OX=9913 GN=FANK1 PE=2 SV=2 && PF12796:Ankyrin repeats (3 copies)	-
100056401	novel_196,novel_251,eca-miR-188-5p,novel_580	UROS	NC_009144.3	7417382	7459087	+	4750	protein_coding	uroporphyrinogen III synthase%2C transcript variant X2 && sp|P10746|HEM4_HUMAN Uroporphyrinogen-III synthase OS=Homo sapiens OX=9606 GN=UROS PE=1 SV=1 && -	-
104796477	eca-miR-873,novel_203,novel_510,novel_190,eca-miR-133a	MIR9043	NC_009144.3	7448993	7449113	+	121	miRNA	eca-miR-9043 && - && -	-
106782034	eca-miR-9036,eca-miR-7143,novel_322,eca-miR-486-3p,novel_651,novel_427,novel_351,novel_258,eca-miR-885-3p,novel_625,novel_488,novel_228,eca-miR-8970,eca-miR-503,novel_596,eca-miR-324-3p	LOC106782034	NC_009144.3	7462403	7463924	-	767	protein_coding	uncharacterized LOC106782034 && - && -	-
100056496	eca-miR-342-5p	MMP21	NC_009144.3	7468189	7476026	+	2389	protein_coding	matrix metallopeptidase 21 && sp|Q8N119|MMP21_HUMAN Matrix metalloproteinase-21 OS=Homo sapiens OX=9606 GN=MMP21 PE=2 SV=2 && PF01471:Putative peptidoglycan binding domain|PF00045:Hemopexin|PF00413:Matrixin	-
100629975	eca-miR-6529,novel_47,novel_474,eca-miR-671-5p	TEX36	NC_009144.3	7566609	7577596	+	722	protein_coding	testis expressed 36%2C transcript variant X1 && sp|Q5VZQ5|TEX36_HUMAN Testis-expressed protein 36 OS=Homo sapiens OX=9606 GN=TEX36 PE=2 SV=1 && PF15115:Domain of unknown function with conserved HDNR motif	-
102150668	eca-miR-125a-3p,eca-miR-8992,novel_419,novel_307	LOC102150668	NC_009144.3	7665809	7707697	-	2016	lncRNA	uncharacterized LOC102150668%2C transcript variant X1 && - && -	-
100056830	eca-miR-873	CTBP2	NC_009144.3	8006175	8171974	+	4477	protein_coding	C-terminal binding protein 2%2C transcript variant X5 && sp|P56545|CTBP2_HUMAN C-terminal-binding protein 2 OS=Homo sapiens OX=9606 GN=CTBP2 PE=1 SV=1 && PF00389:D-isomer specific 2-hydroxyacid dehydrogenase, catalytic domain|PF02826:D-isomer specific 2-hydroxyacid dehydrogenase, NAD binding domain	-
100050133	novel_524,eca-miR-188-5p,novel_238	ZRANB1	NC_009144.3	8172279	8238110	-	5717	protein_coding	zinc finger RANBP2-type containing 1%2C transcript variant X1 && sp|Q9UGI0|ZRAN1_HUMAN Ubiquitin thioesterase ZRANB1 OS=Homo sapiens OX=9606 GN=ZRANB1 PE=1 SV=2 && PF02338:OTU-like cysteine protease|PF18418:Ankyrin ubiquitin-binding domain	-
111772812	novel_184,eca-miR-8970,novel_634,eca-miR-1301	LOC111772812	NC_009144.3	8289561	8307885	+	3702	lncRNA	uncharacterized LOC111772812%2C transcript variant X2 && - && -	-
100147506	novel_228,novel_599,eca-miR-9178,novel_64,eca-miR-767-5p,novel_651,eca-miR-193b,eca-miR-296,novel_351,eca-miR-345-3p	EEF1AKMT2	NC_009144.3	8332896	8420681	+	6184	protein_coding	EEF1A lysine methyltransferase 2%2C transcript variant X3 && sp|Q9D853|EFMT2_MOUSE EEF1A lysine methyltransferase 2 OS=Mus musculus OX=10090 GN=Eef1akmt2 PE=1 SV=1 && PF13847:Methyltransferase domain	-
100057314	eca-miR-1842,novel_402,eca-miR-31,novel_656,novel_320,eca-miR-615-3p,eca-miR-8970,eca-miR-9152,novel_387,eca-miR-370,novel_510,eca-miR-744,novel_124	FAM53B	NC_009144.3	8406579	8488284	+	5373	protein_coding	family with sequence similarity 53 member B && sp|Q14153|FA53B_HUMAN Protein FAM53B OS=Homo sapiens OX=9606 GN=FAM53B PE=1 SV=2 && -	-
100057401	eca-miR-8982,eca-miR-3200,novel_580,novel_599,novel_645,novel_111,eca-miR-24,eca-miR-1379,eca-miR-1307,novel_651,novel_351,novel_258,novel_488,novel_162,novel_402,eca-miR-8915,novel_45,eca-miR-149,eca-miR-185,novel_435,novel_441,eca-miR-8970,eca-miR-9060,eca-miR-9120,novel_635,eca-miR-8976,novel_439,eca-miR-338-3p	LHPP	NC_009144.3	8492371	8631456	-	1930	protein_coding	phospholysine phosphohistidine inorganic pyrophosphate phosphatase%2C transcript variant X1 && sp|Q0VD18|LHPP_BOVIN Phospholysine phosphohistidine inorganic pyrophosphate phosphatase OS=Bos taurus OX=9913 GN=LHPP PE=1 SV=1 && PF13344:Haloacid dehalogenase-like hydrolase|PF13242:HAD-hyrolase-like	-
111772823	eca-miR-1842,eca-miR-214,novel_148,novel_320,eca-miR-9151,novel_322,eca-miR-486-3p,eca-miR-24,eca-miR-1379,novel_576,novel_184,eca-miR-185,eca-miR-328,novel_242,novel_262,novel_47	LOC111772823	NC_009144.3	8501466	8506069	+	4267	lncRNA	uncharacterized LOC111772823 && - && -	-
111772825	novel_557	NKX1-2	NC_009144.3	8644252	8649079	+	3249	protein_coding	NK1 homeobox 2 && sp|Q9UD57|NKX12_HUMAN NK1 transcription factor-related protein 2 OS=Homo sapiens OX=9606 GN=NKX1-2 PE=2 SV=3 && PF00046:Homeodomain	-
106782035	eca-miR-125a-5p,eca-miR-214,eca-miR-8917,eca-miR-331,eca-miR-125b-5p,novel_97,novel_498,eca-miR-885-3p,eca-miR-744,novel_184,novel_454,novel_228,eca-miR-532-3p,novel_634,eca-miR-324-3p,eca-miR-345-5p,eca-miR-493b	LOC106782035	NC_009144.3	8686728	8694827	+	1432	lncRNA	uncharacterized LOC106782035 && - && -	-
111772832	novel_524,novel_210,novel_557,eca-miR-9179,novel_365,novel_634,novel_433,eca-miR-486-3p,novel_635,eca-miR-1291a,novel_611	LOC111772832	NC_009144.3	8771548	8777897	-	5293	lncRNA	uncharacterized LOC111772832 && - && -	-
111770569	eca-miR-34a,novel_162,eca-miR-7045,novel_351,novel_258,eca-miR-671-5p,eca-miR-9000	LOC111770569	NC_009144.3	8855789	8859517	-	765	lncRNA	uncharacterized LOC111770569 && - && -	-
100057594	novel_162,eca-miR-134,novel_454,eca-miR-331,eca-miR-185,novel_235,novel_580,eca-miR-502-5p,eca-miR-8970,eca-miR-9151,novel_251,eca-miR-370,novel_620,eca-miR-885-3p	CHST15	NC_009144.3	8971672	9050668	+	5973	protein_coding	carbohydrate sulfotransferase 15%2C transcript variant X1 && sp|Q7LFX5|CHSTF_HUMAN Carbohydrate sulfotransferase 15 OS=Homo sapiens OX=9606 GN=CHST15 PE=1 SV=1 && PF13469:Sulfotransferase family	-
111772839	eca-miR-24,novel_580	LOC111772839	NC_009144.3	9092774	9097751	-	291	lncRNA	uncharacterized LOC111772839 && - && -	-
100057636	novel_380,eca-miR-214,novel_436,novel_656,novel_599,novel_531,novel_228,novel_442,eca-miR-8934,eca-miR-1291a,novel_387,novel_270	CPXM2	NC_009144.3	9131975	9262253	+	3400	protein_coding	carboxypeptidase X%2C M14 family member 2%2C transcript variant X1 && sp|Q9D2L5|CPXM2_MOUSE Inactive carboxypeptidase-like protein X2 OS=Mus musculus OX=10090 GN=Cpxm2 PE=2 SV=1 && PF13620:Carboxypeptidase regulatory-like domain|PF00246:Zinc carboxypeptidase|PF00754:F5/8 type C domain	-
100057676	eca-miR-8982,eca-miR-8970,eca-miR-532-3p,eca-miR-149,novel_656,novel_320	GPR26	NC_009144.3	9312227	9339442	-	5699	protein_coding	G protein-coupled receptor 26 && sp|Q8NDV2|GPR26_HUMAN G-protein coupled receptor 26 OS=Homo sapiens OX=9606 GN=GPR26 PE=1 SV=1 && PF00001:7 transmembrane receptor (rhodopsin family)	-
111770577	novel_80,eca-miR-423-3p,novel_557,eca-miR-25	LOC111770577	NC_009144.3	9490542	9528490	-	887	lncRNA	uncharacterized LOC111770577 && - && -	-
102147519	eca-miR-8970,eca-miR-432,eca-miR-9162,novel_49,eca-miR-181b,novel_611,eca-miR-493b	LOC102147519	NC_009144.3	9627435	9735027	-	828	lncRNA	uncharacterized LOC102147519%2C transcript variant X1 && - && -	-
100050269	novel_296,novel_656,novel_190,novel_599,eca-miR-8970,novel_442,novel_387,eca-miR-8992,novel_136,novel_421	BUB3	NC_009144.3	9774013	9795792	-	5318	protein_coding	BUB3%2C mitotic checkpoint protein%2C transcript variant X4 && sp|Q1JQB2|BUB3_BOVIN Mitotic checkpoint protein BUB3 OS=Bos taurus OX=9913 GN=BUB3 PE=2 SV=1 && -	-
100057855	novel_162,novel_148,novel_656,novel_259,eca-miR-9104,novel_235,novel_150,eca-miR-486-3p,eca-miR-9021,novel_611,eca-miR-672,novel_620	HMX2	NC_009144.3	9799402	9801776	-	1474	protein_coding	H6 family homeobox 2 && sp|P43687|HMX2_MOUSE Homeobox protein HMX2 OS=Mus musculus OX=10090 GN=Hmx2 PE=2 SV=3 && PF00046:Homeodomain	-
100057903	novel_210,novel_150	HMX3	NC_009144.3	9810491	9813990	-	2875	protein_coding	H6 family homeobox 3 && sp|P42581|HMX3_MOUSE Homeobox protein HMX3 OS=Mus musculus OX=10090 GN=Hmx3 PE=1 SV=3 && PF00046:Homeodomain	-
100057998	eca-miR-9163,eca-miR-331,novel_190	ACADSB	NC_009144.3	9885615	9947494	-	2914	protein_coding	acyl-CoA dehydrogenase short/branched chain%2C transcript variant X2 && sp|P45954|ACDSB_HUMAN Short/branched chain specific acyl-CoA dehydrogenase, mitochondrial OS=Homo sapiens OX=9606 GN=ACADSB PE=1 SV=1 && PF02771:Acyl-CoA dehydrogenase, N-terminal domain|PF02770:Acyl-CoA dehydrogenase, middle domain|PF00441:Acyl-CoA dehydrogenase, C-terminal domain	-
111772864	eca-miR-9151,novel_322,novel_656,eca-miR-296	LOC111772864	NC_009144.3	9946894	9947336	-	348	lncRNA	uncharacterized LOC111772864 && - && -	-
100050336	eca-miR-34a,eca-miR-326,novel_395,eca-miR-9048,novel_307,eca-miR-615-3p	PSTK	NC_009144.3	9967230	10006168	-	1875	protein_coding	phosphoseryl-tRNA kinase%2C transcript variant X3 && sp|Q8IV42|PSTK_HUMAN L-seryl-tRNA(Sec) kinase OS=Homo sapiens OX=9606 GN=PSTK PE=1 SV=2 && PF08433:Chromatin associated protein KTI12	-
100050410	eca-miR-1842	C1H10orf88	NC_009144.3	10006333	10028245	+	2469	protein_coding	chromosome 1 C10orf88 homolog%2C transcript variant X2 && sp|Q9H8K7|PAAT_HUMAN ATPase PAAT OS=Homo sapiens OX=9606 GN=PAAT PE=1 SV=2 && PF14958:Domain of unknown function (DUF4506)	-
100050490	eca-miR-1842	LOC100050490	NC_009144.3	10061069	10078349	-	2440	protein_coding	uncharacterized protein C10orf88%2C transcript variant X1 && sp|Q9H8K7|PAAT_HUMAN ATPase PAAT OS=Homo sapiens OX=9606 GN=PAAT PE=1 SV=2 && PF14958:Domain of unknown function (DUF4506)	-
102148076	novel_441	LOC102148076	NC_009144.3	10097149	10103234	+	4436	protein_coding	protein FAM24B && sp|A6NFZ4|FA24A_HUMAN Protein FAM24A OS=Homo sapiens OX=9606 GN=FAM24A PE=3 SV=1 && -	-
100058262	eca-miR-8934,eca-miR-9177,eca-miR-149,eca-miR-744	LOC100058262	NC_009144.3	10122029	10208595	-	7413	protein_coding	deleted in malignant brain tumors 1 protein-like%2C transcript variant X1 && sp|Q9UGM3|DMBT1_HUMAN Deleted in malignant brain tumors 1 protein OS=Homo sapiens OX=9606 GN=DMBT1 PE=1 SV=2 && PF00530:Scavenger receptor cysteine-rich domain|PF00431:CUB domain|PF00100:Zona pellucida-like domain	-
111769621	eca-miR-9162,novel_320,novel_118,novel_322,eca-miR-370,novel_184,novel_538,novel_133,novel_242,eca-miR-8970,eca-miR-9072,eca-miR-8934,eca-miR-8920,eca-miR-9163,eca-miR-324-3p,eca-miR-338-3p	LOC111769621	NC_009144.3	10201946	10276398	-	2462	protein_coding	deleted in malignant brain tumors 1 protein-like && sp|Q9UGM3|DMBT1_HUMAN Deleted in malignant brain tumors 1 protein OS=Homo sapiens OX=9606 GN=DMBT1 PE=1 SV=2 && PF00530:Scavenger receptor cysteine-rich domain	-
102148165	eca-miR-125a-5p,novel_611,eca-miR-370,eca-miR-296	C1H10orf120	NC_009144.3	10264740	10267225	+	1769	protein_coding	chromosome 1 C10orf120 homolog && sp|Q32KT7|CJ120_BOVIN Uncharacterized protein C10orf120 homolog OS=Bos taurus OX=9913 PE=2 SV=1 && PF17658:Family of unknown function (DUF5520)	-
102149122	novel_538,novel_296,novel_238,novel_596,novel_387,eca-miR-1307,eca-miR-9180,eca-miR-744,eca-miR-885-3p	LOC102149122	NC_009144.3	10309912	10339701	+	2527	protein_coding	deleted in malignant brain tumors 1 protein && sp|Q60997|DMBT1_MOUSE Deleted in malignant brain tumors 1 protein OS=Mus musculus OX=10090 GN=Dmbt1 PE=1 SV=2 && PF00431:CUB domain|PF00100:Zona pellucida-like domain|PF00530:Scavenger receptor cysteine-rich domain	-
102149178	novel_228,eca-miR-8970,novel_162,eca-miR-8934,eca-miR-9177,eca-miR-125a-3p,novel_656	LOC102149178	NC_009144.3	10347964	10354152	-	555	protein_coding	carbohydrate-binding protein AQN-1 && sp|P26322|AQN1_PIG Carbohydrate-binding protein AQN-1 OS=Sus scrofa OX=9823 PE=1 SV=1 && PF00431:CUB domain	-
111772890	eca-miR-1180,novel_242,eca-miR-9027,eca-miR-502-3p,eca-miR-9060,novel_635,eca-miR-324-3p,novel_306	LOC111772890	NC_009144.3	10368730	10370871	-	431	lncRNA	uncharacterized LOC111772890 && sp|Q9UGM3|DMBT1_HUMAN Deleted in malignant brain tumors 1 protein OS=Homo sapiens OX=9606 GN=DMBT1 PE=1 SV=2 && PF00530:Scavenger receptor cysteine-rich domain	-
111769627	novel_128,eca-miR-1180,novel_656,eca-miR-502-3p,novel_580,eca-miR-199b-5p,eca-miR-8970,novel_322,eca-miR-324-3p,novel_306,novel_351,eca-miR-199a-5p,eca-miR-1301,eca-miR-9000	LOC111769627	NC_009144.3	10395019	10418057	+	2304	protein_coding	deleted in malignant brain tumors 1 protein-like && sp|Q9UGM3|DMBT1_HUMAN Deleted in malignant brain tumors 1 protein OS=Homo sapiens OX=9606 GN=DMBT1 PE=1 SV=2 && PF00530:Scavenger receptor cysteine-rich domain	-
111772889	novel_228,eca-miR-8970,novel_162,eca-miR-8934,eca-miR-125a-3p,novel_656	LOC111772889	NC_009144.3	10435768	10442632	+	711	protein_coding	carbohydrate-binding protein AQN-1-like && sp|P26322|AQN1_PIG Carbohydrate-binding protein AQN-1 OS=Sus scrofa OX=9823 PE=1 SV=1 && PF00431:CUB domain	-
111772887	novel_538,novel_387,novel_238,eca-miR-9180,eca-miR-885-3p,eca-miR-744	LOC111772887	NC_009144.3	10474198	10516037	-	3344	protein_coding	deleted in malignant brain tumors 1 protein-like && sp|Q4A3R3|DMBT1_PIG Deleted in malignant brain tumors 1 protein OS=Sus scrofa OX=9823 GN=DMBT1 PE=2 SV=1 && PF00431:CUB domain|PF00530:Scavenger receptor cysteine-rich domain|PF00100:Zona pellucida-like domain	-
100064570	novel_296,novel_651,novel_351,eca-miR-345-5p	HTRA1	NC_009144.3	10553002	10604588	-	2113	protein_coding	HtrA serine peptidase 1 && sp|Q92743|HTRA1_HUMAN Serine protease HTRA1 OS=Homo sapiens OX=9606 GN=HTRA1 PE=1 SV=1 && PF07648:Kazal-type serine protease inhibitor domain|PF13365:Trypsin-like peptidase domain|PF00219:Insulin-like growth factor binding protein|PF17820:PDZ domain	-
100064634	eca-miR-8970,eca-miR-486-3p,novel_45,novel_656,novel_628	BTBD16	NC_009144.3	10719083	10764983	-	2154	protein_coding	BTB domain containing 16%2C transcript variant X1 && sp|Q32L18|BTBDG_BOVIN BTB/POZ domain-containing protein 16 OS=Bos taurus OX=9913 GN=BTBD16 PE=2 SV=1 && -	-
100064696	eca-miR-92a,novel_656,eca-miR-370,eca-miR-328,eca-miR-1307,novel_620	TACC2	NC_009144.3	10773198	10983265	-	10961	protein_coding	transforming acidic coiled-coil containing protein 2%2C transcript variant X4 && sp|O95359|TACC2_HUMAN Transforming acidic coiled-coil-containing protein 2 OS=Homo sapiens OX=9606 GN=TACC2 PE=1 SV=3 && PF05010:Transforming acidic coiled-coil-containing protein (TACC), C-terminal	-
111772912	novel_162,eca-miR-330,novel_656,novel_133,eca-miR-185,novel_435,novel_599,eca-miR-8970,novel_228,novel_427	LOC111772912	NC_009144.3	10895405	10899087	-	3543	protein_coding	translation initiation factor IF-2-like && - && -	-
100064829	eca-miR-1842,novel_47,eca-miR-149,novel_320	NSMCE4A	NC_009144.3	11008022	11021265	+	1411	protein_coding	NSE4 homolog A%2C SMC5-SMC6 complex component && sp|Q2TBI1|NSE4A_BOVIN Non-structural maintenance of chromosomes element 4 homolog A OS=Bos taurus OX=9913 GN=NSMCE4A PE=2 SV=1 && PF08743:Nse4 C-terminal|PF15412:Binding domain of Nse4/EID3 to Nse3-MAGE	-
111772923	novel_611	LOC111772923	NC_009144.3	11021285	11048482	-	10625	protein_coding	uncharacterized LOC111772923%2C transcript variant X1 && sp|P11369|LORF2_MOUSE LINE-1 retrotransposable element ORF2 protein OS=Mus musculus OX=10090 GN=Pol PE=1 SV=2 && PF17658:Family of unknown function (DUF5520)	-
100064881	novel_524,eca-miR-6529,eca-miR-532-3p,novel_387,novel_296,eca-miR-9177	ATE1	NC_009144.3	11046720	11236533	+	10248	protein_coding	arginyltransferase 1%2C transcript variant X9 && sp|O95260|ATE1_HUMAN Arginyl-tRNA--protein transferase 1 OS=Homo sapiens OX=9606 GN=ATE1 PE=1 SV=2 && PF04376:Arginine-tRNA-protein transferase, N terminus|PF04377:Arginine-tRNA-protein transferase, C terminus	-
111772925	eca-miR-8934,eca-miR-7045,eca-miR-1296,novel_190	LOC111772925	NC_009144.3	11783523	11793447	-	4392	lncRNA	uncharacterized LOC111772925 && - && -	-
111772928	novel_524,novel_184,eca-miR-214,eca-miR-324-3p,eca-miR-370	LOC111772928	NC_009144.3	11815286	11821186	-	743	lncRNA	uncharacterized LOC111772928 && - && -	-
111772929	novel_442,novel_203	LOC111772929	NC_009144.3	11880389	11900965	-	1557	lncRNA	uncharacterized LOC111772929 && - && -	-
100065386	novel_322,eca-miR-8920,novel_635,novel_656,eca-miR-9048	WDR11	NC_009144.3	11922662	11980002	-	4577	protein_coding	WD repeat domain 11%2C transcript variant X1 && sp|Q9BZH6|WDR11_HUMAN WD repeat-containing protein 11 OS=Homo sapiens OX=9606 GN=WDR11 PE=1 SV=1 && -	-
111770583	eca-miR-8946,eca-miR-490-3p,novel_406	LOC111770583	NC_009144.3	12001823	12013151	+	689	lncRNA	uncharacterized LOC111770583 && - && -	-
100065462	eca-miR-8982,eca-miR-7045,novel_238,eca-miR-31,eca-miR-1180,novel_133,eca-miR-9151,novel_433,novel_427	PLPP4	NC_009144.3	12168459	12293777	-	1363	protein_coding	phospholipid phosphatase 4%2C transcript variant X3 && sp|Q5VZY2|PLPP4_HUMAN Phospholipid phosphatase 4 OS=Homo sapiens OX=9606 GN=PLPP4 PE=1 SV=2 && PF01569:PAP2 superfamily	-
111772936	novel_365,novel_540,eca-miR-1301	LOC111772936	NC_009144.3	12404832	12421321	-	3337	lncRNA	uncharacterized LOC111772936 && - && -	-
100058564	eca-miR-532-3p,novel_442	SEC23IP	NC_009144.3	12733149	12789854	-	5734	protein_coding	SEC23 interacting protein%2C transcript variant X4 && sp|Q9Y6Y8|S23IP_HUMAN SEC23-interacting protein OS=Homo sapiens OX=9606 GN=SEC23IP PE=1 SV=1 && PF00536:SAM domain (Sterile alpha motif)|PF02862:DDHD domain	-
100065762	novel_184,novel_322,eca-miR-1543	INPP5F	NC_009144.3	12835524	12919430	-	6582	protein_coding	inositol polyphosphate-5-phosphatase F%2C transcript variant X3 && sp|Q9Y2H2|SAC2_HUMAN Phosphatidylinositide phosphatase SAC2 OS=Homo sapiens OX=9606 GN=INPP5F PE=1 SV=3 && PF02383:SacI homology domain|PF12456:Inositol phosphatase	-
111772953	novel_512,eca-miR-1842,novel_238,eca-miR-8917,novel_320,eca-miR-204b,eca-miR-532-3p,novel_47,eca-miR-211	LOC111772953	NC_009144.3	12845779	12848452	+	2590	pseudogene	- && sp|P62025|PHAR2_RAT Phosphatase and actin regulator 2 OS=Rattus norvegicus OX=10116 GN=Phactr2 PE=1 SV=1 && -	-
100314961	eca-miR-485-3p	MIR1244	NC_009144.3	12877327	12877397	+	71	miRNA	microRNA 1244 && - && -	-
100065784	eca-miR-138,novel_162,novel_656,eca-miR-370,novel_384	BAG3	NC_009144.3	12964990	12989286	-	2771	protein_coding	BCL2 associated athanogene 3%2C transcript variant X2 && sp|O95817|BAG3_HUMAN BAG family molecular chaperone regulator 3 OS=Homo sapiens OX=9606 GN=BAG3 PE=1 SV=3 && PF00397:WW domain|PF02179:BAG domain	-
111772965	eca-miR-326,eca-miR-330,eca-miR-9180	LOC111772965	NC_009144.3	12988423	12990355	+	1042	lncRNA	uncharacterized LOC111772965 && sp|Q9JLV1|BAG3_MOUSE BAG family molecular chaperone regulator 3 OS=Mus musculus OX=10090 GN=Bag3 PE=1 SV=2 && -	-
100058604	eca-miR-193b,novel_406	TIAL1	NC_009144.3	13029730	13048334	+	3507	protein_coding	TIA1 cytotoxic granule associated RNA binding protein like 1%2C transcript variant X5 && sp|Q01085|TIAR_HUMAN Nucleolysin TIAR OS=Homo sapiens OX=9606 GN=TIAL1 PE=1 SV=1 && PF00076:RNA recognition motif. (a.k.a. RRM, RBD, or RNP domain)	-
111772977	novel_184,novel_97,novel_133,novel_557	LOC111772977	NC_009144.3	13067581	13071030	+	530	lncRNA	uncharacterized LOC111772977 && - && -	-
100065864	novel_228,eca-miR-9151,novel_322,eca-miR-370,eca-miR-9048,eca-miR-744	RGS10	NC_009144.3	13072805	13108228	+	1845	protein_coding	regulator of G protein signaling 10%2C transcript variant X3 && sp|Q2KHW7|RGS10_BOVIN Regulator of G-protein signaling 10 OS=Bos taurus OX=9913 GN=RGS10 PE=2 SV=1 && PF00615:Regulator of G protein signaling domain	-
100065919	novel_512,novel_210,eca-miR-432,novel_162,eca-miR-8920,novel_320	GRK5	NC_009144.3	13156199	13370973	-	3412	protein_coding	G protein-coupled receptor kinase 5%2C transcript variant X6 && sp|P34947|GRK5_HUMAN G protein-coupled receptor kinase 5 OS=Homo sapiens OX=9606 GN=GRK5 PE=1 SV=1 && -	-
111772984	eca-miR-8915	LOC111772984	NC_009144.3	13328631	13331239	+	2111	lncRNA	uncharacterized LOC111772984 && - && -	-
100058646	novel_148	PRDX3	NC_009144.3	13392425	13401513	+	1533	protein_coding	peroxiredoxin 3 && sp|P35705|PRDX3_BOVIN Thioredoxin-dependent peroxide reductase, mitochondrial OS=Bos taurus OX=9913 GN=PRDX3 PE=1 SV=2 && PF10417:C-terminal domain of 1-Cys peroxiredoxin|PF00578:AhpC/TSA family	-
100065967	novel_605,eca-miR-1248,eca-miR-485-3p,eca-miR-9036,eca-miR-324-3p,novel_259	SFXN4	NC_009144.3	13404012	13426456	+	2005	protein_coding	sideroflexin 4%2C transcript variant X1 && sp|Q3T0M2|SFXN4_BOVIN Sideroflexin-4 OS=Bos taurus OX=9913 GN=SFXN4 PE=2 SV=1 && PF03820:Tricarboxylate carrier	-
111772996	eca-miR-9151,eca-miR-7045,eca-miR-8992,novel_435	NANOS1	NC_009144.3	13510736	13512594	-	1859	protein_coding	nanos C2HC-type zinc finger 1 && sp|Q8WY41|NANO1_HUMAN Nanos homolog 1 OS=Homo sapiens OX=9606 GN=NANOS1 PE=1 SV=2 && PF05741:Nanos RNA binding domain	-
102149370	novel_599,eca-miR-34a,eca-miR-9021,novel_427	LOC102149370	NC_009144.3	13682460	13687485	-	3437	lncRNA	uncharacterized LOC102149370%2C transcript variant X1 && - && -	-
111770587	eca-miR-1842,novel_351,novel_320	LOC111770587	NC_009144.3	13803269	13808720	-	726	lncRNA	uncharacterized LOC111770587 && - && -	-
100066425	novel_512,eca-miR-9160,novel_234,eca-miR-8917,eca-miR-1296,novel_656,novel_557,novel_442	PRLHR	NC_009144.3	13852159	13855488	+	3330	protein_coding	prolactin releasing hormone receptor && sp|Q4EW11|PRLHR_BOVIN Prolactin-releasing peptide receptor OS=Bos taurus OX=9913 GN=PRLHR PE=3 SV=1 && PF00001:7 transmembrane receptor (rhodopsin family)	-
111773011	eca-miR-324-3p,novel_656,eca-miR-9180	LOC111773011	NC_009144.3	14169398	14185522	-	7068	lncRNA	uncharacterized LOC111773011 && - && -	-
100058765	novel_351	RAB11FIP2	NC_009144.3	14361929	14403291	+	6084	protein_coding	RAB11 family interacting protein 2%2C transcript variant X1 && sp|Q7L804|RFIP2_HUMAN Rab11 family-interacting protein 2 OS=Homo sapiens OX=9606 GN=RAB11FIP2 PE=1 SV=1 && PF09457:FIP domain|PF00168:C2 domain	-
111770596	eca-miR-326,novel_47,novel_296,eca-miR-149,novel_656,novel_306	LOC111770596	NC_009144.3	14494853	14526397	+	818	lncRNA	uncharacterized LOC111770596 && - && -	-
111770604	novel_498,eca-miR-9040,eca-miR-3548,novel_580	LOC111770604	NC_009144.3	14547736	14549836	-	607	lncRNA	uncharacterized LOC111770604 && - && -	-
102149759	eca-miR-8970,novel_306,eca-miR-671-5p	LOC102149759	NC_009144.3	14781465	14793388	-	11329	lncRNA	uncharacterized LOC102149759%2C transcript variant X2 && - && -	-
100067044	novel_246,novel_238,eca-miR-671-5p,novel_580,eca-miR-9151,eca-miR-9152,novel_645,novel_111,novel_442,eca-miR-1379,eca-miR-1307,novel_258,novel_222,novel_234,novel_45,novel_656,novel_150,novel_387,eca-miR-8992,eca-miR-345-5p,novel_124,novel_419	EMX2	NC_009144.3	14807155	14813849	-	2563	protein_coding	empty spiracles homeobox 2%2C transcript variant X1 && sp|Q04744|EMX2_MOUSE Homeobox protein EMX2 OS=Mus musculus OX=10090 GN=Emx2 PE=1 SV=3 && PF00046:Homeodomain	-
111773020	eca-miR-129a-5p,novel_454,eca-miR-185,eca-miR-671-5p,novel_320,novel_365,novel_322,novel_97,eca-miR-9000	LOC111773020	NC_009144.3	14813878	14844478	+	1699	lncRNA	uncharacterized LOC111773020 && - && -	-
106782037	novel_322,eca-miR-8934,novel_296,novel_238	LOC106782037	NC_009144.3	14857577	14880400	+	14452	lncRNA	uncharacterized LOC106782037%2C transcript variant X2 && - && -	-
111773022	eca-miR-671-5p,eca-miR-9000	LOC111773022	NC_009144.3	14936914	14952817	-	2732	lncRNA	uncharacterized LOC111773022%2C transcript variant X1 && - && -	-
111773071	novel_488,novel_634	LOC111773071	NC_009144.3	14957512	14960625	-	1883	lncRNA	uncharacterized LOC111773071 && - && -	-
100058839	novel_128,eca-miR-9177,novel_306,novel_651,novel_421,novel_171	KCNK18	NC_009144.3	15111708	15125837	-	2992	protein_coding	potassium two pore domain channel subfamily K member 18 && sp|Q7Z418|KCNKI_HUMAN Potassium channel subfamily K member 18 OS=Homo sapiens OX=9606 GN=KCNK18 PE=1 SV=1 && PF07885:Ion channel	-
100067354	novel_402,novel_656,novel_242,novel_150,eca-miR-423-3p,eca-miR-1291a,eca-miR-1379,eca-miR-708,eca-miR-885-3p,eca-miR-9000	VAX1	NC_009144.3	15171895	15176424	+	1538	protein_coding	ventral anterior homeobox 1 && sp|Q5SQQ9|VAX1_HUMAN Ventral anterior homeobox 1 OS=Homo sapiens OX=9606 GN=VAX1 PE=1 SV=1 && PF00046:Homeodomain	-
100067493	novel_433,novel_395	SHTN1	NC_009144.3	15290397	15386703	+	5817	protein_coding	shootin 1%2C transcript variant X1 && sp|A0MZ66|SHOT1_HUMAN Shootin-1 OS=Homo sapiens OX=9606 GN=SHTN1 PE=1 SV=4 && -	-
100067692	novel_531,eca-miR-8970,eca-miR-1842,novel_656,novel_576,novel_351	HSPA12A	NC_009144.3	15414657	15583143	+	6003	protein_coding	heat shock protein family A (Hsp70) member 12A%2C transcript variant X1 && sp|O43301|HS12A_HUMAN Heat shock 70 kDa protein 12A OS=Homo sapiens OX=9606 GN=HSPA12A PE=1 SV=2 && -	-
100067708	eca-miR-149,novel_228,eca-miR-9177,eca-miR-125a-3p,eca-miR-744,eca-miR-885-3p,novel_651,novel_419	C1H10orf82	NC_009144.3	15583989	15593732	+	1515	protein_coding	chromosome 1 C10orf82 homolog%2C transcript variant X2 && sp|Q8WW14|CJ082_HUMAN Uncharacterized protein C10orf82 OS=Homo sapiens OX=9606 GN=C10orf82 PE=1 SV=3 && -	-
100033913	novel_97,novel_538,eca-miR-9178,novel_235,eca-miR-9048,eca-miR-671-5p	PNLIPRP2	NC_009144.3	15601502	15621477	-	1633	protein_coding	pancreatic lipase related protein 2%2C transcript variant X2 && sp|P54317|LIPR2_HUMAN Pancreatic lipase-related protein 2 OS=Homo sapiens OX=9606 GN=PNLIPRP2 PE=1 SV=2 && PF00151:Lipase|PF01477:PLAT/LH2 domain	-
100067744	novel_524,novel_184,eca-miR-8908l,novel_97,eca-miR-486-3p,eca-miR-9048,novel_625	PNLIPRP1	NC_009144.3	15629937	15644581	-	1579	protein_coding	pancreatic lipase related protein 1 && sp|P06857|LIPR1_CANLF Inactive pancreatic lipase-related protein 1 OS=Canis lupus familiaris OX=9615 GN=PNLIPRP1 PE=1 SV=2 && PF00151:Lipase|PF01477:PLAT/LH2 domain	-
100034202	novel_306,eca-miR-133a	PNLIP	NC_009144.3	15653373	15670389	-	1487	protein_coding	pancreatic lipase%2C transcript variant X1 && sp|P29183|LIPP_HORSE Pancreatic triacylglycerol lipase (Fragment) OS=Equus caballus OX=9796 GN=PNLIP PE=1 SV=2 && PF00151:Lipase|PF01477:PLAT/LH2 domain	-
100067785	eca-miR-185	PNLIPRP3	NC_009144.3	15721026	15755695	-	2428	protein_coding	pancreatic lipase related protein 3 && sp|Q17RR3|LIPR3_HUMAN Pancreatic lipase-related protein 3 OS=Homo sapiens OX=9606 GN=PNLIPRP3 PE=2 SV=2 && PF00151:Lipase	-
100067810	eca-miR-9a	GFRA1	NC_009144.3	15910888	16126212	+	5731	protein_coding	GDNF family receptor alpha 1%2C transcript variant X3 && sp|P97785|GFRA1_MOUSE GDNF family receptor alpha-1 OS=Mus musculus OX=10090 GN=Gfra1 PE=1 SV=2 && PF02351:GDNF/GAS1 domain	-
100058912	novel_320	ATRNL1	NC_009144.3	16228558	16968740	-	9112	protein_coding	attractin like 1%2C transcript variant X1 && sp|Q5VV63|ATRN1_HUMAN Attractin-like protein 1 OS=Homo sapiens OX=9606 GN=ATRNL1 PE=2 SV=2 && PF01437:Plexin repeat|PF13854:Kelch motif|PF00431:CUB domain|PF00059:Lectin C-type domain	-
111773108	eca-miR-1842,eca-miR-424,novel_320	LOC111773108	NC_009144.3	16625273	16639522	+	599	lncRNA	uncharacterized LOC111773108 && - && -	-
100058949	novel_531,eca-miR-7045,novel_296,eca-miR-9000	TRUB1	NC_009144.3	17068205	17101582	-	1758	protein_coding	TruB pseudouridine synthase family member 1%2C transcript variant X1 && sp|Q8WWH5|TRUB1_HUMAN Probable tRNA pseudouridine synthase 1 OS=Homo sapiens OX=9606 GN=TRUB1 PE=1 SV=1 && PF01509:TruB family pseudouridylate synthase (N terminal domain)	-
100058994	eca-miR-7045,novel_656,novel_320,novel_365,eca-miR-9120,novel_439,novel_306,novel_628,eca-miR-28-3p,novel_406	ABLIM1	NC_009144.3	17246428	17537427	+	8449	protein_coding	actin binding LIM protein 1%2C transcript variant X9 && sp|Q8K4G5|ABLM1_MOUSE Actin-binding LIM protein 1 OS=Mus musculus OX=10090 GN=Ablim1 PE=1 SV=1 && -	-
106782047	eca-miR-8970,eca-miR-423-3p,eca-miR-423-5p,eca-miR-361-5p,novel_656,eca-miR-1307,novel_258	LOC106782047	NC_009144.3	17364008	17367064	-	554	lncRNA	uncharacterized LOC106782047 && - && -	-
100068108	novel_656	AFAP1L2	NC_009144.3	17562126	17659365	+	3900	protein_coding	actin filament associated protein 1 like 2%2C transcript variant X1 && sp|Q8N4X5|AF1L2_HUMAN Actin filament-associated protein 1-like 2 OS=Homo sapiens OX=9606 GN=AFAP1L2 PE=1 SV=1 && PF00169:PH domain	-
100068127	novel_184,novel_234,novel_538,eca-miR-149,eca-miR-671-3p,novel_435,eca-miR-9151,eca-miR-9178,eca-miR-1379,eca-miR-1307,novel_510,eca-miR-1301	VWA2	NC_009144.3	17661834	17707829	-	4016	protein_coding	von Willebrand factor A domain containing 2%2C transcript variant X1 && sp|Q5GFL6|VWA2_HUMAN von Willebrand factor A domain-containing protein 2 OS=Homo sapiens OX=9606 GN=VWA2 PE=1 SV=1 && PF00092:von Willebrand factor type A domain|PF00008:EGF-like domain	-
106782039	eca-miR-8908e,novel_140,eca-miR-9120,novel_326,novel_498	LOC106782039	NC_009144.3	17763565	17764118	-	303	lncRNA	uncharacterized LOC106782039 && - && -	-
100146832	novel_512,novel_210,novel_442,novel_234,novel_45,novel_270	ADRB1	NC_009144.3	17880436	17883374	-	2939	protein_coding	adrenoceptor beta 1 && sp|P34971|ADRB1_MOUSE Beta-1 adrenergic receptor OS=Mus musculus OX=10090 GN=Adrb1 PE=1 SV=2 && PF00001:7 transmembrane receptor (rhodopsin family)	-
111773136	novel_395	LOC111773136	NC_009144.3	17944415	17966603	-	932	lncRNA	uncharacterized LOC111773136%2C transcript variant X1 && - && -	-
100059070	eca-miR-671-5p	NHLRC2	NC_009144.3	18012804	18073052	-	9862	protein_coding	NHL repeat containing 2 && sp|Q8NBF2|NHLC2_HUMAN NHL repeat-containing protein 2 OS=Homo sapiens OX=9606 GN=NHLRC2 PE=1 SV=1 && PF13905:Thioredoxin-like|PF01436:NHL repeat	-
111773143	novel_365,eca-miR-9120,eca-miR-330,novel_64	LOC111773143	NC_009144.3	18059369	18063810	+	4343	lncRNA	uncharacterized LOC111773143 && - && -	-
100068217	eca-miR-149,eca-miR-133a	DCLRE1A	NC_009144.3	18073195	18093898	+	4424	protein_coding	DNA cross-link repair 1A%2C transcript variant X1 && sp|Q6PJP8|DCR1A_HUMAN DNA cross-link repair 1A protein OS=Homo sapiens OX=9606 GN=DCLRE1A PE=1 SV=3 && PF07522:DNA repair metallo-beta-lactamase	-
100068233	eca-miR-328,novel_557,novel_320,eca-miR-8970,novel_634,novel_442,novel_596,eca-miR-1291a,novel_64,eca-miR-9159,eca-miR-370,novel_628,novel_351	PLEKHS1	NC_009144.3	18127904	18159295	-	5390	protein_coding	pleckstrin homology domain containing S1%2C transcript variant X1 && sp|Q8BW88|PKHS1_MOUSE Pleckstrin homology domain-containing family S member 1 OS=Mus musculus OX=10090 GN=Plekhs1 PE=2 SV=2 && -	-
100068258	novel_322	CASP7	NC_009144.3	18176171	18208377	-	3649	protein_coding	caspase 7%2C transcript variant X4 && sp|P55210|CASP7_HUMAN Caspase-7 OS=Homo sapiens OX=9606 GN=CASP7 PE=1 SV=1 && PF00656:Caspase domain	-
100059106	eca-miR-324-5p,eca-miR-1842,eca-miR-138,novel_296,novel_148,eca-miR-331,novel_320,novel_599,novel_441,eca-miR-326,eca-miR-9152,eca-miR-8934,novel_611	NRAP	NC_009144.3	18217003	18286704	+	5530	protein_coding	nebulin related anchoring protein%2C transcript variant X1 && sp|Q86VF7|NRAP_HUMAN Nebulin-related-anchoring protein OS=Homo sapiens OX=9606 GN=NRAP PE=1 SV=2 && PF00880:Nebulin repeat|PF00412:LIM domain	-
100068293	eca-miR-8970,eca-miR-1543,novel_596,novel_656	HABP2	NC_009144.3	18286695	18320374	-	2225	protein_coding	hyaluronan binding protein 2 && sp|Q14520|HABP2_HUMAN Hyaluronan-binding protein 2 OS=Homo sapiens OX=9606 GN=HABP2 PE=1 SV=1 && PF00008:EGF-like domain|PF00051:Kringle domain|PF00089:Trypsin	-
100059146	novel_228,eca-miR-8970,novel_322,novel_162,eca-miR-767-5p,novel_628,novel_580	TCF7L2	NC_009144.3	18651164	18844899	-	4362	protein_coding	transcription factor 7 like 2%2C transcript variant X1 && sp|Q9NQB0|TF7L2_HUMAN Transcription factor 7-like 2 OS=Homo sapiens OX=9606 GN=TCF7L2 PE=1 SV=2 && PF00505:HMG (high mobility group) box|PF08347:N-terminal CTNNB1 binding	HMG
100068586	novel_599,novel_512,eca-miR-9021,eca-miR-370,novel_235	VTI1A	NC_009144.3	18954788	19297028	-	4329	protein_coding	vesicle transport through interaction with t-SNAREs 1A%2C transcript variant X3 && sp|Q9JI51|VTI1A_RAT Vesicle transport through interaction with t-SNAREs homolog 1A OS=Rattus norvegicus OX=10116 GN=Vti1a PE=1 SV=1 && PF12352:Snare region anchored in the vesicle membrane C-terminus|PF05008:Vesicle transport v-SNARE protein N-terminus	-
100059190	eca-miR-8970,eca-miR-8920,eca-miR-486-3p,eca-miR-9178,novel_320	ACSL5	NC_009144.3	19312246	19375250	-	3000	protein_coding	acyl-CoA synthetase long chain family member 5%2C transcript variant X2 && sp|O88813|ACSL5_RAT Long-chain-fatty-acid--CoA ligase 5 OS=Rattus norvegicus OX=10116 GN=Acsl5 PE=1 SV=1 && PF00501:AMP-binding enzyme	-
100068630	novel_162,eca-miR-330,novel_320,eca-miR-326,novel_442,novel_97,novel_64,eca-miR-493b	LOC100068630	NC_009144.3	19367658	19417247	+	3438	protein_coding	guanylate cyclase 2G-like && sp|Q6TL19|GUC2G_MOUSE Guanylate cyclase 2G OS=Mus musculus OX=10090 GN=Gucy2g PE=1 SV=1 && PF00211:Adenylate and Guanylate cyclase catalytic domain	-
100068677	eca-miR-125a-5p	GPAM	NC_009144.3	19495340	19554821	+	7220	protein_coding	glycerol-3-phosphate acyltransferase%2C mitochondrial%2C transcript variant X1 && sp|Q9HCL2|GPAT1_HUMAN Glycerol-3-phosphate acyltransferase 1, mitochondrial OS=Homo sapiens OX=9606 GN=GPAM PE=1 SV=3 && PF01553:Acyltransferase	-
111770635	novel_512,novel_210,novel_234,eca-miR-9120,novel_299,novel_442,novel_203,novel_136	LOC111770635	NC_009144.3	19682662	19685470	+	588	lncRNA	uncharacterized LOC111770635 && - && -	-
100147119	eca-miR-8970,eca-miR-486-3p	ADRA2A	NC_009144.3	20478161	20481681	-	3521	protein_coding	adrenoceptor alpha 2A && sp|P08913|ADA2A_HUMAN Alpha-2A adrenergic receptor OS=Homo sapiens OX=9606 GN=ADRA2A PE=1 SV=4 && PF00001:7 transmembrane receptor (rhodopsin family)	-
102147728	novel_580,eca-miR-9151,eca-miR-9152,novel_322,novel_442,eca-miR-486-3p,eca-miR-370,eca-miR-744,eca-miR-885-3p,novel_488,novel_222,novel_234,novel_150,eca-miR-491-5p,novel_634,novel_124,eca-miR-361-3p,novel_419	LOC102147728	NC_009144.3	20481977	20501182	-	6720	lncRNA	uncharacterized LOC102147728%2C transcript variant X2 && - && -	-
111773238	novel_433	LOC111773238	NC_009144.3	20527889	20533384	-	4986	lncRNA	uncharacterized LOC111773238 && - && -	-
100629163	novel_162,eca-miR-149,novel_656,eca-miR-671-5p,eca-miR-9151,novel_251,eca-miR-8920,novel_4,novel_116,eca-miR-370,eca-miR-885-3p,eca-miR-9097,eca-miR-1301	BBIP1	NC_009144.3	20605031	20622093	+	1177	protein_coding	BBSome interacting protein 1%2C transcript variant X3 && sp|A8MTZ0|BBIP1_HUMAN BBSome-interacting protein 1 OS=Homo sapiens OX=9606 GN=BBIP1 PE=1 SV=2 && PF14777:Cilia BBSome complex subunit 10	-
102147904	eca-miR-199a-5p,eca-miR-199b-5p	LOC102147904	NC_009144.3	20639676	20651644	+	336	lncRNA	uncharacterized LOC102147904 && - && -	-
100068916	novel_162,novel_64,eca-miR-328	RBM20	NC_009144.3	20680722	20870130	-	7626	protein_coding	RNA binding motif protein 20%2C transcript variant X1 && sp|Q5T481|RBM20_HUMAN RNA-binding protein 20 OS=Homo sapiens OX=9606 GN=RBM20 PE=1 SV=3 && -	-
111773236	novel_228,novel_322,eca-miR-7045,eca-miR-214	LOC111773236	NC_009144.3	20772795	20780354	+	4749	lncRNA	uncharacterized LOC111773236 && - && -	-
106782056	eca-miR-205	LOC106782056	NC_009144.3	20829733	20832991	-	1888	lncRNA	uncharacterized LOC106782056 && - && -	-
100059335	novel_524	SMC3	NC_009144.3	20910563	20943976	-	4186	protein_coding	structural maintenance of chromosomes 3 && sp|Q9UQE7|SMC3_HUMAN Structural maintenance of chromosomes protein 3 OS=Homo sapiens OX=9606 GN=SMC3 PE=1 SV=2 && PF02463:RecF/RecN/SMC N terminal domain|PF06470:SMC proteins Flexible Hinge Domain	-
100068966	novel_488,eca-miR-199a-3p,eca-miR-324-3p,novel_427	DUSP5	NC_009144.3	20984968	20997859	-	2468	protein_coding	dual specificity phosphatase 5 && sp|Q16690|DUS5_HUMAN Dual specificity protein phosphatase 5 OS=Homo sapiens OX=9606 GN=DUSP5 PE=1 SV=2 && PF00581:Rhodanese-like domain|PF00782:Dual specificity phosphatase, catalytic domain	-
111770641	eca-miR-326,eca-miR-8934,novel_387,novel_594,novel_427,eca-miR-671-5p	LOC111770641	NC_009144.3	21047310	21049434	-	994	lncRNA	uncharacterized LOC111770641 && - && -	-
111773245	novel_543	LOC111773245	NC_009144.3	21156892	21158763	-	1768	lncRNA	uncharacterized LOC111773245 && - && -	-
111773244	eca-miR-107a	SMNDC1	NC_009144.3	21158917	21170278	+	3274	protein_coding	survival motor neuron domain containing 1%2C transcript variant X2 && sp|Q5R591|SPF30_PONAB Survival of motor neuron-related-splicing factor 30 OS=Pongo abelii OX=9601 GN=SMNDC1 PE=2 SV=1 && PF06003:Survival motor neuron protein (SMN)	-
111773246	novel_365,eca-miR-326,eca-miR-490-5p,novel_242,novel_320	LOC111773246	NC_009144.3	21257007	21259486	+	1684	lncRNA	uncharacterized LOC111773246 && - && -	-
100629391	novel_299,novel_306,eca-miR-3065,novel_406,eca-miR-767-3p	LOC100629391	NC_009144.3	21437090	21437566	+	477	pseudogene	- && sp|Q28851|ATPK_BOVIN ATP synthase subunit f, mitochondrial OS=Bos taurus OX=9913 GN=ATP5MF PE=1 SV=3 && -	-
100069118	novel_512,novel_210,eca-miR-8970,novel_395,eca-miR-1301	XPNPEP1	NC_009144.3	21535245	21589708	+	2714	protein_coding	X-prolyl aminopeptidase 1%2C transcript variant X1 && sp|Q9NQW7|XPP1_HUMAN Xaa-Pro aminopeptidase 1 OS=Homo sapiens OX=9606 GN=XPNPEP1 PE=1 SV=3 && PF00557:Metallopeptidase family M24|PF01321:Creatinase/Prolidase N-terminal domain|PF16188:C-terminal region of peptidase_M24|PF16189:Creatinase/Prolidase N-terminal domain	-
102148475	novel_510	LOC102148475	NC_009144.3	22030985	22033787	+	772	lncRNA	uncharacterized LOC102148475 && - && -	-
100069383	novel_296,novel_303,eca-miR-9027,eca-miR-185,novel_599,novel_365,eca-miR-503,eca-miR-187,eca-miR-8934,novel_544,eca-miR-324-3p,novel_306,eca-miR-370,novel_651,novel_258	SORCS1	NC_009144.3	23752081	24229042	+	7821	protein_coding	sortilin related VPS10 domain containing receptor 1%2C transcript variant X2 && sp|Q8WY21|SORC1_HUMAN VPS10 domain-containing receptor SorCS1 OS=Homo sapiens OX=9606 GN=SORCS1 PE=1 SV=3 && -	-
111769865	eca-miR-502-5p	LOC111769865	NC_009144.3	24768828	24768931	+	104	snRNA	U6 spliceosomal RNA && - && -	-
111770674	novel_365,eca-miR-187	LOC111770674	NC_009144.3	25087171	25101665	-	791	lncRNA	uncharacterized LOC111770674 && - && -	-
100069497	novel_442,novel_234,eca-miR-92b	SORCS3	NC_009144.3	25373273	25939997	-	6200	protein_coding	sortilin related VPS10 domain containing receptor 3 && sp|Q9UPU3|SORC3_HUMAN VPS10 domain-containing receptor SorCS3 OS=Homo sapiens OX=9606 GN=SORCS3 PE=1 SV=2 && -	-
111770681	novel_296,eca-miR-9178,novel_454	LOC111770681	NC_009144.3	26085933	26091365	-	3321	lncRNA	uncharacterized LOC111770681 && - && -	-
111773265	eca-miR-324-5p,eca-miR-9177,eca-miR-107b,novel_235	LOC111773265	NC_009144.3	26169754	26177954	+	6353	lncRNA	uncharacterized LOC111773265%2C transcript variant X2 && - && -	-
100069597	eca-miR-15b	ITPRIP	NC_009144.3	26214399	26242214	+	11166	protein_coding	inositol 1%2C4%2C5-trisphosphate receptor interacting protein%2C transcript variant X1 && sp|A7MB64|IPRI_BOVIN Inositol 1,4,5-trisphosphate receptor-interacting protein OS=Bos taurus OX=9913 GN=ITPRIP PE=2 SV=1 && -	-
100069628	novel_210,eca-miR-1842,eca-miR-138,eca-miR-490-5p,novel_296,novel_656,novel_320,eca-miR-8970,eca-miR-9097	GSTO2	NC_009144.3	26250068	26274318	-	1465	protein_coding	glutathione S-transferase omega 2%2C transcript variant X1 && sp|Q9H4Y5|GSTO2_HUMAN Glutathione S-transferase omega-2 OS=Homo sapiens OX=9606 GN=GSTO2 PE=1 SV=1 && PF13410:Glutathione S-transferase, C-terminal domain|PF13417:Glutathione S-transferase, N-terminal domain	-
100069640	novel_512,novel_210,novel_184,novel_222,novel_234,novel_538,novel_630,novel_133,eca-miR-3065,novel_599,novel_97,novel_442,eca-miR-8934,eca-miR-345-5p,eca-miR-9000	GSTO1	NC_009144.3	26275335	26287551	-	1052	protein_coding	glutathione S-transferase omega 1 && sp|P78417|GSTO1_HUMAN Glutathione S-transferase omega-1 OS=Homo sapiens OX=9606 GN=GSTO1 PE=1 SV=2 && PF13417:Glutathione S-transferase, N-terminal domain|PF14497:Glutathione S-transferase, C-terminal domain	-
100069671	novel_365,novel_210,novel_234,eca-miR-211	COL17A1	NC_009144.3	26457304	26508580	+	6230	protein_coding	collagen type XVII alpha 1 chain && sp|Q9N281|COHA1_CANLF Collagen alpha-1(XVII) chain OS=Canis lupus familiaris OX=9615 GN=COL17A1 PE=2 SV=2 && PF01391:Collagen triple helix repeat (20 copies)	-
100069691	novel_184,novel_235,novel_97,eca-miR-370,eca-miR-9156,eca-miR-1301,eca-miR-767-3p,eca-miR-9000	STN1	NC_009144.3	26607843	26652630	+	3649	protein_coding	STN1%2C CST complex subunit%2C transcript variant X5 && sp|Q08DB2|STN1_BOVIN CST complex subunit STN1 OS=Bos taurus OX=9913 GN=STN1 PE=2 SV=1 && -	-
100059600	novel_599,eca-miR-1842,novel_47,eca-miR-8992,novel_576	SH3PXD2A	NC_009144.3	26681215	26927273	+	11926	protein_coding	SH3 and PX domains 2A%2C transcript variant X1 && sp|Q5TCZ1|SPD2A_HUMAN SH3 and PX domain-containing protein 2A OS=Homo sapiens OX=9606 GN=SH3PXD2A PE=1 SV=1 && -	-
111773295	novel_512,novel_64,eca-miR-1296,novel_259,eca-miR-9156,eca-miR-2483,eca-miR-199a-5p	LOC111773295	NC_009144.3	26735712	26738374	-	2663	pseudogene	- && sp|Q24JY1|RL23A_BOVIN 60S ribosomal protein L23a OS=Bos taurus OX=9913 GN=RPL23A PE=2 SV=1 && -	-
111773297	eca-miR-1842,eca-miR-7045,eca-miR-433,novel_320,eca-miR-9152,eca-miR-24,novel_351,novel_258,eca-miR-328,novel_133,novel_656,novel_47,novel_387,eca-miR-8992,novel_136,novel_595	LOC111773297	NC_009144.3	26797315	26810410	-	3655	lncRNA	uncharacterized LOC111773297%2C transcript variant X1 && - && -	-
100059635	novel_196,novel_238,novel_259,novel_235,eca-miR-671-5p,novel_320,novel_599,eca-miR-8908l,novel_442,novel_544,novel_380,novel_184,novel_234,novel_296,novel_146,eca-miR-149,novel_656,eca-miR-185,eca-miR-326,novel_228,eca-miR-423-5p,eca-miR-125a-3p,novel_363,eca-miR-9000	NEURL1	NC_009144.3	26928340	27008552	-	4566	protein_coding	neuralized E3 ubiquitin protein ligase 1%2C transcript variant X1 && sp|O76050|NEUL1_HUMAN E3 ubiquitin-protein ligase NEURL1 OS=Homo sapiens OX=9606 GN=NEURL1 PE=2 SV=1 && -	-
100069724	eca-miR-324-5p,novel_238,novel_320,eca-miR-502-5p,novel_228,eca-miR-8934,eca-miR-107a,eca-miR-107b,eca-miR-324-3p,novel_203,novel_306,eca-miR-8992	CALHM3	NC_009144.3	27024580	27031485	+	1806	protein_coding	calcium homeostasis modulator 3 && sp|Q86XJ0|CAHM3_HUMAN Calcium homeostasis modulator protein 3 OS=Homo sapiens OX=9606 GN=CALHM3 PE=1 SV=2 && PF14798:Calcium homeostasis modulator	-
100069751	novel_196,eca-miR-125a-5p,novel_148,eca-miR-671-5p,eca-miR-125b-5p,novel_442,novel_270,novel_184,novel_380,novel_162,eca-miR-139-3p,novel_234,eca-miR-149,eca-miR-326,novel_47,eca-miR-345-5p,novel_419	CALHM1	NC_009144.3	27042079	27049028	+	4528	protein_coding	calcium homeostasis modulator 1 && sp|Q8IU99|CAHM1_HUMAN Calcium homeostasis modulator protein 1 OS=Homo sapiens OX=9606 GN=CALHM1 PE=1 SV=2 && PF14798:Calcium homeostasis modulator	-
100059668	novel_656,novel_594,novel_306,novel_235,eca-miR-671-5p	CALHM2	NC_009144.3	27051732	27054253	+	1191	protein_coding	calcium homeostasis modulator family member 2 && sp|Q8VEC4|CAHM2_MOUSE Calcium homeostasis modulator protein 2 OS=Mus musculus OX=10090 GN=Calhm2 PE=2 SV=1 && PF14798:Calcium homeostasis modulator	-
100034019	eca-miR-324-5p,novel_148,novel_656,novel_150,novel_599,novel_297,eca-miR-193b,eca-miR-9048	PDCD11	NC_009144.3	27056209	27100181	-	6090	protein_coding	programmed cell death 11%2C transcript variant X1 && sp|Q14690|RRP5_HUMAN Protein RRP5 homolog OS=Homo sapiens OX=9606 GN=PDCD11 PE=1 SV=3 && PF05843:Suppressor of forked protein (Suf)|PF00575:S1 RNA binding domain	-
100629664	novel_97,novel_306	ATP5MD	NC_009144.3	27100220	27105758	+	449	protein_coding	ATP synthase membrane subunit DAPIT && sp|Q96IX5|ATPMK_HUMAN ATP synthase membrane subunit K, mitochondrial OS=Homo sapiens OX=9606 GN=ATP5MK PE=1 SV=1 && PF14960:ATP synthase regulation	-
104795156	eca-miR-182,eca-miR-34c	MIR1307	NC_009144.3	27102414	27102538	+	125	miRNA	eca-miR-1307 && - && -	-
100069793	novel_184,novel_97,novel_148	NT5C2	NC_009144.3	27199639	27338468	+	3865	protein_coding	5'-nucleotidase%2C cytosolic II%2C transcript variant X11 && sp|P49902|5NTC_HUMAN Cytosolic purine 5'-nucleotidase OS=Homo sapiens OX=9606 GN=NT5C2 PE=1 SV=1 && -	-
100059801	novel_184,eca-miR-1842,eca-miR-214,novel_235,novel_228,eca-miR-491-5p,eca-miR-503,eca-miR-8970,eca-miR-193a-5p,eca-miR-196b,eca-miR-324-3p	CNNM2	NC_009144.3	27343216	27496081	-	9385	protein_coding	cyclin and CBS domain divalent metal cation transport mediator 2%2C transcript variant X2 && sp|Q3TWN3|CNNM2_MOUSE Metal transporter CNNM2 OS=Mus musculus OX=10090 GN=Cnnm2 PE=1 SV=3 && -	-
111773377	eca-miR-9152,novel_296,novel_76	LOC111773377	NC_009144.3	27496631	27526467	+	675	lncRNA	uncharacterized LOC111773377%2C transcript variant X1 && - && -	-
111769649	novel_322,eca-miR-9000	LOC111769649	NC_009144.3	27557089	27568527	+	2091	protein_coding	uncharacterized LOC111769649 && sp|B6SEH9|ERVV2_HUMAN Endogenous retrovirus group V member 2 Env polyprotein OS=Homo sapiens OX=9606 GN=ERVV-2 PE=2 SV=1 && -	-
100034232	novel_656,novel_543,novel_228,novel_531,eca-miR-8976,novel_635,eca-miR-324-3p,eca-miR-345-5p,novel_258	CYP17A1	NC_009144.3	27571465	27577548	+	1906	protein_coding	cytochrome P450 family 17 subfamily A member 1 && sp|Q95328|CP17A_HORSE Steroid 17-alpha-hydroxylase/17,20 lyase OS=Equus caballus OX=9796 GN=CYP17A1 PE=2 SV=1 && PF00067:Cytochrome P450	-
100059833	eca-miR-9151,eca-miR-8970,eca-miR-532-3p,eca-miR-9178	WBP1L	NC_009144.3	27584456	27638450	-	4234	protein_coding	WW domain binding protein 1 like%2C transcript variant X2 && sp|Q9NX94|WBP1L_HUMAN WW domain binding protein 1-like OS=Homo sapiens OX=9606 GN=WBP1L PE=1 SV=2 && -	-
100059866	novel_512,novel_234,eca-miR-26a,eca-miR-214,eca-miR-328,eca-miR-185,eca-miR-133a,novel_599,novel_531,novel_365,eca-miR-8970,novel_97,eca-miR-324-3p,eca-miR-1301	SFXN2	NC_009144.3	27641687	27661963	-	4175	protein_coding	sideroflexin 2%2C transcript variant X2 && sp|Q96NB2|SFXN2_HUMAN Sideroflexin-2 OS=Homo sapiens OX=9606 GN=SFXN2 PE=1 SV=2 && -	-
100059896	novel_97,novel_387,novel_64,eca-miR-185	ARL3	NC_009144.3	27662122	27694625	+	930	protein_coding	ADP ribosylation factor like GTPase 3 && sp|Q52NJ4|ARL3_PIG ADP-ribosylation factor-like protein 3 OS=Sus scrofa OX=9823 GN=ARL3 PE=2 SV=1 && PF00025:ADP-ribosylation factor family	-
100147211	novel_210,novel_656,eca-miR-20b,eca-miR-615-3p,eca-miR-8970,novel_599,novel_322,novel_97,eca-miR-324-3p	TRIM8	NC_009144.3	27707655	27722322	-	3658	protein_coding	tripartite motif containing 8 && sp|Q9BZR9|TRIM8_HUMAN E3 ubiquitin-protein ligase TRIM8 OS=Homo sapiens OX=9606 GN=TRIM8 PE=1 SV=2 && PF15227:zinc finger of C3HC4-type, RING	-
100059929	novel_531,eca-miR-107b,eca-miR-324-3p,novel_306,novel_576,novel_235,eca-miR-1301	SUFU	NC_009144.3	27731442	27837049	-	4855	protein_coding	SUFU negative regulator of hedgehog signaling%2C transcript variant X1 && sp|Q9UMX1|SUFU_HUMAN Suppressor of fused homolog OS=Homo sapiens OX=9606 GN=SUFU PE=1 SV=2 && PF12470:Suppressor of Fused Gli/Ci N terminal binding domain|PF05076:Suppressor of fused protein (SUFU)	-
100069908	novel_234,novel_656,eca-miR-8970,eca-miR-486-3p,eca-miR-1291a,eca-miR-9178,eca-miR-370,eca-miR-9180,novel_124	ACTR1A	NC_009144.3	27838652	27855339	+	2957	protein_coding	ARP1 actin related protein 1 homolog A%2C transcript variant X1 && sp|P61162|ACTZ_CANLF Alpha-centractin OS=Canis lupus familiaris OX=9615 GN=ACTR1A PE=2 SV=1 && PF00022:Actin	-
100059957	eca-miR-34c,eca-miR-214,novel_148,eca-miR-9104,eca-miR-3065,novel_557,eca-miR-8986b,novel_320,eca-miR-486-3p,novel_498,eca-miR-9177,novel_510,novel_351,eca-miR-193b,eca-miR-744,eca-miR-140-3p,novel_184,novel_538,novel_296,novel_656,novel_133,eca-miR-34a,eca-miR-8934,novel_628	MFSD13A	NC_009144.3	27856835	27869480	-	2354	protein_coding	major facilitator superfamily domain containing 13A%2C transcript variant X1 && sp|Q58CT4|MF13A_BOVIN Transmembrane protein 180 OS=Bos taurus OX=9913 GN=MFSD13A PE=2 SV=1 && PF13347:MFS/sugar transport protein	-
111773378	novel_210,eca-miR-7045,eca-miR-214,novel_246,eca-miR-1180,eca-miR-9027,novel_599,eca-miR-370,novel_651,novel_270,eca-miR-744,eca-miR-885-3p,novel_512,novel_222,eca-miR-8915,novel_150,novel_228,novel_311,novel_635,eca-miR-9000	LOC111773378	NC_009144.3	27874058	27887206	+	4754	protein_coding	uncharacterized LOC111773378%2C transcript variant X3 && - && -	-
100314775	novel_645,eca-miR-9156,novel_384	MIR146B	NC_009144.3	27882545	27882618	-	74	miRNA	microRNA 146b && - && -	-
100059986	eca-miR-330,novel_238,eca-miR-1296,eca-miR-331,novel_320,eca-miR-9151,novel_625,novel_80,eca-miR-324-5p,novel_184,novel_162,eca-miR-185,eca-miR-326,novel_262,eca-miR-9180,novel_116,novel_595	CUEDC2	NC_009144.3	27892914	27900533	+	1211	protein_coding	CUE domain containing 2 && sp|Q9H467|CUED2_HUMAN CUE domain-containing protein 2 OS=Homo sapiens OX=9606 GN=CUEDC2 PE=1 SV=1 && -	-
100069952	eca-miR-7045,novel_235,novel_599,eca-miR-486-3p,eca-miR-1307,novel_351,novel_146,novel_242,novel_656,eca-miR-615-3p,novel_251,novel_634,eca-miR-8997,novel_635,eca-miR-8992,novel_363	FBXL15	NC_009144.3	27900650	27909986	-	1978	protein_coding	F-box and leucine rich repeat protein 15%2C transcript variant X3 && sp|E2RKN7|FXL15_CANLF F-box/LRR-repeat protein 15 OS=Canis lupus familiaris OX=9615 GN=FBXL15 PE=3 SV=1 && -	-
100069969	novel_128,novel_238,novel_148,novel_259,novel_557,novel_599,novel_645,novel_442,eca-miR-9021,novel_651,novel_576,eca-miR-744,novel_162,novel_234,novel_436,eca-miR-328,eca-miR-9114,eca-miR-9178,eca-miR-324-3p	PSD	NC_009144.3	27904041	27920141	+	5306	protein_coding	pleckstrin and Sec7 domain containing%2C transcript variant X2 && sp|F1MUS9|PSD1_BOVIN PH and SEC7 domain-containing protein 1 OS=Bos taurus OX=9913 GN=PSD PE=2 SV=1 && -	-
100069984	novel_184,eca-miR-490-5p,novel_45,novel_436,eca-miR-149,eca-miR-3065,eca-miR-185,novel_599,novel_228,novel_634,eca-miR-1543,eca-miR-9178,novel_306,novel_351	NFKB2	NC_009144.3	27920248	27928067	-	3237	protein_coding	nuclear factor kappa B subunit 2%2C transcript variant X2 && sp|Q00653|NFKB2_HUMAN Nuclear factor NF-kappa-B p100 subunit OS=Homo sapiens OX=9606 GN=NFKB2 PE=1 SV=4 && PF12796:Ankyrin repeats (3 copies)|PF00554:Rel homology DNA-binding domain|PF00531:Death domain|PF16179:Rel homology dimerisation domain	RHD
100060013	novel_162,novel_656,eca-miR-331,eca-miR-185,eca-miR-9179,eca-miR-326,eca-miR-8908l,novel_306,eca-miR-9180,eca-miR-370,eca-miR-296,eca-miR-493b	GBF1	NC_009144.3	27933492	28046472	-	6537	protein_coding	golgi brefeldin A resistant guanine nucleotide exchange factor 1%2C transcript variant X5 && sp|Q92538|GBF1_HUMAN Golgi-specific brefeldin A-resistance guanine nucleotide exchange factor 1 OS=Homo sapiens OX=9606 GN=GBF1 PE=1 SV=2 && PF01369:Sec7 domain|PF12783:Guanine nucleotide exchange factor in Golgi transport N-terminal	-
111767454	eca-miR-9162,novel_402,eca-miR-328,eca-miR-133a,eca-miR-34a,novel_645,eca-miR-9178,eca-miR-8976,eca-miR-370,eca-miR-672,novel_651,novel_258,eca-miR-1301	LOC111767454	NC_009144.3	28050089	28063653	+	8087	protein_coding	pituitary homeobox 3-like && sp|O35160|PITX3_MOUSE Pituitary homeobox 3 OS=Mus musculus OX=10090 GN=Pitx3 PE=1 SV=1 && PF00046:Homeodomain	-
111773424	eca-miR-9114,novel_222,eca-miR-9185,novel_651,eca-miR-485-5p,novel_419	LOC111773424	NC_009144.3	28064134	28065475	-	426	protein_coding	elongation of very long chain fatty acids protein 3-like && sp|Q9HB03|ELOV3_HUMAN Elongation of very long chain fatty acids protein 3 OS=Homo sapiens OX=9606 GN=ELOVL3 PE=1 SV=2 && -	-
111773426	novel_64	LOC111773426	NC_009144.3	28071272	28074647	-	1876	lncRNA	uncharacterized LOC111773426 && - && -	-
100060046	eca-miR-7045,eca-miR-1296,eca-miR-671-3p,eca-miR-133a,novel_599,novel_322,eca-miR-8946,eca-miR-1379,eca-miR-370,eca-miR-672,novel_651,novel_351,novel_258,novel_162,novel_402,novel_296,novel_384,novel_228,eca-miR-9178,eca-miR-324-3p,novel_307	PITX3	NC_009144.3	28072815	28075555	+	2029	protein_coding	paired like homeodomain 3 && sp|O35160|PITX3_MOUSE Pituitary homeobox 3 OS=Mus musculus OX=10090 GN=Pitx3 PE=1 SV=1 && PF03826:OAR domain|PF00046:Homeodomain	Homeobox
100060081	eca-miR-8970,eca-miR-1248,eca-miR-324-3p,eca-miR-1296,novel_306	ELOVL3	NC_009144.3	28076211	28088802	-	2795	protein_coding	ELOVL fatty acid elongase 3%2C transcript variant X1 && sp|Q9HB03|ELOV3_HUMAN Elongation of very long chain fatty acids protein 3 OS=Homo sapiens OX=9606 GN=ELOVL3 PE=1 SV=2 && PF01151:GNS1/SUR4 family	-
100060113	eca-miR-150	NOLC1	NC_009144.3	28126807	28137422	-	3771	protein_coding	nucleolar and coiled-body phosphoprotein 1%2C transcript variant X1 && sp|Q14978|NOLC1_HUMAN Nucleolar and coiled-body phosphoprotein 1 OS=Homo sapiens OX=9606 GN=NOLC1 PE=1 SV=2 && PF05022:SRP40, C-terminal domain	-
100060142	novel_228,novel_322,novel_419	PPRC1	NC_009144.3	28138945	28154121	-	5518	protein_coding	peroxisome proliferator-activated receptor gamma%2C coactivator-related 1%2C transcript variant X1 && sp|Q5VV67|PPRC1_HUMAN Peroxisome proliferator-activated receptor gamma coactivator-related protein 1 OS=Homo sapiens OX=9606 GN=PPRC1 PE=1 SV=1 && PF00076:RNA recognition motif. (a.k.a. RRM, RBD, or RNP domain)	-
100060168	novel_524,novel_210,novel_238,novel_580,novel_490,eca-let-7c,eca-miR-342-5p,novel_576,eca-miR-324-5p,novel_488,novel_512,novel_162,novel_296,novel_45,novel_656,eca-miR-185,eca-miR-8992,novel_4,novel_419	LDB1	NC_009144.3	28164617	28177944	+	3089	protein_coding	LIM domain binding 1%2C transcript variant X1 && sp|Q86U70|LDB1_HUMAN LIM domain-binding protein 1 OS=Homo sapiens OX=9606 GN=LDB1 PE=1 SV=2 && -	-
100070056	novel_380,eca-miR-92a,eca-miR-330,eca-miR-92b,novel_45,eca-miR-331,eca-miR-185,novel_320,eca-miR-326,novel_322,novel_225,novel_510	HPS6	NC_009144.3	28200270	28203460	-	3191	protein_coding	HPS6%2C biogenesis of lysosomal organelles complex 2 subunit 3 && sp|Q86YV9|HPS6_HUMAN Hermansky-Pudlak syndrome 6 protein OS=Homo sapiens OX=9606 GN=HPS6 PE=1 SV=1 && PF15702:Hermansky-Pudlak syndrome 6 protein	-
100070070	eca-miR-1842,novel_162,novel_234,eca-miR-3200,novel_228,novel_322,novel_47,novel_594,eca-miR-9048,eca-miR-1839,eca-miR-767-3p	C1H10orf76	NC_009144.3	28207962	28381092	+	6534	protein_coding	chromosome 1 C10orf76 homolog%2C transcript variant X4 && sp|Q5T2E6|ARMD3_HUMAN Armadillo-like helical domain-containing protein 3 OS=Homo sapiens OX=9606 GN=ARMH3 PE=1 SV=1 && PF08427:Domain of unknown function (DUF1741)	-
100060206	novel_512,eca-miR-326,eca-miR-330,novel_635,eca-miR-1291a	KCNIP2	NC_009144.3	28382769	28400217	+	6718	protein_coding	potassium voltage-gated channel interacting protein 2%2C transcript variant X9 && sp|Q8WN03|KCIP2_MUSPF Kv channel-interacting protein 2 OS=Mustela putorius furo OX=9669 GN=Kcnip2 PE=2 SV=1 && PF13499:EF-hand domain pair|PF13833:EF-hand domain pair	-
100060245	novel_387	MGEA5	NC_009144.3	28403513	28429879	+	7068	protein_coding	meningioma expressed antigen 5 (hyaluronidase)%2C transcript variant X3 && sp|Q9EQQ9|OGA_MOUSE Protein O-GlcNAcase OS=Mus musculus OX=10090 GN=Oga PE=1 SV=2 && PF07555:beta-N-acetylglucosaminidase	-
100060275	novel_524,novel_488,eca-miR-1296,eca-miR-483,novel_384,novel_311,novel_97,eca-miR-345-5p,novel_576	NPM3	NC_009144.3	28430891	28432927	+	919	protein_coding	nucleophosmin/nucleoplasmin 3 && sp|O75607|NPM3_HUMAN Nucleoplasmin-3 OS=Homo sapiens OX=9606 GN=NPM3 PE=1 SV=3 && PF03066:Nucleoplasmin/nucleophosmin domain	-
100060309	novel_196,eca-miR-8982,eca-miR-1842,novel_148,novel_320,novel_64,eca-miR-9097,eca-miR-744,eca-miR-500,novel_80,eca-miR-138,eca-miR-432,novel_488,novel_296,eca-miR-502-5p,eca-miR-8970,novel_299	FGF8	NC_009144.3	28438101	28444321	+	1456	protein_coding	fibroblast growth factor 8 && sp|P37237|FGF8_MOUSE Fibroblast growth factor 8 OS=Mus musculus OX=10090 GN=Fgf8 PE=1 SV=1 && PF00167:Fibroblast growth factor	-
104795166	eca-miR-9162,novel_296,eca-miR-206,eca-miR-1296,novel_363	MIR9057	NC_009144.3	28446050	28446188	-	139	miRNA	eca-miR-9057 && - && -	-
106782032	novel_184,eca-miR-9120,eca-miR-146b-3p,novel_97,eca-miR-324-3p	LOC106782032	NC_009144.3	28465503	28498352	-	2290	lncRNA	uncharacterized LOC106782032 && sp|P57775|FBXW4_HUMAN F-box/WD repeat-containing protein 4 OS=Homo sapiens OX=9606 GN=FBXW4 PE=1 SV=1 && -	-
100070086	novel_238,novel_148,novel_303,eca-miR-671-3p,eca-miR-9179,eca-miR-199b-5p,novel_599,novel_365,novel_322,novel_442,eca-miR-1291a,eca-miR-1379,novel_427,novel_258,novel_234,novel_538,novel_296,novel_656,eca-miR-328,eca-miR-8970,eca-miR-326,eca-miR-9114,novel_299,novel_635,eca-miR-423-5p,novel_136	FBXW4	NC_009144.3	28497718	28582047	+	6857	protein_coding	F-box and WD repeat domain containing 4%2C transcript variant X5 && sp|P57775|FBXW4_HUMAN F-box/WD repeat-containing protein 4 OS=Homo sapiens OX=9606 GN=FBXW4 PE=1 SV=1 && -	-
111773464	eca-miR-1842,novel_162,eca-miR-330,novel_242,eca-miR-328,novel_557,novel_474,novel_320,eca-miR-326,eca-miR-8970,eca-miR-9152,novel_322,eca-miR-873,novel_576	LOC111773464	NC_009144.3	28566206	28571332	-	902	lncRNA	uncharacterized LOC111773464 && - && -	-
100070099	novel_80,novel_512,novel_210,novel_222,eca-miR-185,eca-miR-18a,eca-miR-532-3p,novel_311,eca-miR-431,novel_620,eca-miR-345-5p	DPCD	NC_009144.3	28576233	28595356	-	899	protein_coding	deleted in primary ciliary dyskinesia homolog (mouse)%2C transcript variant X1 && sp|Q24K21|DPCD_BOVIN Protein DPCD OS=Bos taurus OX=9913 GN=DPCD PE=2 SV=1 && PF14913:DPCD protein family	-
100070125	novel_524,novel_238,eca-miR-9040,novel_580,novel_320,novel_442,eca-miR-486-3p,eca-miR-1291a,eca-miR-9177,novel_64,novel_184,novel_234,novel_45,novel_656,novel_228,eca-miR-9178,eca-miR-145	POLL	NC_009144.3	28595369	28606330	+	3895	protein_coding	DNA polymerase lambda%2C transcript variant X3 && sp|Q4R380|DPOLL_MACFA DNA polymerase lambda OS=Macaca fascicularis OX=9541 GN=POLL PE=2 SV=1 && PF10391:Fingers domain of DNA polymerase lambda|PF14792:DNA polymerase beta palm|PF14716:Helix-hairpin-helix domain	-
100070200	eca-miR-132,eca-miR-708	BTRC	NC_009144.3	28624347	28791038	-	7578	protein_coding	beta-transducin repeat containing E3 ubiquitin protein ligase%2C transcript variant X2 && sp|Q9Y297|FBW1A_HUMAN F-box/WD repeat-containing protein 1A OS=Homo sapiens OX=9606 GN=BTRC PE=1 SV=1 && -	-
111769837	eca-miR-9021,eca-miR-502-5p	LOC111769837	NC_009144.3	28776321	28776427	+	107	snRNA	U6 spliceosomal RNA && - && -	-
106782070	novel_524,eca-miR-8982,eca-miR-7045,eca-miR-331,novel_557,novel_235,eca-miR-671-5p,novel_580,novel_599,novel_365,novel_322,novel_442,eca-miR-1307,eca-miR-744,novel_512,novel_234,novel_538,novel_656,novel_242,eca-miR-185,eca-miR-328,novel_262,eca-miR-9114,novel_228,novel_311,novel_299,eca-miR-8934,eca-miR-8992,novel_116,novel_124	LOC106782070	NC_009144.3	28882854	28892065	-	2267	protein_coding	forkhead box protein G1-like%2C transcript variant X2 && - && -	-
100070213	novel_512,novel_184,novel_246,novel_656,novel_242,novel_322,eca-miR-9178,eca-miR-1307,novel_306	LBX1	NC_009144.3	28890802	28894937	+	2467	protein_coding	ladybird homeobox 1 && sp|P52955|LBX1_MOUSE Transcription factor LBX1 OS=Mus musculus OX=10090 GN=Lbx1 PE=1 SV=2 && -	-
100070241	eca-miR-149,novel_656,novel_216,eca-miR-3065,novel_235,eca-miR-326,eca-miR-8970,novel_596,novel_64,novel_594	TLX1	NC_009144.3	28958417	28965565	-	2782	protein_coding	T cell leukemia homeobox 1 && sp|P31314|TLX1_HUMAN T-cell leukemia homeobox protein 1 OS=Homo sapiens OX=9606 GN=TLX1 PE=1 SV=1 && PF00046:Homeodomain	Homeobox
100060342	eca-miR-324-5p,eca-miR-6529,eca-miR-214,novel_45,novel_238,novel_656,novel_259,eca-miR-185,eca-miR-133a,novel_320,novel_427,eca-miR-885-3p,eca-miR-345-3p	KAZALD1	NC_009144.3	29022089	29025163	-	1693	protein_coding	Kazal type serine peptidase inhibitor domain 1 && sp|Q96I82|KAZD1_HUMAN Kazal-type serine protease inhibitor domain-containing protein 1 OS=Homo sapiens OX=9606 GN=KAZALD1 PE=1 SV=1 && PF00219:Insulin-like growth factor binding protein|PF07679:Immunoglobulin I-set domain|PF07648:Kazal-type serine protease inhibitor domain	-
100060384	novel_184,eca-miR-8970,eca-miR-125a-5p,novel_45,novel_238,novel_235,novel_118	SFXN3	NC_009144.3	29045118	29053348	-	2719	protein_coding	sideroflexin 3%2C transcript variant X1 && sp|Q5RD16|SFXN3_PONAB Sideroflexin-3 OS=Pongo abelii OX=9601 GN=SFXN3 PE=2 SV=1 && PF03820:Tricarboxylate carrier	-
100070266	eca-miR-125a-5p,eca-miR-483,novel_320,novel_365,novel_322,novel_498,eca-miR-9177,eca-miR-873,novel_203,eca-miR-767-3p,novel_402,novel_234,novel_436,novel_228,eca-miR-326,novel_251,novel_439,eca-miR-125a-3p,eca-miR-145,novel_136,eca-miR-9048,eca-miR-361-3p,novel_524,eca-miR-1842,eca-miR-330,eca-miR-7045,eca-miR-205,eca-miR-331,novel_235,novel_580,novel_599,novel_433,eca-miR-296,eca-miR-486-5p,nove…	PDZD7	NC_009144.3	29053506	29072398	+	5094	protein_coding	PDZ domain containing 7%2C transcript variant X1 && sp|Q9H5P4|PDZD7_HUMAN PDZ domain-containing protein 7 OS=Homo sapiens OX=9606 GN=PDZD7 PE=1 SV=2 && PF00595:PDZ domain	-
100060415	eca-miR-1842,eca-miR-330,novel_238,eca-miR-331,novel_190,novel_580,novel_320,novel_351,novel_258,novel_171,eca-miR-149,eca-miR-328,eca-miR-8970,eca-miR-326,novel_47,eca-miR-8976,novel_387,eca-miR-1301	LZTS2	NC_009144.3	29072327	29083191	-	5933	protein_coding	leucine zipper tumor suppressor 2%2C transcript variant X4 && sp|A5PKL7|LZTS2_BOVIN Leucine zipper putative tumor suppressor 2 OS=Bos taurus OX=9913 GN=LZTS2 PE=2 SV=1 && PF06818:Fez1	-
100070286	eca-miR-1842,novel_238,novel_133,eca-miR-671-5p,novel_320,novel_531,eca-miR-326,novel_47,eca-miR-324-3p	TWNK	NC_009144.3	29084815	29089988	-	3549	protein_coding	twinkle mtDNA helicase && sp|Q96RR1|PEO1_HUMAN Twinkle protein, mitochondrial OS=Homo sapiens OX=9606 GN=TWNK PE=1 SV=1 && PF13481:AAA domain	-
102148910	novel_234,eca-miR-24,eca-miR-9036	MRPL43	NC_009144.3	29090100	29091738	+	1432	protein_coding	mitochondrial ribosomal protein L43 && sp|Q95KE5|RM43_BOVIN 39S ribosomal protein L43, mitochondrial OS=Bos taurus OX=9913 GN=MRPL43 PE=2 SV=2 && PF05047:Mitochondrial ribosomal protein L51 / S25 / CI-B8 domain	-
100070304	eca-miR-504,eca-miR-485-3p,novel_47,eca-miR-8934,novel_439,eca-miR-125a-3p,eca-miR-331	SEMA4G	NC_009144.3	29091980	29105647	-	4296	protein_coding	semaphorin 4G%2C transcript variant X1 && sp|Q9NTN9|SEM4G_HUMAN Semaphorin-4G OS=Homo sapiens OX=9606 GN=SEMA4G PE=1 SV=1 && -	-
100070315	novel_435	SLF2	NC_009144.3	29110170	29152387	-	7761	protein_coding	SMC5-SMC6 complex localization factor 2%2C transcript variant X4 && sp|Q5REF4|SLF2_PONAB SMC5-SMC6 complex localization factor protein 2 OS=Pongo abelii OX=9601 GN=SLF2 PE=2 SV=1 && PF14816:Family of unknown function, FAM178	-
100070326	novel_162,novel_442,novel_595,eca-miR-885-3p,eca-miR-296	PAX2	NC_009144.3	29224779	29312593	-	1891	protein_coding	paired box 2%2C transcript variant X1 && sp|Q02962|PAX2_HUMAN Paired box protein Pax-2 OS=Homo sapiens OX=9606 GN=PAX2 PE=1 SV=4 && PF00292:'Paired box' domain|PF12403:Paired-box protein 2 C terminal	PAX
100070337	novel_512,novel_162,eca-miR-149,eca-miR-483,eca-miR-331,eca-miR-8920,novel_47,eca-miR-345-5p	HIF1AN	NC_009144.3	29460006	29473971	-	6624	protein_coding	hypoxia inducible factor 1 alpha subunit inhibitor && sp|Q9NWT6|HIF1N_HUMAN Hypoxia-inducible factor 1-alpha inhibitor OS=Homo sapiens OX=9606 GN=HIF1AN PE=1 SV=2 && -	-
100060451	eca-miR-490-5p,eca-miR-330,novel_235,novel_299,novel_635,novel_387,eca-miR-1379,eca-miR-370,novel_307	NDUFB8	NC_009144.3	29479763	29484408	+	723	protein_coding	NADH_ubiquinone oxidoreductase subunit B8 && sp|Q02372|NDUB8_BOVIN NADH dehydrogenase [ubiquinone] 1 beta subcomplex subunit 8, mitochondrial OS=Bos taurus OX=9913 GN=NDUFB8 PE=1 SV=1 && PF05821:NADH-ubiquinone oxidoreductase ASHI subunit (CI-ASHI or NDUFB8)	-
100070349	eca-miR-8934,eca-miR-486-3p,eca-miR-423-5p,novel_435	SEC31B	NC_009144.3	29486838	29516976	+	4803	protein_coding	SEC31 homolog B%2C COPII coat complex component%2C transcript variant X1 && sp|Q9NQW1|SC31B_HUMAN Protein transport protein Sec31B OS=Homo sapiens OX=9606 GN=SEC31B PE=1 SV=1 && -	-
100070360	novel_234,novel_4	WNT8B	NC_009144.3	29517072	29544163	-	4961	protein_coding	Wnt family member 8B && sp|Q93098|WNT8B_HUMAN Protein Wnt-8b OS=Homo sapiens OX=9606 GN=WNT8B PE=2 SV=3 && PF00110:wnt family	-
100060485	novel_235	SCD	NC_009144.3	29610093	29625174	-	5416	protein_coding	stearoyl-CoA desaturase && sp|O02858|SCD_PIG Stearoyl-CoA desaturase OS=Sus scrofa OX=9823 GN=SCD PE=2 SV=2 && PF00487:Fatty acid desaturase	-
100070385	novel_210,novel_631,novel_97,novel_442,novel_234,eca-miR-8934,eca-miR-195	PKD2L1	NC_009144.3	29650108	29700261	+	3360	protein_coding	polycystin 2 like 1%2C transient receptor potential cation channel && sp|Q9P0L9|PK2L1_HUMAN Polycystic kidney disease 2-like 1 protein OS=Homo sapiens OX=9606 GN=PKD2L1 PE=1 SV=1 && PF18109:Ferredoxin I 4Fe-4S cluster domain|PF08016:Polycystin cation channel	-
100060519	novel_222,novel_234,eca-miR-671-3p,novel_358,eca-miR-127,eca-miR-9151,novel_634,eca-miR-125a-3p,eca-miR-193b,eca-miR-211	BLOC1S2	NC_009144.3	29701552	29708186	+	1285	protein_coding	biogenesis of lysosomal organelles complex 1 subunit 2%2C transcript variant X2 && sp|Q6QNY1|BL1S2_HUMAN Biogenesis of lysosome-related organelles complex 1 subunit 2 OS=Homo sapiens OX=9606 GN=BLOC1S2 PE=1 SV=1 && PF10046:Biogenesis of lysosome-related organelles complex-1 subunit 2	-
100060550	novel_395,novel_296,novel_427,novel_124	CWF19L1	NC_009144.3	29710666	29737330	+	2042	protein_coding	CWF19 like 1%2C cell cycle control (S. pombe)%2C transcript variant X1 && sp|Q5R8R4|C19L1_PONAB CWF19-like protein 1 OS=Pongo abelii OX=9601 GN=CWF19L1 PE=2 SV=1 && PF04676:Protein similar to CwfJ C-terminus 2|PF04677:Protein similar to CwfJ C-terminus 1	-
111769756	eca-miR-105	LOC111769756	NC_009144.3	29733322	29733467	+	146	snoRNA	small nucleolar RNA SNORA12 && - && -	-
100070393	eca-miR-1842,novel_47,eca-miR-1301	CHUK	NC_009144.3	29740477	29777066	+	3666	protein_coding	conserved helix-loop-helix ubiquitous kinase%2C transcript variant X1 && sp|O15111|IKKA_HUMAN Inhibitor of nuclear factor kappa-B kinase subunit alpha OS=Homo sapiens OX=9606 GN=CHUK PE=1 SV=2 && PF12179:I-kappa-kinase-beta NEMO binding domain|PF00069:Protein kinase domain|PF18397:IQBAL scaffold dimerization domain	-
100060589	eca-miR-9055	ERLIN1	NC_009144.3	29780072	29814715	+	3403	protein_coding	ER lipid raft associated 1%2C transcript variant X3 && sp|Q91X78|ERLN1_MOUSE Erlin-1 OS=Mus musculus OX=10090 GN=Erlin1 PE=1 SV=2 && PF01145:SPFH domain / Band 7 family	-
100070400	novel_531,eca-miR-326,eca-miR-330,novel_387,novel_427	LOC100070400	NC_009144.3	29822331	29848385	+	1721	protein_coding	cytochrome P450 2C23 && sp|P24470|CP2CN_RAT Cytochrome P450 2C23 OS=Rattus norvegicus OX=10116 GN=Cyp2c23 PE=1 SV=2 && PF00067:Cytochrome P450	-
100070412	novel_599,eca-miR-34a,novel_251,eca-miR-7045,novel_439,eca-miR-324-3p	CPN1	NC_009144.3	29870464	29895247	+	1736	protein_coding	carboxypeptidase N subunit 1 && sp|Q2KJ83|CBPN_BOVIN Carboxypeptidase N catalytic chain OS=Bos taurus OX=9913 GN=CPN1 PE=2 SV=1 && PF00246:Zinc carboxypeptidase|PF13620:Carboxypeptidase regulatory-like domain	-
100060622	novel_402,novel_625	DNMBP	NC_009144.3	29909677	30006391	+	8123	protein_coding	dynamin binding protein%2C transcript variant X1 && sp|E2RP94|DNMBP_CANLF Dynamin-binding protein OS=Canis lupus familiaris OX=9615 GN=DNMBP PE=3 SV=2 && PF00621:RhoGEF domain|PF14604:Variant SH3 domain|PF00018:SH3 domain|PF03114:BAR domain	-
111773512	eca-miR-8970,eca-miR-330,novel_580,novel_320	LOC111773512	NC_009144.3	29954074	29957278	-	3205	pseudogene	- && sp|Q24JY1|RL23A_BOVIN 60S ribosomal protein L23a OS=Bos taurus OX=9913 GN=RPL23A PE=2 SV=1 && PF00276:Ribosomal protein L23|PF03939:Ribosomal protein L23, N-terminal domain	-
111773515	novel_510	LOC111773515	NC_009144.3	29995981	29996865	-	335	lncRNA	uncharacterized LOC111773515 && sp|E2RP94|DNMBP_CANLF Dynamin-binding protein OS=Canis lupus familiaris OX=9615 GN=DNMBP PE=3 SV=2 && -	-
111769654	novel_148,eca-miR-9177,novel_133,novel_235	LOC111769654	NC_009144.3	30008664	30012656	+	3056	pseudogene	- && sp|Q32L92|CNN3_BOVIN Calponin-3 OS=Bos taurus OX=9913 GN=CNN3 PE=2 SV=1 && -	-
100060654	novel_210	ABCC2	NC_009144.3	30014412	30077557	-	8423	protein_coding	ATP binding cassette subfamily C member 2 && sp|Q92887|MRP2_HUMAN ATP-binding cassette sub-family C member 2 OS=Homo sapiens OX=9606 GN=ABCC2 PE=1 SV=3 && PF00005:ABC transporter|PF00664:ABC transporter transmembrane region	-
100060685	novel_531,novel_442,novel_234,eca-miR-134,novel_538,eca-miR-331	CUTC	NC_009144.3	30095479	30132813	-	4126	protein_coding	cutC copper transporter%2C transcript variant X1 && sp|Q9NTM9|CUTC_HUMAN Copper homeostasis protein cutC homolog OS=Homo sapiens OX=9606 GN=CUTC PE=1 SV=1 && PF03932:CutC family	-
100060721	eca-miR-8970,novel_645,eca-miR-9174,eca-miR-199a-5p	COX15	NC_009144.3	30132839	30150244	+	4280	protein_coding	COX15%2C cytochrome c oxidase assembly homolog%2C transcript variant X1 && sp|Q08DG6|COX15_BOVIN Cytochrome c oxidase assembly protein COX15 homolog OS=Bos taurus OX=9913 GN=COX15 PE=2 SV=1 && PF02628:Cytochrome oxidase assembly protein	-
100060757	eca-miR-8970,novel_387,eca-miR-107b,eca-miR-8992	ENTPD7	NC_009144.3	30154613	30194611	-	4467	protein_coding	ectonucleoside triphosphate diphosphohydrolase 7%2C transcript variant X1 && sp|Q9NQZ7|ENTP7_HUMAN Ectonucleoside triphosphate diphosphohydrolase 7 OS=Homo sapiens OX=9606 GN=ENTPD7 PE=2 SV=1 && PF01150:GDA1/CD39 (nucleoside phosphatase) family	-
111773518	novel_184,novel_387,novel_64,eca-miR-9159	LOC111773518	NC_009144.3	30162131	30163543	+	1413	pseudogene	- && sp|Q865S0|RCAS1_CANLF Receptor-binding cancer antigen expressed on SiSo cells OS=Canis lupus familiaris OX=9615 GN=EBAG9 PE=2 SV=1 && -	-
100070443	eca-miR-326,eca-miR-331	SLC25A28	NC_009144.3	30214636	30224165	+	2072	protein_coding	solute carrier family 25 member 28%2C transcript variant X1 && sp|Q96A46|MFRN2_HUMAN Mitoferrin-2 OS=Homo sapiens OX=9606 GN=SLC25A28 PE=2 SV=1 && PF00153:Mitochondrial carrier protein	-
100629812	eca-miR-193a-5p	LOC100629812	NC_009144.3	30267045	30267486	-	442	pseudogene	- && sp|Q6Q420|RS15A_DANRE 40S ribosomal protein S15a OS=Danio rerio OX=7955 GN=rps15a PE=2 SV=1 && -	-
100070479	eca-miR-125a-5p,eca-miR-330,novel_238,eca-miR-1296,eca-miR-125b-5p,novel_97,eca-miR-885-3p,eca-miR-185,novel_150,eca-miR-326,eca-miR-8970,eca-miR-9120,eca-miR-8934,novel_611,novel_628,novel_419	NKX2-3	NC_009144.3	30288285	30292056	-	2256	protein_coding	NK2 homeobox 3 && sp|Q8TAU0|NKX23_HUMAN Homeobox protein Nkx-2.3 OS=Homo sapiens OX=9606 GN=NKX2-3 PE=2 SV=2 && -	Homeobox
106782027	novel_235	LOC106782027	NC_009144.3	30323180	30323991	+	556	pseudogene	- && sp|A5JSS2|RL21_CAPHI 60S ribosomal protein L21 OS=Capra hircus OX=9925 GN=RPL21 PE=2 SV=1 && -	-
100070574	novel_577,novel_435,eca-miR-9000	CNNM1	NC_009144.3	30408601	30469490	-	5833	protein_coding	cyclin and CBS domain divalent metal cation transport mediator 1%2C transcript variant X1 && sp|Q9NRU3|CNNM1_HUMAN Metal transporter CNNM1 OS=Homo sapiens OX=9606 GN=CNNM1 PE=1 SV=3 && PF01595:Cyclin M transmembrane N-terminal domain	-
100070602	novel_222,novel_162,novel_148,eca-miR-328,eca-miR-671-5p	HPSE2	NC_009144.3	30532685	31150013	+	15630	protein_coding	heparanase 2 (inactive)%2C transcript variant X2 && sp|Q8WWQ2|HPSE2_HUMAN Inactive heparanase-2 OS=Homo sapiens OX=9606 GN=HPSE2 PE=1 SV=3 && -	-
100070620	novel_210,eca-miR-331,novel_235,novel_322,eca-miR-486-3p,novel_498,eca-miR-9177,eca-miR-370,novel_651,novel_576,eca-miR-744,novel_512,novel_380,novel_162,novel_538,novel_656,eca-miR-328,novel_384,eca-miR-615-3p,novel_531,eca-miR-8970,novel_228,eca-miR-532-3p,eca-miR-324-3p,novel_628,eca-miR-9048	HPS1	NC_009144.3	31158641	31184382	+	4805	protein_coding	HPS1%2C biogenesis of lysosomal organelles complex 3 subunit 1%2C transcript variant X10 && sp|Q92902|HPS1_HUMAN Hermansky-Pudlak syndrome 1 protein OS=Homo sapiens OX=9606 GN=HPS1 PE=1 SV=2 && -	-
100070628	eca-miR-8915,novel_148,novel_656,eca-miR-328,novel_384,novel_235,eca-miR-671-5p,novel_441,eca-miR-9114,novel_322,novel_387,eca-miR-125a-3p,eca-miR-145,novel_351,eca-miR-885-3p	PYROXD2	NC_009144.3	31184554	31217943	+	4230	protein_coding	pyridine nucleotide-disulphide oxidoreductase domain 2%2C transcript variant X1 && sp|Q8N2H3|PYRD2_HUMAN Pyridine nucleotide-disulfide oxidoreductase domain-containing protein 2 OS=Homo sapiens OX=9606 GN=PYROXD2 PE=1 SV=2 && PF01593:Flavin containing amine oxidoreductase	-
111770705	eca-miR-8970,novel_162,novel_306	LOC111770705	NC_009144.3	31234634	31235592	-	813	lncRNA	uncharacterized LOC111770705 && - && -	-
100060832	eca-miR-8982,eca-miR-1842,novel_133,novel_320,novel_228,novel_531,eca-miR-324-3p,eca-miR-296	R3HCC1L	NC_009144.3	31264195	31438269	-	6487	protein_coding	R3H domain and coiled-coil containing 1 like%2C transcript variant X4 && sp|Q7Z5L2|R3HCL_HUMAN Coiled-coil domain-containing protein R3HCC1L OS=Homo sapiens OX=9606 GN=R3HCC1L PE=1 SV=3 && -	-
106782050	novel_599,novel_365,novel_538,novel_306,novel_628,novel_270,eca-miR-615-3p	LOC106782050	NC_009144.3	31299366	31303897	-	3549	lncRNA	uncharacterized LOC106782050 && - && -	-
100070637	eca-miR-326,eca-miR-146b-3p,eca-miR-185	LOXL4	NC_009144.3	31319293	31340060	+	3679	protein_coding	lysyl oxidase like 4%2C transcript variant X1 && sp|Q8MJ24|LOXL4_BOVIN Lysyl oxidase homolog 4 OS=Bos taurus OX=9913 GN=LOXL4 PE=2 SV=1 && PF01186:Lysyl oxidase|PF00530:Scavenger receptor cysteine-rich domain	-
100060874	eca-miR-214,eca-miR-1379,eca-miR-370,novel_270,novel_488,eca-miR-324-5p,novel_140,novel_222,eca-miR-8915,novel_234,novel_296,eca-miR-615-3p,novel_228,eca-miR-8934,eca-miR-8920,eca-miR-9178,novel_387	CRTAC1	NC_009144.3	31521463	31662488	+	2815	protein_coding	cartilage acidic protein 1%2C transcript variant X2 && sp|Q9NQ79|CRAC1_HUMAN Cartilage acidic protein 1 OS=Homo sapiens OX=9606 GN=CRTAC1 PE=1 SV=2 && PF07645:Calcium-binding EGF domain|PF07593:ASPIC and UnbV|PF13517:Repeat domain in Vibrio, Colwellia, Bradyrhizobium and Shewanella	-
100070662	eca-miR-1842,eca-miR-330,novel_656,eca-miR-185,eca-miR-671-5p,novel_320,eca-miR-9114,eca-miR-9151,novel_322,novel_47,eca-miR-1379,eca-miR-9159,novel_651,novel_576,novel_351	GOLGA7B	NC_009144.3	31668654	31683643	-	2578	protein_coding	golgin A7 family member B && sp|Q2TAP0|GOG7B_HUMAN Golgin subfamily A member 7B OS=Homo sapiens OX=9606 GN=GOLGA7B PE=1 SV=2 && PF10256:Golgin subfamily A member 7/ERF4 family	-
106782058	novel_524,eca-miR-8934,novel_296,eca-miR-8917,novel_133,novel_384	LOC106782058	NC_009144.3	31679187	31694557	+	7528	lncRNA	uncharacterized LOC106782058%2C transcript variant X3 && - && -	-
100070673	novel_512,novel_235,eca-miR-671-5p,novel_531,eca-miR-326,eca-miR-8970,eca-miR-9178,novel_258,novel_270,novel_351	SFRP5	NC_009144.3	31740258	31749011	+	4976	protein_coding	secreted frizzled related protein 5 && sp|Q5T4F7|SFRP5_HUMAN Secreted frizzled-related protein 5 OS=Homo sapiens OX=9606 GN=SFRP5 PE=2 SV=3 && PF01759:UNC-6/NTR/C345C module|PF01392:Fz domain	-
100060913	novel_605,eca-miR-330,eca-miR-7045,eca-miR-214,eca-miR-331,novel_235,novel_580,novel_320,eca-miR-8908l,novel_645,eca-miR-431,eca-miR-24,novel_651,novel_351,novel_270,novel_258,novel_80,novel_512,novel_380,novel_222,eca-miR-8915,novel_656,eca-miR-185,novel_150,eca-miR-326,novel_634,novel_251,eca-miR-8934,novel_387,eca-miR-493b,eca-miR-9000	ZFYVE27	NC_009144.3	31755285	31776440	-	3486	protein_coding	zinc finger FYVE-type containing 27%2C transcript variant X4 && sp|Q5R7K2|ZFY27_PONAB Protrudin OS=Pongo abelii OX=9601 GN=ZFYVE27 PE=2 SV=1 && -	-
102150979	eca-miR-483,novel_365,novel_322,novel_97,novel_442,eca-miR-370,eca-miR-9097,novel_162,novel_234,novel_146,eca-miR-532-3p,eca-miR-8934,novel_47,eca-miR-423-5p,eca-miR-197,novel_306,novel_4	MARVELD1	NC_009144.3	31788202	31792120	-	3155	protein_coding	MARVEL domain containing 1 && sp|Q7TQJ1|MALD1_MOUSE MARVEL domain-containing protein 1 OS=Mus musculus OX=10090 GN=Marveld1 PE=2 SV=1 && -	-
100060949	eca-miR-330,novel_190,eca-miR-671-5p,eca-miR-9151,eca-miR-127,novel_651,novel_427,novel_512,eca-miR-138,novel_488,novel_133,eca-miR-326,eca-miR-8970,eca-miR-8934,novel_387,eca-miR-197,eca-miR-145,eca-miR-9132	AVPI1	NC_009144.3	31805832	31813520	+	1412	protein_coding	arginine vasopressin induced 1%2C transcript variant X1 && sp|Q5R8D4|AVPI1_PONAB Arginine vasopressin-induced protein 1 OS=Pongo abelii OX=9601 GN=AVPI1 PE=2 SV=1 && PF15063:Thyroid cancer protein 1	-
100070680	eca-miR-330,novel_656,eca-miR-331,eca-miR-326,eca-miR-486-3p,eca-miR-370,eca-miR-9180,novel_628,novel_351,eca-miR-361-3p	PI4K2A	NC_009144.3	31814807	31844266	-	3730	protein_coding	phosphatidylinositol 4-kinase type 2 alpha && sp|Q2TBE6|P4K2A_MOUSE Phosphatidylinositol 4-kinase type 2-alpha OS=Mus musculus OX=10090 GN=Pi4k2a PE=1 SV=1 && PF00454:Phosphatidylinositol 3- and 4-kinase	-
100060983	novel_162,eca-miR-8917,eca-miR-185,novel_580,eca-miR-192,eca-miR-326,eca-miR-125a-3p,novel_136,eca-miR-9048,eca-miR-361-3p,eca-miR-9000	MORN4	NC_009144.3	31848769	31860660	+	4435	protein_coding	MORN repeat containing 4%2C transcript variant X3 && sp|Q6PGF2|MORN4_MOUSE MORN repeat-containing protein 4 OS=Mus musculus OX=10090 GN=Morn4 PE=1 SV=1 && PF02493:MORN repeat	-
100070689	novel_605,novel_196,eca-miR-7045,novel_238,novel_148,novel_358,eca-miR-671-5p,novel_580,novel_599,novel_442,eca-miR-486-3p,novel_576,eca-miR-296,novel_184,novel_234,novel_45,novel_656,eca-miR-34a,eca-miR-8970,eca-miR-532-3p,eca-miR-8934,novel_387,eca-miR-8976,novel_306,eca-miR-197,eca-miR-145,eca-miR-9180	HOGA1	NC_009144.3	31860679	31883815	-	4558	protein_coding	4-hydroxy-2-oxoglutarate aldolase 1%2C transcript variant X2 && sp|Q86XE5|HOGA1_HUMAN 4-hydroxy-2-oxoglutarate aldolase, mitochondrial OS=Homo sapiens OX=9606 GN=HOGA1 PE=1 SV=1 && PF00701:Dihydrodipicolinate synthetase family	-
102151077	novel_184,eca-miR-1842,novel_320,novel_365,novel_97,novel_47,eca-miR-107a,eca-miR-107b,eca-miR-24,eca-miR-9178,eca-miR-9097	C1H10orf62	NC_009144.3	31878003	31879282	-	1280	protein_coding	chromosome 1 C10orf62 homolog && sp|Q5T681|CJ062_HUMAN Uncharacterized protein C10orf62 OS=Homo sapiens OX=9606 GN=C10orf62 PE=1 SV=1 && -	-
100070700	novel_524,eca-miR-671-5p,novel_599,eca-miR-9152,novel_433,eca-miR-431,eca-miR-24,novel_351,eca-miR-490-5p,novel_234,novel_45,novel_656,eca-miR-328,eca-miR-423-3p,eca-miR-326,novel_47,eca-miR-8934,novel_635,eca-miR-9178,novel_387,novel_225,eca-miR-197,novel_306	ANKRD2	NC_009144.3	31883952	31894873	-	3185	protein_coding	ankyrin repeat domain 2%2C transcript variant X2 && sp|Q9GZV1|ANKR2_HUMAN Ankyrin repeat domain-containing protein 2 OS=Homo sapiens OX=9606 GN=ANKRD2 PE=1 SV=3 && PF12796:Ankyrin repeats (3 copies)	-
100070708	eca-miR-9104,eca-miR-331,eca-miR-1291a,eca-miR-370,novel_351,novel_234,novel_402,novel_656,eca-miR-328,eca-miR-3548,novel_133,novel_441,eca-miR-8970,novel_299,eca-miR-128,novel_116,novel_620,novel_136,eca-miR-1301	UBTD1	NC_009144.3	31895360	31947964	-	2194	protein_coding	ubiquitin domain containing 1%2C transcript variant X1 && sp|Q3ZBQ1|UBTD1_BOVIN Ubiquitin domain-containing protein 1 OS=Bos taurus OX=9913 GN=UBTD1 PE=2 SV=1 && -	-
100070717	eca-miR-1296,novel_656,novel_235,eca-miR-671-5p,novel_580,eca-miR-486-3p,eca-miR-212,eca-miR-24	MMS19	NC_009144.3	31948313	31978918	+	4187	protein_coding	MMS19 homolog%2C cytosolic iron-sulfur assembly component%2C transcript variant X5 && sp|E1BP36|MMS19_BOVIN MMS19 nucleotide excision repair protein homolog OS=Bos taurus OX=9913 GN=MMS19 PE=2 SV=3 && PF12460:RNAPII transcription regulator C-terminal|PF14500:Dos2-interacting transcription regulator of RNA-Pol-II	-
100061023	novel_162,novel_656,novel_580,eca-miR-34a,eca-miR-8970,novel_322,eca-miR-486-3p,eca-miR-672	ZDHHC16	NC_009144.3	31979154	31988347	-	3876	protein_coding	zinc finger DHHC-type containing 16 && sp|Q969W1|ZDH16_HUMAN Palmitoyltransferase ZDHHC16 OS=Homo sapiens OX=9606 GN=ZDHHC16 PE=1 SV=1 && PF01529:DHHC palmitoyltransferase	-
100070729	novel_512,novel_140,novel_296	EXOSC1	NC_009144.3	31988443	31995275	+	1904	protein_coding	exosome component 1%2C transcript variant X1 && sp|Q9Y3B2|EXOS1_HUMAN Exosome complex component CSL4 OS=Homo sapiens OX=9606 GN=EXOSC1 PE=1 SV=1 && PF10447:Exosome component EXOSC1/CSL4|PF14382:Exosome complex exonuclease RRP4 N-terminal region	-
100070738	eca-miR-326,eca-miR-324-3p,eca-miR-9048,eca-miR-299	PGAM1	NC_009144.3	31998213	32004710	-	1851	protein_coding	phosphoglycerate mutase 1 && sp|Q3SZ62|PGAM1_BOVIN Phosphoglycerate mutase 1 OS=Bos taurus OX=9913 GN=PGAM1 PE=2 SV=3 && PF00300:Histidine phosphatase superfamily (branch 1)	-
100061050	novel_190,novel_580,novel_320,novel_531,eca-miR-326,eca-miR-8970,eca-miR-9114,novel_97,eca-miR-1291a,eca-miR-24,eca-miR-9178,eca-miR-9159,eca-miR-9000	RRP12	NC_009144.3	32022416	32051939	+	4399	protein_coding	ribosomal RNA processing 12 homolog && sp|Q5JTH9|RRP12_HUMAN RRP12-like protein OS=Homo sapiens OX=9606 GN=RRP12 PE=1 SV=2 && -	-
111773573	novel_590,novel_365,eca-miR-140-3p,novel_634,eca-miR-532-3p,novel_234,novel_45	FRAT2	NC_009144.3	32071467	32074016	+	2550	protein_coding	FRAT2%2C WNT signaling pathway regulator && sp|O75474|FRAT2_HUMAN GSK-3-binding protein FRAT2 OS=Homo sapiens OX=9606 GN=FRAT2 PE=2 SV=3 && -	-
111773577	novel_162,eca-miR-9162,novel_557,novel_322,eca-miR-8934,novel_439,eca-miR-370,novel_595	FRAT1	NC_009144.3	32082523	32086558	-	4036	protein_coding	FRAT1%2C WNT signaling pathway regulator && sp|Q92837|FRAT1_HUMAN Proto-oncogene FRAT1 OS=Homo sapiens OX=9606 GN=FRAT1 PE=1 SV=3 && PF05350:Glycogen synthase kinase-3 binding	-
100070751	novel_402,novel_577,eca-miR-185,novel_320,eca-miR-326,eca-miR-8970,novel_97,novel_363,eca-miR-105,novel_258,novel_307	ARHGAP19	NC_009144.3	32099663	32159330	+	6571	protein_coding	Rho GTPase activating protein 19%2C transcript variant X2 && sp|Q14CB8|RHG19_HUMAN Rho GTPase-activating protein 19 OS=Homo sapiens OX=9606 GN=ARHGAP19 PE=1 SV=1 && PF00620:RhoGAP domain	-
102147611	eca-miR-9133,eca-miR-490-3p,novel_656,eca-miR-502-5p,eca-miR-8970,novel_599,eca-miR-486-3p,novel_442,eca-miR-885-3p	SLIT1	NC_009144.3	32195044	32379709	+	7692	protein_coding	slit guidance ligand 1 && sp|O75093|SLIT1_HUMAN Slit homolog 1 protein OS=Homo sapiens OX=9606 GN=SLIT1 PE=1 SV=4 && -	-
100070763	novel_590,eca-miR-8982,novel_222,novel_234,novel_133,eca-miR-185,novel_358,eca-miR-9114,novel_262,eca-miR-532-3p,novel_442,novel_270	LCOR	NC_009144.3	32381914	32512901	-	26065	protein_coding	ligand dependent nuclear receptor corepressor%2C transcript variant X12 && sp|Q8N3X6|LCORL_HUMAN Ligand-dependent nuclear receptor corepressor-like protein OS=Homo sapiens OX=9606 GN=LCORL PE=1 SV=4 && PF15090:Domain of unknown function (DUF4553)	-
100070788	eca-miR-326	LOC100070788	NC_009144.3	32588693	32589226	-	472	pseudogene	- && sp|Q1RMW1|UBE2F_BOVIN NEDD8-conjugating enzyme UBE2F OS=Bos taurus OX=9913 GN=UBE2F PE=2 SV=1 && -	-
100070796	eca-miR-188-5p	PIK3AP1	NC_009144.3	32650106	32762245	+	7073	protein_coding	phosphoinositide-3-kinase adaptor protein 1%2C transcript variant X1 && sp|Q6ZUJ8|BCAP_HUMAN Phosphoinositide 3-kinase adapter protein 1 OS=Homo sapiens OX=9606 GN=PIK3AP1 PE=1 SV=2 && PF18567:Toll/interleukin-1 receptor domain|PF14545:Dof, BCAP, and BANK (DBB) motif,	-
111773607	novel_97	LOC111773607	NC_009144.3	32799152	32801123	+	1527	lncRNA	uncharacterized LOC111773607 && - && -	-
100070823	novel_228,eca-miR-146b-3p,eca-miR-8920,novel_296,novel_351	TLL2	NC_009144.3	32826766	32968193	+	13185	protein_coding	tolloid like 2 && sp|Q9Y6L7|TLL2_HUMAN Tolloid-like protein 2 OS=Homo sapiens OX=9606 GN=TLL2 PE=1 SV=1 && -	-
100630111	eca-miR-8970,eca-miR-34a,eca-miR-532-3p,novel_238,novel_133	OPALIN	NC_009144.3	32972026	32984556	+	2548	protein_coding	oligodendrocytic myelin paranodal and inner loop protein%2C transcript variant X1 && sp|Q5E9I3|OPALI_BOVIN Opalin OS=Bos taurus OX=9913 GN=OPALIN PE=2 SV=1 && -	-
111770755	eca-miR-423-3p,eca-miR-138,novel_656,eca-miR-370,novel_307,eca-miR-615-3p	LOC111770755	NC_009144.3	33038270	33039405	+	955	lncRNA	uncharacterized LOC111770755 && - && -	-
102148846	novel_395,novel_651,novel_435,eca-miR-133a,novel_580	LOC102148846	NC_009144.3	33227892	33270083	+	2333	lncRNA	uncharacterized LOC102148846%2C transcript variant X2 && - && -	-
100061183	eca-miR-532-3p,novel_238,novel_259,novel_270	CCNJ	NC_009144.3	33253225	33273418	-	4005	protein_coding	cyclin J%2C transcript variant X1 && sp|Q5T5M9|CCNJ_HUMAN Cyclin-J OS=Homo sapiens OX=9606 GN=CCNJ PE=2 SV=2 && PF00134:Cyclin, N-terminal domain|PF02984:Cyclin, C-terminal domain	-
100629904	eca-miR-9114,eca-miR-330	CC2D2B	NC_009144.3	33279510	33384920	-	9088	protein_coding	coiled-coil and C2 domain containing 2B%2C transcript variant X1 && sp|Q6DHV5|C2D2B_HUMAN Protein CC2D2B OS=Homo sapiens OX=9606 GN=CC2D2B PE=2 SV=4 && PF15625:CC2D2A N-terminal C2 domain|PF17661:Family of unknown function (DUF5523)	-
106782071	eca-miR-9040,novel_427	LOC106782071	NC_009144.3	33384957	33471611	+	4296	lncRNA	uncharacterized LOC106782071%2C transcript variant X10 && sp|Q6NXK5|DUS11_MOUSE RNA/RNP complex-1-interacting phosphatase OS=Mus musculus OX=10090 GN=Dusp11 PE=2 SV=1 && -	-
100070956	eca-miR-491-5p,eca-miR-423-5p	ENTPD1	NC_009144.3	33436691	33539015	-	6205	protein_coding	ectonucleoside triphosphate diphosphohydrolase 1%2C transcript variant X1 && sp|P49961|ENTP1_HUMAN Ectonucleoside triphosphate diphosphohydrolase 1 OS=Homo sapiens OX=9606 GN=ENTPD1 PE=1 SV=1 && PF01150:GDA1/CD39 (nucleoside phosphatase) family	-
111773640	novel_322,novel_162	LOC111773640	NC_009144.3	33479867	33492236	+	5854	lncRNA	uncharacterized LOC111773640 && - && -	-
102148935	eca-miR-1379	LOC102148935	NC_009144.3	33539188	33546029	+	3487	lncRNA	uncharacterized LOC102148935%2C transcript variant X2 && - && -	-
100070964	novel_524,eca-miR-9120,eca-miR-8934	TCTN3	NC_009144.3	33568242	33593369	+	4552	protein_coding	tectonic family member 3%2C transcript variant X1 && sp|Q6NUS6|TECT3_HUMAN Tectonic-3 OS=Homo sapiens OX=9606 GN=TCTN3 PE=1 SV=2 && PF07773:Protein of unknown function (DUF1619)	-
111769660	eca-miR-138,eca-miR-7045,novel_296,novel_656,novel_242,eca-miR-185,eca-miR-9177,eca-miR-342-5p,novel_306,novel_419,eca-miR-9000	LOC111769660	NC_009144.3	33605126	33605808	-	561	protein_coding	translation initiation factor IF-2-like && - && -	-
102149234	novel_228,eca-miR-8970,novel_238,eca-miR-324-3p	LOC102149234	NC_009144.3	33626737	33629486	+	2748	protein_coding	adenylyl cyclase-associated protein 1-like && sp|Q01518|CAP1_HUMAN Adenylyl cyclase-associated protein 1 OS=Homo sapiens OX=9606 GN=CAP1 PE=1 SV=5 && PF01213:Adenylate cyclase associated (CAP) N terminal	-
106782046	novel_210,novel_45,novel_238,novel_436	LOC106782046	NC_009144.3	33801382	33807415	-	3748	lncRNA	uncharacterized LOC106782046 && - && -	-
100061326	novel_162,novel_594,novel_306,eca-miR-8977	PDLIM1	NC_009144.3	33916358	33958847	+	1453	protein_coding	PDZ and LIM domain 1 && sp|O00151|PDLI1_HUMAN PDZ and LIM domain protein 1 OS=Homo sapiens OX=9606 GN=PDLIM1 PE=1 SV=4 && PF15936:Domain of unknown function (DUF4749)|PF00595:PDZ domain|PF00412:LIM domain	-
100061400	novel_262,eca-miR-1842,novel_47,eca-miR-382,eca-miR-485-5p,novel_320	LOC100061400	NC_009144.3	34075205	34107648	+	1730	protein_coding	cytochrome P450 2C21 && sp|P56594|CP2CL_CANLF Cytochrome P450 2C21 (Fragment) OS=Canis lupus familiaris OX=9615 GN=CYP2C21 PE=2 SV=2 && PF00067:Cytochrome P450	-
100061440	novel_47,eca-miR-1379,novel_133	CYP2C92	NC_009144.3	34162616	34204789	+	1863	protein_coding	cytochrome P450 2C92 && sp|P33261|CP2CJ_HUMAN Cytochrome P450 2C19 OS=Homo sapiens OX=9606 GN=CYP2C19 PE=1 SV=3 && PF00067:Cytochrome P450	-
100146919	eca-miR-432,eca-miR-490-5p,eca-miR-185,novel_320,eca-miR-9179	LOC100146919	NC_009144.3	34225428	34230439	-	934	pseudogene	- && sp|Q5U379|SNF5_DANRE SWI/SNF-related matrix-associated actin-dependent regulator of chromatin subfamily B member 1-A OS=Danio rerio OX=7955 GN=smarcb1a PE=2 SV=1 && -	-
100630259	eca-miR-382,eca-miR-370,novel_235,novel_320	LOC100630259	NC_009144.3	34231154	34485445	-	984	pseudogene	- && sp|P10632|CP2C8_HUMAN Cytochrome P450 2C8 OS=Homo sapiens OX=9606 GN=CYP2C8 PE=1 SV=2 && PF00067:Cytochrome P450	-
100061470	novel_439	LOC100061470	NC_009144.3	34315188	34347114	+	2078	protein_coding	cytochrome P450 2C42 && sp|P33261|CP2CJ_HUMAN Cytochrome P450 2C19 OS=Homo sapiens OX=9606 GN=CYP2C19 PE=1 SV=3 && PF00067:Cytochrome P450	-
100061542	novel_439	LOC100061542	NC_009144.3	34554449	34581941	+	1858	protein_coding	cytochrome P450 2C19%2C transcript variant X1 && sp|P33261|CP2CJ_HUMAN Cytochrome P450 2C19 OS=Homo sapiens OX=9606 GN=CYP2C19 PE=1 SV=3 && PF00067:Cytochrome P450	-
100071061	novel_47,novel_544,novel_439	LOC100071061	NC_009144.3	34598160	34625977	+	1783	protein_coding	cytochrome P450 2C42 && sp|P33260|CP2CI_HUMAN Cytochrome P450 2C18 OS=Homo sapiens OX=9606 GN=CYP2C18 PE=1 SV=3 && PF00067:Cytochrome P450	-
111773808	eca-miR-370	LOC111773808	NC_009144.3	34613855	34647243	-	452	lncRNA	uncharacterized LOC111773808 && - && -	-
100071072	eca-miR-8970,eca-miR-8908l,eca-miR-490-5p,novel_97,novel_45,eca-miR-9104	LOC100071072	NC_009144.3	34652913	34678450	+	1259	pseudogene	- && sp|Q5BIN2|SNF5_BOVIN SWI/SNF-related matrix-associated actin-dependent regulator of chromatin subfamily B member 1 OS=Bos taurus OX=9913 GN=SMARCB1 PE=2 SV=1 && -	-
100071087	novel_524,novel_111,eca-miR-8946	LOC100071087	NC_009144.3	34693902	34695772	+	1021	pseudogene	- && sp|Q5BJD5|TM41B_HUMAN Transmembrane protein 41B OS=Homo sapiens OX=9606 GN=TMEM41B PE=1 SV=1 && -	-
100061579	eca-miR-330,novel_474	CYP2C113	NC_009144.3	34698524	34748015	-	1473	protein_coding	cytochrome P450 2C19-like && sp|P33261|CP2CJ_HUMAN Cytochrome P450 2C19 OS=Homo sapiens OX=9606 GN=CYP2C19 PE=1 SV=3 && PF00067:Cytochrome P450	-
100061609	eca-miR-8915,eca-miR-370	LOC100061609	NC_009144.3	34789163	34820940	-	2225	protein_coding	cytochrome P450 2C42%2C transcript variant X1 && sp|P33260|CP2CI_HUMAN Cytochrome P450 2C18 OS=Homo sapiens OX=9606 GN=CYP2C18 PE=1 SV=3 && PF00067:Cytochrome P450	-
111773834	novel_162,eca-miR-490-3p	LOC111773834	NC_009144.3	35151539	35159181	+	7643	pseudogene	- && sp|Q9HDD0|PLAT1_HUMAN Phospholipase A and acyltransferase 1 OS=Homo sapiens OX=9606 GN=PLAAT1 PE=1 SV=1 && -	-
100061710	eca-miR-9040	LGI1	NC_009144.3	35489057	35529202	-	5460	protein_coding	leucine rich glioma inactivated 1%2C transcript variant X1 && sp|O95970|LGI1_HUMAN Leucine-rich glioma-inactivated protein 1 OS=Homo sapiens OX=9606 GN=LGI1 PE=1 SV=1 && PF13855:Leucine rich repeat|PF03736:EPTP domain	-
100049790	eca-miR-8908e,eca-miR-138,novel_296,eca-miR-18b,eca-miR-9036,novel_228,novel_299,eca-miR-1307,novel_258,eca-miR-744,novel_171	RBP4	NC_009144.3	35661608	35670556	+	1269	protein_coding	retinol binding protein 4 && sp|Q28369|RET4_HORSE Retinol-binding protein 4 OS=Equus caballus OX=9796 GN=RBP4 PE=2 SV=1 && PF00061:Lipocalin / cytosolic fatty-acid binding protein family	-
100071163	eca-miR-9114,novel_538,novel_45,eca-miR-9040,eca-miR-9180,eca-miR-483	FFAR4	NC_009144.3	35671737	35695432	-	3728	protein_coding	free fatty acid receptor 4 && sp|Q5NUL3|FFAR4_HUMAN Free fatty acid receptor 4 OS=Homo sapiens OX=9606 GN=FFAR4 PE=1 SV=3 && PF00001:7 transmembrane receptor (rhodopsin family)	-
111774416	novel_531,eca-miR-331,novel_258	LOC111774416	NC_009144.3	35702870	35730716	-	2015	protein_coding	cone cGMP-specific 3'%2C5'-cyclic phosphodiesterase subunit alpha'-like && sp|P16586|PDE6C_BOVIN Cone cGMP-specific 3',5'-cyclic phosphodiesterase subunit alpha' OS=Bos taurus OX=9913 GN=PDE6C PE=1 SV=1 && PF01590:GAF domain	-
111773844	eca-miR-8908e,novel_296,eca-miR-18b,eca-miR-9036,novel_228,novel_299,eca-miR-1307,eca-miR-744,novel_258,novel_171	LOC111773844	NC_009144.3	35738214	35747236	+	1343	protein_coding	retinol-binding protein 4%2C transcript variant X1 && sp|Q28369|RET4_HORSE Retinol-binding protein 4 OS=Equus caballus OX=9796 GN=RBP4 PE=2 SV=1 && PF00061:Lipocalin / cytosolic fatty-acid binding protein family	-
111773841	eca-miR-9114,novel_538,novel_45,eca-miR-9040,eca-miR-9180,eca-miR-483	LOC111773841	NC_009144.3	35748417	35771691	-	3298	protein_coding	free fatty acid receptor 4-like && sp|Q5NUL3|FFAR4_HUMAN Free fatty acid receptor 4 OS=Homo sapiens OX=9606 GN=FFAR4 PE=1 SV=3 && PF00001:7 transmembrane receptor (rhodopsin family)	-
100071184	eca-miR-1842,novel_47,novel_474	CEP55	NC_009144.3	35791331	35822224	-	3111	protein_coding	centrosomal protein 55%2C transcript variant X2 && sp|Q53EZ4|CEP55_HUMAN Centrosomal protein of 55 kDa OS=Homo sapiens OX=9606 GN=CEP55 PE=1 SV=3 && PF12180:TSG101 and ALIX binding domain of CEP55	-
100071199	novel_512,eca-miR-8934,eca-miR-8915,novel_594,eca-miR-433,eca-miR-671-5p,novel_580	MYOF	NC_009144.3	35830655	35983128	+	7259	protein_coding	myoferlin%2C transcript variant X5 && sp|Q69ZN7|MYOF_MOUSE Myoferlin OS=Mus musculus OX=10090 GN=Myof PE=1 SV=2 && PF00168:C2 domain|PF08151:FerI (NUC094) domain|PF08165:FerA (NUC095) domain|PF16165:Ferlin C-terminus|PF08150:FerB (NUC096) domain	-
100071214	eca-miR-324-3p,eca-miR-145,eca-miR-9000	LOC100071214	NC_009144.3	36084177	36084761	+	585	protein_coding	phospholipase A2-like && sp|P00594|PA21B_HORSE Phospholipase A2 (Fragment) OS=Equus caballus OX=9796 GN=PLA2G1B PE=1 SV=1 && PF00068:Phospholipase A2	-
100071239	novel_234,eca-miR-149,novel_384,novel_599,novel_365,eca-miR-326,eca-miR-8970,novel_442,eca-miR-9094,eca-miR-708,novel_576,novel_427,novel_351,eca-miR-744,novel_337	LOC100071239	NC_009144.3	36165355	36176907	-	5286	protein_coding	cytochrome P450 26C1 && sp|Q6V0L0|CP26C_HUMAN Cytochrome P450 26C1 OS=Homo sapiens OX=9606 GN=CYP26C1 PE=2 SV=2 && PF00067:Cytochrome P450	-
100061840	eca-miR-3065	EXOC6	NC_009144.3	36177007	36383345	-	4408	protein_coding	exocyst complex component 6%2C transcript variant X4 && sp|Q8TAG9|EXOC6_HUMAN Exocyst complex component 6 OS=Homo sapiens OX=9606 GN=EXOC6 PE=1 SV=3 && PF04091:Exocyst complex subunit Sec15-like	-
100071303	novel_228	IDE	NC_009144.3	36580367	36682483	+	7434	protein_coding	insulin degrading enzyme%2C transcript variant X1 && sp|P14735|IDE_HUMAN Insulin-degrading enzyme OS=Homo sapiens OX=9606 GN=IDE PE=1 SV=4 && PF00675:Insulinase (Peptidase family M16)|PF16187:Middle or third domain of peptidase_M16|PF05193:Peptidase M16 inactive domain	-
104796479	eca-miR-383,eca-miR-324-3p,eca-miR-125a-3p	MIR9053	NC_009144.3	36688611	36688753	-	143	miRNA	eca-miR-9053 && - && -	-
104795162	novel_599,eca-miR-34a,novel_97,eca-miR-34c,novel_611	MIR9052-1	NC_009144.3	36704795	36704909	+	115	miRNA	eca-miR-9052 && - && -	-
100061898	novel_196,novel_442,novel_234,novel_148,eca-miR-143,eca-miR-328,eca-miR-185	2025-03-05	NC_009144.3	36741100	36793016	-	4149	protein_coding	membrane associated ring-CH-type finger 5%2C transcript variant X1 && sp|Q3ZC24|MARH5_BOVIN E3 ubiquitin-protein ligase MARCHF5 OS=Bos taurus OX=9913 GN=MARCHF5 PE=2 SV=1 && PF12906:RING-variant domain	-
100061932	novel_436,eca-miR-27a,novel_306	CPEB3	NC_009144.3	36793045	37018607	+	12217	protein_coding	cytoplasmic polyadenylation element binding protein 3%2C transcript variant X3 && sp|Q7TN99|CPEB3_MOUSE Cytoplasmic polyadenylation element-binding protein 3 OS=Mus musculus OX=10090 GN=Cpeb3 PE=1 SV=1 && PF16367:RNA recognition motif|PF16366:Cytoplasmic polyadenylation element-binding protein ZZ domain	-
100071367	novel_184,novel_234,novel_238,eca-miR-483,novel_365,eca-miR-8970,eca-miR-9151,novel_111,novel_97,novel_442,eca-miR-1291a,novel_258,eca-miR-885-3p	FGFBP3	NC_009144.3	37096118	37098346	+	1871	protein_coding	fibroblast growth factor binding protein 3 && sp|Q8TAT2|FGFP3_HUMAN Fibroblast growth factor-binding protein 3 OS=Homo sapiens OX=9606 GN=FGFBP3 PE=1 SV=1 && PF06473:FGF binding protein 1 (FGF-BP1)	-
100061968	novel_442,novel_234,eca-miR-150	TNKS2	NC_009144.3	37142523	37204125	-	6052	protein_coding	tankyrase 2%2C transcript variant X1 && sp|Q9H2K2|TNKS2_HUMAN Poly [ADP-ribose] polymerase tankyrase-2 OS=Homo sapiens OX=9606 GN=TNKS2 PE=1 SV=1 && PF00644:Poly(ADP-ribose) polymerase catalytic domain|PF12796:Ankyrin repeats (3 copies)|PF13637:Ankyrin repeats (many copies)|PF07647:SAM domain (Sterile alpha motif)|PF13857:Ankyrin repeats (many copies)	-
111774425	novel_162	LOC111774425	NC_009144.3	37401950	37402348	-	399	pseudogene	- && - && -	-
102147384	novel_512,novel_262,novel_228,novel_439,novel_580	LOC102147384	NC_009144.3	37503523	37509630	+	2053	lncRNA	uncharacterized LOC102147384%2C transcript variant X1 && - && -	-
100062041	novel_605	PCGF5	NC_009144.3	37616651	37733609	-	6988	protein_coding	polycomb group ring finger 5%2C transcript variant X1 && sp|A0JN86|PCGF5_BOVIN Polycomb group RING finger protein 5 OS=Bos taurus OX=9913 GN=PCGF5 PE=2 SV=1 && PF16207:RAWUL domain RING finger- and WD40-associated ubiquitin-like|PF13923:Zinc finger, C3HC4 type (RING finger)	-
111773883	novel_80,novel_524,novel_380,novel_184,novel_45,eca-miR-149,novel_387,eca-miR-9159	LOC111773883	NC_009144.3	37681490	37687473	+	2701	lncRNA	uncharacterized LOC111773883 && - && -	-
100071470	eca-miR-486-3p,eca-miR-9177,eca-miR-331,novel_320	LOC100071470	NC_009144.3	37742443	37743541	+	999	pseudogene	- && sp|Q9BW91|NUDT9_HUMAN ADP-ribose pyrophosphatase, mitochondrial OS=Homo sapiens OX=9606 GN=NUDT9 PE=1 SV=1 && -	-
111773886	eca-miR-330,eca-miR-9055,eca-miR-9104,novel_490,eca-miR-34a,eca-miR-9060,novel_228,novel_322,novel_651,novel_576,eca-miR-485-5p	LOC111773886	NC_009144.3	37909707	37911108	+	592	lncRNA	uncharacterized LOC111773886 && - && -	-
100071482	novel_512	ANKRD1	NC_009144.3	37919597	37928618	+	1858	protein_coding	ankyrin repeat domain 1 && sp|Q865U8|ANKR1_PIG Ankyrin repeat domain-containing protein 1 OS=Sus scrofa OX=9823 GN=ANKRD1 PE=2 SV=1 && PF12796:Ankyrin repeats (3 copies)	-
100062076	novel_441,novel_576,eca-miR-885-3p	RPP30	NC_009144.3	37930098	37956365	-	2066	protein_coding	ribonuclease P/MRP subunit p30%2C transcript variant X1 && sp|Q3SZ21|RPP30_BOVIN Ribonuclease P protein subunit p30 OS=Bos taurus OX=9913 GN=RPP30 PE=2 SV=1 && PF01876:RNase P subunit p30	-
100009688	novel_599,novel_634,novel_442,novel_234	HTR7	NC_009144.3	37969905	38049836	+	3260	protein_coding	5-hydroxytryptamine receptor 7%2C transcript variant X2 && sp|P34969|5HT7R_HUMAN 5-hydroxytryptamine receptor 7 OS=Homo sapiens OX=9606 GN=HTR7 PE=1 SV=2 && PF00001:7 transmembrane receptor (rhodopsin family)	-
100071513	novel_111,eca-miR-7045,eca-miR-31	LOC100071513	NC_009144.3	38575365	38576544	-	1180	pseudogene	- && sp|Q9H1U9|S2551_HUMAN Mitochondrial nicotinamide adenine dinucleotide transporter SLC25A51 OS=Homo sapiens OX=9606 GN=SLC25A51 PE=1 SV=1 && -	-
104795167	novel_599,eca-miR-34a,novel_97,eca-miR-34c,novel_611	MIR9052-2	NC_009144.3	38774940	38775054	-	115	miRNA	eca-miR-9052 && - && -	-
111773887	novel_651	LOC111773887	NC_009144.3	38777104	38805206	+	6963	lncRNA	uncharacterized LOC111773887 && - && -	-
100314773	novel_380,eca-miR-486-5p,eca-miR-218	MIR107B	NC_009144.3	38999016	38999096	+	81	miRNA	microRNA 107b && - && -	-
100058990	novel_64	LOC100058990	NC_009144.3	39167690	39181144	-	2672	protein_coding	interferon-induced protein with tetratricopeptide repeats 1 && sp|Q4R5F5|IFIT1_MACFA Interferon-induced protein with tetratricopeptide repeats 1 OS=Macaca fascicularis OX=9541 GN=IFIT1 PE=2 SV=1 && PF13424:Tetratricopeptide repeat	-
111774455	eca-miR-9114,eca-miR-34a,novel_64,eca-miR-324-3p	LOC111774455	NC_009144.3	39205869	39207263	-	1395	pseudogene	- && sp|P09913|IFIT2_HUMAN Interferon-induced protein with tetratricopeptide repeats 2 OS=Homo sapiens OX=9606 GN=IFIT2 PE=1 SV=1 && -	-
100630879	eca-miR-9040,eca-miR-767-3p	LOC100630879	NC_009144.3	39251534	39282425	-	6285	protein_coding	interferon-induced protein with tetratricopeptide repeats 1B%2C transcript variant X7 && sp|Q5T764|IFT1B_HUMAN Interferon-induced protein with tetratricopeptide repeats 1B OS=Homo sapiens OX=9606 GN=IFIT1B PE=1 SV=1 && PF13424:Tetratricopeptide repeat	-
111773909	eca-miR-8970,novel_45	LOC111773909	NC_009144.3	39280953	39286451	+	2089	lncRNA	uncharacterized LOC111773909 && - && -	-
102147759	novel_524,novel_136,novel_320	LOC102147759	NC_009144.3	39288300	39295954	-	2322	pseudogene	- && sp|P09913|IFIT2_HUMAN Interferon-induced protein with tetratricopeptide repeats 2 OS=Homo sapiens OX=9606 GN=IFIT2 PE=1 SV=1 && -	-
100071605	novel_228,novel_651,novel_537	IFIT3	NC_009144.3	39322192	39339010	-	2188	protein_coding	interferon induced protein with tetratricopeptide repeats 3 && sp|O14879|IFIT3_HUMAN Interferon-induced protein with tetratricopeptide repeats 3 OS=Homo sapiens OX=9606 GN=IFIT3 PE=1 SV=1 && -	-
100071611	eca-miR-8970,novel_270	LOC100071611	NC_009144.3	39344823	39351018	-	2402	protein_coding	interferon-induced protein with tetratricopeptide repeats 2 && sp|P09913|IFIT2_HUMAN Interferon-induced protein with tetratricopeptide repeats 2 OS=Homo sapiens OX=9606 GN=IFIT2 PE=1 SV=1 && PF13414:TPR repeat	-
111774523	eca-miR-378,novel_628	LOC111774523	NC_009144.3	39384279	39389413	+	2331	pseudogene	- && sp|Q5REC6|GRL1A_PONAB DNA-directed RNA polymerase II subunit GRINL1A OS=Pongo abelii OX=9601 GN=POLR2M PE=2 SV=1 && -	-
100062138	novel_599,novel_365,novel_64	CH25H	NC_009144.3	39447918	39449880	+	1963	protein_coding	cholesterol 25-hydroxylase && sp|Q4G1G8|CH25H_PIG Cholesterol 25-hydroxylase OS=Sus scrofa OX=9823 GN=CH25H PE=2 SV=1 && PF04116:Fatty acid hydroxylase superfamily	-
102147963	eca-miR-671-5p	LOC102147963	NC_009144.3	39598498	39604689	-	3180	lncRNA	uncharacterized LOC102147963 && sp|Q8NHW5|RLA0L_HUMAN 60S acidic ribosomal protein P0-like OS=Homo sapiens OX=9606 GN=RPLP0P6 PE=5 SV=1 && -	-
111773917	eca-miR-9048	LOC111773917	NC_009144.3	39659522	39692348	+	8545	lncRNA	uncharacterized LOC111773917 && - && -	-
100062175	novel_322,novel_311,novel_306	ACTA2	NC_009144.3	39695533	39712114	+	1459	protein_coding	actin%2C alpha 2%2C smooth muscle%2C aorta && sp|P62739|ACTA_BOVIN Actin, aortic smooth muscle OS=Bos taurus OX=9913 GN=ACTA2 PE=1 SV=1 && PF00022:Actin	-
100062209	novel_634,eca-miR-8986b	STAMBPL1	NC_009144.3	39697131	39770206	-	5020	protein_coding	STAM binding protein like 1%2C transcript variant X2 && sp|Q96FJ0|STALP_HUMAN AMSH-like protease OS=Homo sapiens OX=9606 GN=STAMBPL1 PE=1 SV=2 && PF01398:JAB1/Mov34/MPN/PAD-1 ubiquitin protease|PF08969:USP8 dimerisation domain	-
100071663	novel_228,novel_645	LIPN	NC_009144.3	39882425	39911382	-	1963	protein_coding	lipase family member N%2C transcript variant X1 && sp|Q5VXI9|LIPN_HUMAN Lipase member N OS=Homo sapiens OX=9606 GN=LIPN PE=2 SV=2 && PF00561:alpha/beta hydrolase fold	-
100062243	eca-miR-129a-5p,eca-miR-8976,novel_306,novel_625	LOC100062243	NC_009144.3	39924349	39973756	-	2248	protein_coding	lipase member K%2C transcript variant X1 && sp|Q5VXJ0|LIPK_HUMAN Lipase member K OS=Homo sapiens OX=9606 GN=LIPK PE=2 SV=2 && PF00561:alpha/beta hydrolase fold	-
100071675	novel_235,eca-miR-671-5p	LOC100071675	NC_009144.3	40014361	40028200	-	1194	protein_coding	gastric triacylglycerol lipase-like%2C transcript variant X1 && sp|P80035|LIPG_CANLF Gastric triacylglycerol lipase OS=Canis lupus familiaris OX=9615 GN=LIPF PE=1 SV=2 && PF00561:alpha/beta hydrolase fold	-
111774540	novel_162,novel_439	LOC111774540	NC_009144.3	40061778	40063030	-	1253	pseudogene	- && sp|Q4V8F5|TADA3_RAT Transcriptional adapter 3 OS=Rattus norvegicus OX=10116 GN=Tada3 PE=2 SV=1 && -	-
100062284	novel_235,eca-miR-671-5p	LOC100062284	NC_009144.3	40108579	40119241	+	1218	protein_coding	gastric triacylglycerol lipase && sp|P07098|LIPG_HUMAN Gastric triacylglycerol lipase OS=Homo sapiens OX=9606 GN=LIPF PE=1 SV=1 && PF00561:alpha/beta hydrolase fold	-
100071694	eca-miR-8970,novel_656,novel_320	LOC100071694	NC_009144.3	40165093	40189504	+	1188	protein_coding	lipase member K-like && sp|Q5VXJ0|LIPK_HUMAN Lipase member K OS=Homo sapiens OX=9606 GN=LIPK PE=2 SV=2 && PF04083:Partial alpha/beta-hydrolase lipase region	-
111770868	novel_599	LOC111770868	NC_009144.3	40221583	40223469	-	535	lncRNA	uncharacterized LOC111770868 && - && -	-
100071699	eca-miR-8958	LOC100071699	NC_009144.3	40230612	40248866	+	1191	protein_coding	gastric triacylglycerol lipase-like && sp|Q29458|LIPG_BOVIN Gastric triacylglycerol lipase OS=Bos taurus OX=9913 GN=LIPF PE=1 SV=1 && PF04083:Partial alpha/beta-hydrolase lipase region	-
100071706	novel_162	LOC100071706	NC_009144.3	40275673	40315166	-	2345	protein_coding	lipase member J%2C transcript variant X3 && sp|Q5W064|LIPJ_HUMAN Lipase member J OS=Homo sapiens OX=9606 GN=LIPJ PE=2 SV=3 && PF00561:alpha/beta hydrolase fold	-
100062318	novel_162,novel_580	RNLS	NC_009144.3	40316853	40565057	+	7296	protein_coding	renalase%2C FAD dependent amine oxidase%2C transcript variant X2 && sp|Q5VYX0|RNLS_HUMAN Renalase OS=Homo sapiens OX=9606 GN=RNLS PE=1 SV=1 && PF01593:Flavin containing amine oxidoreductase|PF13450:NAD(P)-binding Rossmann-like domain	-
100062349	novel_97,novel_148,novel_656,eca-miR-328,eca-miR-1307,novel_351,eca-miR-615-3p	LOC100062349	NC_009144.3	40625796	40627138	+	1343	pseudogene	- && sp|P05783|K1C18_HUMAN Keratin, type I cytoskeletal 18 OS=Homo sapiens OX=9606 GN=KRT18 PE=1 SV=2 && PF00038:Intermediate filament protein	-
102148796	eca-miR-532-3p	LOC102148796	NC_009144.3	40722521	40731149	+	2519	lncRNA	uncharacterized LOC102148796 && - && -	-
102148875	novel_365,novel_222,eca-miR-7045,novel_235,eca-miR-671-5p,novel_406	LOC102148875	NC_009144.3	40779489	40805586	-	2805	lncRNA	uncharacterized LOC102148875 && - && -	-
104797051	novel_441,eca-miR-9185,eca-miR-24,eca-miR-9094	MIR9048	NC_009144.3	40945770	40945898	-	129	miRNA	eca-miR-9048 && - && -	-
100062416	novel_162,eca-miR-9055	ATAD1	NC_009144.3	40981274	41033523	+	2729	protein_coding	ATPase family%2C AAA domain containing 1%2C transcript variant X1 && sp|Q8NBU5|ATAD1_HUMAN Outer mitochondrial transmembrane helix translocase OS=Homo sapiens OX=9606 GN=ATAD1 PE=1 SV=1 && PF00004:ATPase family associated with various cellular activities (AAA)|PF17862:AAA+ lid domain	-
111769763	eca-miR-9114,novel_216	LOC111769763	NC_009144.3	41049587	41049712	+	126	snRNA	U6atac minor spliceosomal RNA && - && -	-
106782048	eca-miR-149,novel_454,eca-miR-9152,novel_228,novel_251,novel_322,eca-miR-551a,eca-miR-744,eca-miR-9097	LOC106782048	NC_009144.3	41082207	41083904	-	1698	pseudogene	- && sp|A0A024RBG1|NUD4B_HUMAN Diphosphoinositol polyphosphate phosphohydrolase NUDT4B OS=Homo sapiens OX=9606 GN=NUDT4B PE=3 SV=1 && -	-
111774599	novel_512,novel_162,eca-miR-331,novel_322,eca-miR-187,eca-miR-8920,novel_594,eca-miR-8992,novel_576	LOC111774599	NC_009144.3	41118886	41119617	+	390	protein_coding	classical arabinogalactan protein 1-like && - && -	-
100062448	eca-miR-8915,eca-miR-185,novel_384,novel_235,eca-miR-8976,eca-miR-8992,novel_576,novel_351,eca-miR-885-3p,eca-miR-1301,eca-miR-9000	MINPP1	NC_009144.3	41216183	41267059	-	4195	protein_coding	multiple inositol-polyphosphate phosphatase 1%2C transcript variant X2 && sp|Q9UNW1|MINP1_HUMAN Multiple inositol polyphosphate phosphatase 1 OS=Homo sapiens OX=9606 GN=MINPP1 PE=1 SV=1 && PF00328:Histidine phosphatase superfamily (branch 2)	-
111773948	eca-miR-483	LOC111773948	NC_009144.3	41267059	41274335	+	2380	lncRNA	uncharacterized LOC111773948 && - && -	-
111773953	novel_402	LOC111773953	NC_009144.3	41462099	41491037	-	4262	lncRNA	uncharacterized LOC111773953 && - && -	-
111773955	novel_136	LOC111773955	NC_009144.3	41976747	41988597	+	956	lncRNA	uncharacterized LOC111773955 && - && -	-
100062520	eca-miR-8970,novel_97,eca-miR-3200,novel_76,eca-miR-8917,eca-miR-483	CSTF2T	NC_009144.3	42646624	42649248	-	2625	protein_coding	cleavage stimulation factor subunit 2 tau variant && sp|Q9H0L4|CSTFT_HUMAN Cleavage stimulation factor subunit 2 tau variant OS=Homo sapiens OX=9606 GN=CSTF2T PE=1 SV=1 && PF14304:Transcription termination and cleavage factor C-terminal|PF14327:Hinge domain of cleavage stimulation factor subunit 2|PF00076:RNA recognition motif. (a.k.a. RRM, RBD, or RNP domain)	-
111769047	eca-miR-330,novel_402,eca-miR-139-3p,eca-miR-433,eca-miR-8970,novel_228,novel_322,eca-miR-324-3p,novel_628,novel_427,novel_406	LOC111769047	NC_009144.3	42852381	42858105	+	5725	pseudogene	- && sp|Q921N8|GPS2_MOUSE G protein pathway suppressor 2 OS=Mus musculus OX=10090 GN=Gps2 PE=1 SV=1 && -	-
102149457	novel_162	LOC102149457	NC_009144.3	43098730	43102960	-	1171	lncRNA	uncharacterized LOC102149457 && - && -	-
100071881	novel_656,eca-miR-1307,novel_124,novel_490	DKK1	NC_009144.3	43205006	43208327	+	1827	protein_coding	dickkopf WNT signaling pathway inhibitor 1 && sp|O94907|DKK1_HUMAN Dickkopf-related protein 1 OS=Homo sapiens OX=9606 GN=DKK1 PE=1 SV=1 && PF04706:Dickkopf N-terminal cysteine-rich region	-
100034103	novel_524,novel_162,novel_538,novel_133,novel_235,eca-miR-204b,eca-miR-8970,novel_576,eca-miR-211,novel_351	MBL2	NC_009144.3	43586905	43591632	-	959	protein_coding	mannose binding lectin 2%2C transcript variant X1 && sp|P11226|MBL2_HUMAN Mannose-binding protein C OS=Homo sapiens OX=9606 GN=MBL2 PE=1 SV=2 && PF01391:Collagen triple helix repeat (20 copies)|PF00059:Lectin C-type domain	-
111770892	eca-miR-9021	LOC111770892	NC_009144.3	43624267	43627834	-	487	lncRNA	uncharacterized LOC111770892 && - && -	-
106782067	novel_228,eca-miR-486-3p,eca-miR-185,eca-miR-9000	LOC106782067	NC_009144.3	43829578	43838604	-	2730	protein_coding	uncharacterized LOC106782067 && sp|Q85646|ENV_MMTVC Envelope glycoprotein gp70 OS=Mouse mammary tumor virus (strain C3H) OX=11759 GN=env PE=1 SV=1 && -	-
100071940	novel_656	LOC100071940	NC_009144.3	43999273	44000929	-	586	pseudogene	- && sp|Q96LU5|IMP1L_HUMAN Mitochondrial inner membrane protease subunit 1 OS=Homo sapiens OX=9606 GN=IMMP1L PE=2 SV=1 && -	-
100071973	eca-miR-490-5p,eca-miR-7143	PCDH15	NC_009144.3	44472978	45371562	-	6262	protein_coding	protocadherin related 15 && sp|Q96QU1|PCD15_HUMAN Protocadherin-15 OS=Homo sapiens OX=9606 GN=PCDH15 PE=1 SV=2 && PF18432:Extracellular Cadherin domain|PF00028:Cadherin domain	-
111769805	novel_216	LOC111769805	NC_009144.3	44478176	44478313	-	138	snRNA	U4 spliceosomal RNA && - && -	-
111773961	novel_454,novel_190	LOC111773961	NC_009144.3	44544966	44623761	+	6228	lncRNA	uncharacterized LOC111773961%2C transcript variant X1 && sp|Q99PJ1|PCD15_MOUSE Protocadherin-15 OS=Mus musculus OX=10090 GN=Pcdh15 PE=1 SV=3 && -	-
100072003	eca-miR-330,novel_358,eca-miR-671-5p,eca-miR-326,eca-miR-8970,novel_251,eca-miR-8920,eca-miR-8934,eca-miR-9094,eca-miR-8992,novel_351	LOC100072003	NC_009144.3	45668933	45673310	+	788	pseudogene	- && - && -	-
111773962	novel_258	LOC111773962	NC_009144.3	45858439	45869971	-	6320	lncRNA	uncharacterized LOC111773962 && - && -	-
100072051	eca-miR-9179	LOC100072051	NC_009144.3	46504836	46505672	+	837	pseudogene	- && sp|Q7QEH1|RS14A_ANOGA 40S ribosomal protein S14a OS=Anopheles gambiae OX=7165 GN=RpS14a PE=3 SV=2 && PF00411:Ribosomal protein S11	-
100072070	novel_210,eca-miR-9104,eca-miR-331,novel_599,eca-miR-9151,novel_97,eca-miR-370,novel_270,eca-miR-486-5p,novel_184,novel_512,novel_222,novel_45,novel_133,novel_531,novel_387,eca-miR-324-3p,eca-miR-9048,eca-miR-199a-5p	ZWINT	NC_009144.3	46764308	46783553	-	3045	protein_coding	ZW10 interacting kinetochore protein%2C transcript variant X4 && sp|O95229|ZWINT_HUMAN ZW10 interactor OS=Homo sapiens OX=9606 GN=ZWINT PE=1 SV=2 && PF15556:ZW10 interactor	-
111770920	novel_524,eca-miR-483,eca-miR-301a	LOC111770920	NC_009144.3	47260835	47264710	-	2139	lncRNA	uncharacterized LOC111770920 && - && -	-
111770929	novel_596,novel_238,novel_351,eca-miR-9048,eca-miR-493b	LOC111770929	NC_009144.3	48146375	48147518	-	361	lncRNA	uncharacterized LOC111770929 && - && -	-
100629685	eca-miR-504,eca-miR-7045,novel_296,eca-miR-31,eca-miR-1296,novel_228,eca-miR-8908l,novel_442,eca-miR-486-3p,eca-miR-423-5p,novel_116,eca-miR-885-3p,novel_171,eca-miR-9000	LOC100629685	NC_009144.3	48266437	48311259	-	1189	pseudogene	- && sp|Q5R8X2|DUS18_PONAB Dual specificity protein phosphatase 18 OS=Pongo abelii OX=9601 GN=DUSP18 PE=2 SV=1 && -	-
100072153	novel_435	IPMK	NC_009144.3	48337338	48377043	-	6206	protein_coding	inositol polyphosphate multikinase%2C transcript variant X1 && sp|Q8NFU5|IPMK_HUMAN Inositol polyphosphate multikinase OS=Homo sapiens OX=9606 GN=IPMK PE=1 SV=1 && PF03770:Inositol polyphosphate kinase	-
100072162	novel_80,eca-miR-9180	CISD1	NC_009144.3	48378211	48396032	+	1375	protein_coding	CDGSH iron sulfur domain 1%2C transcript variant X1 && sp|Q3ZBU2|CISD1_BOVIN CDGSH iron-sulfur domain-containing protein 1 OS=Bos taurus OX=9913 GN=CISD1 PE=1 SV=1 && PF10660:Iron-containing outer mitochondrial membrane protein N-terminus|PF09360:Iron-binding zinc finger CDGSH type	-
100072191	eca-miR-490-5p,novel_47,eca-miR-486-3p,novel_148,eca-miR-9180,novel_235,eca-miR-8977	BICC1	NC_009144.3	48603998	48867307	+	6505	protein_coding	BicC family RNA binding protein 1%2C transcript variant X1 && sp|Q9H694|BICC1_HUMAN Protein bicaudal C homolog 1 OS=Homo sapiens OX=9606 GN=BICC1 PE=1 SV=2 && PF00536:SAM domain (Sterile alpha motif)|PF00013:KH domain	-
100072214	novel_306	PHYHIPL	NC_009144.3	49193711	49258857	+	4248	protein_coding	phytanoyl-CoA 2-hydroxylase interacting protein like%2C transcript variant X3 && sp|Q96FC7|PHIPL_HUMAN Phytanoyl-CoA hydroxylase-interacting protein-like OS=Homo sapiens OX=9606 GN=PHYHIPL PE=1 SV=3 && PF00041:Fibronectin type III domain	-
100062666	eca-miR-330,eca-miR-185,novel_320,eca-miR-502-5p	FAM13C	NC_009144.3	49258843	49377385	-	3859	protein_coding	family with sequence similarity 13 member C%2C transcript variant X8 && sp|Q8NE31|FA13C_HUMAN Protein FAM13C OS=Homo sapiens OX=9606 GN=FAM13C PE=1 SV=2 && -	-
111769810	eca-miR-9021,eca-miR-502-5p	LOC111769810	NC_009144.3	49283317	49283423	+	107	snRNA	U6 spliceosomal RNA && - && -	-
111770940	novel_531,eca-miR-324-3p,novel_510,novel_235	LOC111770940	NC_009144.3	49472669	49483627	+	2608	lncRNA	uncharacterized LOC111770940 && - && -	-
104796238	eca-miR-9072,eca-miR-9055,eca-miR-551a	MIR9058A	NC_009144.3	49613127	49613247	-	121	miRNA	eca-miR-9058a && - && -	-
102149993	novel_387	MRLN	NC_009144.3	49694489	49705423	-	576	protein_coding	myoregulin%2C transcript variant X1 && sp|P0DMT0|MLN_HUMAN Myoregulin OS=Homo sapiens OX=9606 GN=MRLN PE=3 SV=1 && -	-
100062742	novel_656	CCDC6	NC_009144.3	49722417	49829726	-	5571	protein_coding	coiled-coil domain containing 6 && sp|Q16204|CCDC6_HUMAN Coiled-coil domain-containing protein 6 OS=Homo sapiens OX=9606 GN=CCDC6 PE=1 SV=2 && PF09755:Uncharacterized conserved protein H4 (DUF2046)	-
100062775	novel_184,eca-miR-9114,novel_97,novel_76	ANK3	NC_009144.3	49914424	50250248	-	18209	protein_coding	ankyrin 3%2C transcript variant X6 && sp|Q12955|ANK3_HUMAN Ankyrin-3 OS=Homo sapiens OX=9606 GN=ANK3 PE=1 SV=3 && PF12796:Ankyrin repeats (3 copies)|PF17809:UPA domain|PF00531:Death domain|PF00791:ZU5 domain|PF13637:Ankyrin repeats (many copies)	-
111769153	eca-miR-139-3p	LOC111769153	NC_009144.3	49942706	49956566	+	435	lncRNA	uncharacterized LOC111769153 && sp|Q12955|ANK3_HUMAN Ankyrin-3 OS=Homo sapiens OX=9606 GN=ANK3 PE=1 SV=3 && -	-
102150134	novel_210,eca-miR-8934,novel_64,eca-miR-1296,eca-miR-9104,novel_427	LOC102150134	NC_009144.3	50541571	50554633	+	1568	lncRNA	uncharacterized LOC102150134 && - && -	-
111774661	novel_590,eca-miR-330,novel_148,novel_358,eca-miR-199b-5p,novel_365,novel_111,novel_442,eca-miR-9159,eca-miR-1379,eca-miR-885-3p,eca-miR-744,eca-miR-551a,novel_234,novel_656,eca-miR-615-3p,eca-miR-326,eca-miR-8970,novel_299,eca-miR-532-3p,eca-miR-8934,eca-miR-199a-5p	LOC111774661	NC_009144.3	50772623	50788907	-	542	protein_coding	translation initiation factor IF-2-like && - && -	-
111773994	eca-let-7e,eca-miR-767-3p	LOC111773994	NC_009144.3	51092211	51098777	-	1437	lncRNA	uncharacterized LOC111773994%2C transcript variant X2 && - && -	-
102150395	novel_210,novel_631	LOC102150395	NC_009144.3	51104838	51123402	-	991	lncRNA	uncharacterized LOC102150395 && - && -	-
111770950	novel_210,eca-miR-8970,novel_222,eca-miR-6529,novel_45,novel_216	LOC111770950	NC_009144.3	51498944	51536050	-	1469	lncRNA	uncharacterized LOC111770950 && - && -	-
111773999	novel_442,novel_234,novel_436,eca-miR-145	LOC111773999	NC_009144.3	51850408	51857645	-	6659	lncRNA	uncharacterized LOC111773999 && - && -	-
111774003	novel_540,eca-miR-130b,novel_656,novel_235	LOC111774003	NC_009144.3	51949760	51999516	-	2339	lncRNA	uncharacterized LOC111774003%2C transcript variant X1 && - && -	-
111774004	eca-miR-28-3p	LOC111774004	NC_009144.3	51993462	51998877	-	4330	lncRNA	uncharacterized LOC111774004 && - && -	-
100062862	eca-miR-9159,eca-miR-31,novel_427,eca-miR-9000	ZNF365	NC_009144.3	51997004	52186125	+	6542	protein_coding	zinc finger protein 365%2C transcript variant X1 && sp|Q5R9L2|ZN365_PONAB Protein ZNF365 OS=Pongo abelii OX=9601 GN=ZNF365 PE=2 SV=1 && -	-
100062890	novel_234,eca-miR-92b,eca-miR-1296,novel_242,eca-miR-328,novel_235	EGR2	NC_009144.3	52383099	52389727	-	3067	protein_coding	early growth response 2%2C transcript variant X2 && sp|A1XSY8|EGR2_PIG E3 SUMO-protein ligase EGR2 OS=Sus scrofa OX=9823 GN=EGR2 PE=2 SV=1 && PF00096:Zinc finger, C2H2 type|PF11928:Early growth response N-terminal domain	zf-C2H2
106782073	novel_210,novel_184,novel_234,eca-miR-9036,novel_557,novel_634,novel_97,novel_442,novel_64,eca-miR-1307,eca-miR-744	LOC106782073	NC_009144.3	52389852	52392738	+	692	lncRNA	uncharacterized LOC106782073 && - && -	-
111770963	novel_228,eca-miR-491-5p,eca-miR-1248,novel_322,eca-miR-9180	LOC111770963	NC_009144.3	52411551	52413852	+	354	lncRNA	uncharacterized LOC111770963 && - && -	-
111770972	eca-miR-326,eca-miR-138	LOC111770972	NC_009144.3	52477081	52492540	-	818	lncRNA	uncharacterized LOC111770972 && - && -	-
100072436	novel_97	NRBF2	NC_009144.3	52643571	52669508	+	2633	protein_coding	nuclear receptor binding factor 2%2C transcript variant X1 && sp|Q96F24|NRBF2_HUMAN Nuclear receptor-binding factor 2 OS=Homo sapiens OX=9606 GN=NRBF2 PE=1 SV=1 && -	-
100314774	novel_196,novel_656,novel_351	MIR1296	NC_009144.3	52846588	52846679	-	92	miRNA	microRNA 1296 && - && -	-
111774672	novel_306	LOC111774672	NC_009144.3	53145736	53148482	+	2675	pseudogene	- && sp|Q9DCI3|STR3N_MOUSE STARD3 N-terminal-like protein OS=Mus musculus OX=10090 GN=Stard3nl PE=1 SV=2 && -	-
106782063	novel_322,novel_351	LOC106782063	NC_009144.3	53149009	53200499	-	4346	lncRNA	uncharacterized LOC106782063%2C transcript variant X3 && - && -	-
111774008	novel_531,novel_203,novel_306	LOC111774008	NC_009144.3	53181940	53202075	+	1175	lncRNA	uncharacterized LOC111774008 && - && -	-
111774009	novel_148,eca-miR-107b,eca-miR-197	LOC111774009	NC_009144.3	53271141	53279342	+	741	lncRNA	uncharacterized LOC111774009 && - && -	-
100629937	eca-miR-493b	LOC100629937	NC_009144.3	53346988	53349616	-	572	pseudogene	- && sp|Q9NP73|ALG13_HUMAN Putative bifunctional UDP-N-acetylglucosamine transferase and deubiquitinase ALG13 OS=Homo sapiens OX=9606 GN=ALG13 PE=1 SV=2 && -	-
106782028	novel_656	LOC106782028	NC_009144.3	53350125	53350469	-	261	pseudogene	- && sp|Q2KIV2|TIM9_BOVIN Mitochondrial import inner membrane translocase subunit Tim9 OS=Bos taurus OX=9913 GN=TIMM9 PE=3 SV=1 && -	-
111774011	eca-miR-1842,eca-miR-1296,novel_235,novel_320,novel_97,novel_576,novel_351,novel_258,eca-miR-767-3p,eca-miR-9055,eca-miR-185,novel_656,eca-miR-9114,eca-miR-9178,novel_387,eca-miR-9048	LOC111774011	NC_009144.3	53381766	53474914	+	2519	lncRNA	uncharacterized LOC111774011%2C transcript variant X2 && - && -	-
111774015	eca-miR-24,novel_656,novel_235	LOC111774015	NC_009144.3	53593491	53710239	+	2321	lncRNA	uncharacterized LOC111774015 && - && -	-
111774017	novel_441	LOC111774017	NC_009144.3	53710670	53728107	+	1294	lncRNA	uncharacterized LOC111774017%2C transcript variant X1 && - && -	-
111774018	eca-miR-146b-3p	LOC111774018	NC_009144.3	53803908	53841470	-	8190	lncRNA	uncharacterized LOC111774018 && - && -	-
100072519	novel_402	LOC100072519	NC_009144.3	53892826	54045349	-	870	pseudogene	- && sp|Q3T025|RL17_BOVIN 60S ribosomal protein L17 OS=Bos taurus OX=9913 GN=RPL17 PE=2 SV=3 && -	-
100062915	eca-miR-145	CTNNA3	NC_009144.3	55166716	56671260	-	13825	protein_coding	catenin alpha 3%2C transcript variant X4 && sp|Q9UI47|CTNA3_HUMAN Catenin alpha-3 OS=Homo sapiens OX=9606 GN=CTNNA3 PE=1 SV=2 && PF01044:Vinculin family	-
100062943	eca-miR-8992,eca-miR-433	LRRTM3	NC_009144.3	56013739	56183134	+	4804	protein_coding	leucine rich repeat transmembrane neuronal 3 && sp|Q86VH5|LRRT3_HUMAN Leucine-rich repeat transmembrane neuronal protein 3 OS=Homo sapiens OX=9606 GN=LRRTM3 PE=2 SV=2 && PF13855:Leucine rich repeat	-
100062971	eca-miR-9159,eca-miR-149,novel_656,novel_320	DNAJC12	NC_009144.3	56696363	56729360	-	1248	protein_coding	DnaJ heat shock protein family (Hsp40) member C12 && sp|Q9N287|DJC12_BOVIN DnaJ homolog subfamily C member 12 OS=Bos taurus OX=9913 GN=DNAJC12 PE=2 SV=1 && PF00226:DnaJ domain	-
100072581	novel_599,novel_527,eca-miR-8970,novel_259,eca-miR-331,eca-miR-185	MYPN	NC_009144.3	56982869	57064778	+	10347	protein_coding	myopalladin%2C transcript variant X2 && sp|Q86TC9|MYPN_HUMAN Myopalladin OS=Homo sapiens OX=9606 GN=MYPN PE=1 SV=2 && -	-
100147599	eca-miR-3065	ATOH7	NC_009144.3	57069448	57073036	-	3064	protein_coding	atonal bHLH transcription factor 7 && sp|Q8N100|ATOH7_HUMAN Protein atonal homolog 7 OS=Homo sapiens OX=9606 GN=ATOH7 PE=1 SV=1 && -	-
100063067	eca-miR-8970,eca-miR-214,eca-miR-15b,eca-miR-9178	PBLD	NC_009144.3	57105985	57124387	-	1107	protein_coding	phenazine biosynthesis like protein domain containing && sp|P30039|PBLD_HUMAN Phenazine biosynthesis-like domain-containing protein OS=Homo sapiens OX=9606 GN=PBLD PE=1 SV=2 && PF02567:Phenazine biosynthesis-like protein	-
100072632	eca-miR-9021,eca-miR-425	TET1	NC_009144.3	57331560	57461405	+	15602	protein_coding	tet methylcytosine dioxygenase 1%2C transcript variant X3 && sp|Q8NFU7|TET1_HUMAN Methylcytosine dioxygenase TET1 OS=Homo sapiens OX=9606 GN=TET1 PE=1 SV=2 && -	-
106782029	novel_234,novel_238,novel_630,novel_634,novel_442,novel_97,eca-miR-1307,novel_258	LOC106782029	NC_009144.3	57332057	57332503	-	447	protein_coding	U1 small nuclear ribonucleoprotein C-like && - && -	-
111769761	eca-miR-758,novel_594	LOC111769761	NC_009144.3	57426689	57426818	+	130	snoRNA	small nucleolar RNA SNORA11 && - && -	-
111769663	eca-miR-19b,eca-miR-19a	LOC111769663	NC_009144.3	57512968	57513068	-	101	pseudogene	- && - && -	-
100072657	eca-miR-1296	STOX1	NC_009144.3	57556716	57610250	+	6567	protein_coding	storkhead box 1%2C transcript variant X4 && sp|Q6ZVD7|STOX1_HUMAN Storkhead-box protein 1 OS=Homo sapiens OX=9606 GN=STOX1 PE=1 SV=2 && PF10264:Winged helix Storkhead-box1 domain	-
111774095	eca-miR-9156,eca-miR-185,novel_235	LOC111774095	NC_009144.3	57593481	57614611	-	2193	lncRNA	uncharacterized LOC111774095%2C transcript variant X1 && - && -	-
100063192	novel_441,novel_184,eca-miR-324-3p	DDX50	NC_009144.3	57614741	57645982	+	3188	protein_coding	DExD-box helicase 50%2C transcript variant X2 && sp|Q9BQ39|DDX50_HUMAN ATP-dependent RNA helicase DDX50 OS=Homo sapiens OX=9606 GN=DDX50 PE=1 SV=1 && PF00270:DEAD/DEAH box helicase|PF08152:GUCT (NUC152) domain|PF00271:Helicase conserved C-terminal domain	-
100072661	novel_512,novel_465,eca-miR-8934,eca-miR-1543,novel_635	DDX21	NC_009144.3	57652736	57673411	+	3170	protein_coding	DExD-box helicase 21 && sp|Q9NR30|DDX21_HUMAN Nucleolar RNA helicase 2 OS=Homo sapiens OX=9606 GN=DDX21 PE=1 SV=5 && PF08152:GUCT (NUC152) domain|PF00271:Helicase conserved C-terminal domain|PF00270:DEAD/DEAH box helicase	-
102149671	novel_210,novel_184,eca-miR-1842,novel_656,novel_242,novel_133,eca-miR-483,novel_228,novel_47,eca-miR-873,novel_427	LOC102149671	NC_009144.3	57679124	57688283	+	1238	pseudogene	- && sp|Q92614|MY18A_HUMAN Unconventional myosin-XVIIIa OS=Homo sapiens OX=9606 GN=MYO18A PE=1 SV=3 && -	-
102149720	novel_322,novel_270,novel_258	LOC102149720	NC_009144.3	57688783	57689148	+	363	protein_coding	TGFB1-induced anti-apoptotic factor 1 && sp|O95411|TIAF1_HUMAN TGFB1-induced anti-apoptotic factor 1 OS=Homo sapiens OX=9606 GN=TIAF1 PE=1 SV=2 && -	-
100063248	novel_184	SRGN	NC_009144.3	57784722	57799855	+	1254	protein_coding	serglycin && sp|P10124|SRGN_HUMAN Serglycin OS=Homo sapiens OX=9606 GN=SRGN PE=1 SV=3 && PF04360:Serglycin	-
102149786	novel_395,novel_242,eca-miR-20b	VPS26A	NC_009144.3	57823927	57855057	+	2939	protein_coding	VPS26%2C retromer complex component A%2C transcript variant X1 && sp|Q0VD53|VP26A_BOVIN Vacuolar protein sorting-associated protein 26A OS=Bos taurus OX=9913 GN=VPS26A PE=2 SV=1 && PF03643:Vacuolar protein sorting-associated protein 26	-
102147667	eca-miR-8917,eca-miR-328,eca-miR-9048,eca-miR-502-5p	LOC102147667	NC_009144.3	57851004	57851552	+	443	pseudogene	- && sp|Q3SZ59|RL36A_BOVIN 60S ribosomal protein L36a OS=Bos taurus OX=9913 GN=RPL36A PE=3 SV=3 && -	-
100072679	eca-miR-185	SUPV3L1	NC_009144.3	57860069	57886741	+	3356	protein_coding	Suv3 like RNA helicase%2C transcript variant X1 && sp|Q8IYB8|SUV3_HUMAN ATP-dependent RNA helicase SUPV3L1, mitochondrial OS=Homo sapiens OX=9606 GN=SUPV3L1 PE=1 SV=1 && PF18147:Suv3 C-terminal domain 1|PF12513:Mitochondrial degradasome RNA helicase subunit C terminal|PF18114:Suv3 helical N-terminal domain|PF00271:Helicase conserved C-terminal domain	-
100072686	eca-miR-7045,eca-miR-139-3p,eca-miR-490-3p,eca-miR-9104,eca-miR-331,eca-miR-8970,eca-miR-9177,novel_651,eca-miR-9048,novel_419	HKDC1	NC_009144.3	57898623	57948057	+	5285	protein_coding	hexokinase domain containing 1 && sp|Q2TB90|HKDC1_HUMAN Hexokinase HKDC1 OS=Homo sapiens OX=9606 GN=HKDC1 PE=1 SV=3 && PF03727:Hexokinase|PF00349:Hexokinase	-
102148516	novel_419	LOC102148516	NC_009144.3	57939142	57949576	-	446	lncRNA	uncharacterized LOC102148516 && - && -	-
100072687	eca-miR-34a,novel_322,eca-miR-330,eca-miR-9177,eca-miR-125a-3p,novel_656,novel_576	HK1	NC_009144.3	57964660	58055605	+	4274	protein_coding	hexokinase 1%2C transcript variant X3 && sp|P19367|HXK1_HUMAN Hexokinase-1 OS=Homo sapiens OX=9606 GN=HK1 PE=1 SV=3 && -	-
111774110	eca-miR-378,eca-miR-107b,eca-miR-107a	LOC111774110	NC_009144.3	58024263	58035902	-	344	lncRNA	uncharacterized LOC111774110 && - && -	-
100034168	novel_365,novel_580	TACR2	NC_009144.3	58056149	58070500	-	3127	protein_coding	tachykinin receptor 2 && sp|P05363|NK2R_BOVIN Substance-K receptor OS=Bos taurus OX=9913 GN=TACR2 PE=2 SV=1 && PF00001:7 transmembrane receptor (rhodopsin family)	-
100063281	novel_605,eca-miR-8982,eca-miR-3065,novel_580,eca-miR-9152,novel_322,eca-miR-1291a,eca-miR-370,eca-miR-139-3p,novel_234,novel_656,eca-miR-8970,novel_228,eca-miR-129b-3p,eca-miR-1543,eca-miR-8992	TSPAN15	NC_009144.3	58097195	58150320	+	1697	protein_coding	tetraspanin 15%2C transcript variant X1 && sp|O95858|TSN15_HUMAN Tetraspanin-15 OS=Homo sapiens OX=9606 GN=TSPAN15 PE=1 SV=1 && PF00335:Tetraspanin family	-
111771005	eca-miR-9114,eca-miR-187,novel_538,eca-miR-9163,eca-miR-149,novel_133,novel_351	LOC111771005	NC_009144.3	58171355	58192858	+	516	lncRNA	uncharacterized LOC111771005 && - && -	-
100630465	novel_128,eca-miR-7045,novel_296,novel_238,eca-miR-9177,eca-miR-370,eca-miR-9000	LOC100630465	NC_009144.3	58175706	58176575	-	870	pseudogene	- && sp|P26452|RSSA_BOVIN 40S ribosomal protein SA OS=Bos taurus OX=9913 GN=RPSA PE=2 SV=4 && -	-
100147114	novel_512,novel_222,novel_656,eca-miR-3065,novel_557,novel_580,eca-miR-8908l,novel_365,eca-miR-324-3p,novel_439,novel_594,novel_628,eca-miR-296,novel_258	NEUROG3	NC_009144.3	58199456	58200988	-	1533	protein_coding	neurogenin 3 && sp|Q9Y4Z2|NGN3_HUMAN Neurogenin-3 OS=Homo sapiens OX=9606 GN=NEUROG3 PE=1 SV=2 && PF00010:Helix-loop-helix DNA-binding domain	-
100063315	eca-miR-671-5p,novel_365,novel_322,novel_442,eca-miR-1307,eca-miR-370,eca-miR-767-5p,novel_351,eca-miR-296,novel_80,eca-miR-8908e,novel_162,novel_234,novel_538,eca-miR-532-3p,novel_611,novel_620	FAM241B	NC_009144.3	58241206	58244796	+	1099	protein_coding	family with sequence similarity 241 member B && sp|Q96D05|F241B_HUMAN Protein FAM241B OS=Homo sapiens OX=9606 GN=FAM241B PE=1 SV=1 && PF15378:Domain of unknown function (DUF4605)	-
111771029	novel_234,eca-miR-214,novel_45,novel_296,novel_320,novel_599,novel_365,novel_645,eca-miR-532-3p,novel_258,novel_406,eca-miR-767-3p	LOC111771029	NC_009144.3	58291430	58296510	+	1807	lncRNA	uncharacterized LOC111771029 && - && -	-
111774112	novel_590,eca-miR-324-5p,novel_656,eca-miR-185,novel_557,novel_580,eca-miR-491-5p,eca-miR-9120,novel_306,novel_136	LOC111774112	NC_009144.3	58355894	58361496	+	2549	lncRNA	uncharacterized LOC111774112 && - && -	-
100072695	novel_524,eca-miR-671-5p,novel_599,novel_365,eca-miR-9152,novel_351,novel_80,novel_512,eca-miR-149,eca-miR-328,novel_228,novel_311,eca-miR-8934,novel_635,novel_387,novel_596,novel_225,novel_628	COL13A1	NC_009144.3	58391032	58545005	+	3284	protein_coding	collagen type XIII alpha 1 chain%2C transcript variant X1 && sp|Q5TAT6|CODA1_HUMAN Collagen alpha-1(XIII) chain OS=Homo sapiens OX=9606 GN=COL13A1 PE=1 SV=1 && PF01391:Collagen triple helix repeat (20 copies)	-
100063355	eca-miR-9159,eca-miR-370,novel_270,novel_258,eca-miR-211,eca-miR-204b	LOC100063355	NC_009144.3	58607888	58658660	+	2207	protein_coding	core histone macro-H2A.2%2C transcript variant X1 && sp|Q9P0M6|H2AW_HUMAN Core histone macro-H2A.2 OS=Homo sapiens OX=9606 GN=MACROH2A2 PE=1 SV=3 && PF01661:Macro domain|PF16211:C-terminus of histone H2A|PF00125:Core histone H2A/H2B/H3/H4	-
100063387	novel_557,novel_235,eca-miR-133a,novel_97,eca-miR-9021,eca-miR-370,novel_270,novel_162,novel_296,novel_656,eca-miR-532-3p,novel_387,novel_635,eca-miR-324-3p,eca-miR-485-5p,eca-miR-338-3p,novel_595,eca-miR-9000	AIFM2	NC_009144.3	58658115	58673981	-	3411	protein_coding	apoptosis inducing factor%2C mitochondria associated 2%2C transcript variant X1 && sp|A5PJM4|FSP1_BOVIN Ferroptosis suppressor protein 1 OS=Bos taurus OX=9913 GN=AIFM2 PE=2 SV=1 && PF07992:Pyridine nucleotide-disulphide oxidoreductase	-
100072712	eca-miR-9055,novel_656,eca-miR-671-5p,eca-miR-9114,eca-miR-9152,eca-miR-486-3p,novel_136,novel_651,eca-miR-9000	TYSND1	NC_009144.3	58682130	58690105	-	2510	protein_coding	trypsin domain containing 1 && sp|Q2T9J0|TYSD1_HUMAN Peroxisomal leader peptide-processing protease OS=Homo sapiens OX=9606 GN=TYSND1 PE=1 SV=3 && PF13365:Trypsin-like peptidase domain	-
106782049	novel_488,eca-miR-138,novel_656,novel_251,novel_634,eca-miR-24,eca-miR-370,novel_351,novel_427	LOC106782049	NC_009144.3	58690102	58694535	+	518	lncRNA	uncharacterized LOC106782049 && - && -	-
100072724	eca-miR-328,eca-miR-222,novel_599,eca-miR-8970,novel_527,novel_395,novel_576,eca-miR-211,novel_351,eca-miR-1301	NPFFR1	NC_009144.3	58793967	58804109	-	2763	protein_coding	neuropeptide FF receptor 1 && sp|Q9GZQ6|NPFF1_HUMAN Neuropeptide FF receptor 1 OS=Homo sapiens OX=9606 GN=NPFFR1 PE=1 SV=1 && PF00001:7 transmembrane receptor (rhodopsin family)	-
100063458	eca-miR-1842,eca-miR-9162,novel_296,novel_238,novel_656,novel_259,eca-miR-532-3p,novel_387,eca-miR-324-3p,eca-miR-423-5p,novel_628,eca-miR-361-3p	LRRC20	NC_009144.3	58841384	58921025	-	7589	protein_coding	leucine rich repeat containing 20%2C transcript variant X2 && sp|Q8CI70|LRC20_MOUSE Leucine-rich repeat-containing protein 20 OS=Mus musculus OX=10090 GN=Lrrc20 PE=1 SV=1 && -	-
102150070	novel_436,novel_656,eca-miR-331,novel_435	EIF4EBP2	NC_009144.3	58950354	58976093	+	6749	protein_coding	eukaryotic translation initiation factor 4E binding protein 2 && sp|Q13542|4EBP2_HUMAN Eukaryotic translation initiation factor 4E-binding protein 2 OS=Homo sapiens OX=9606 GN=EIF4EBP2 PE=1 SV=1 && PF05456:Eukaryotic translation initiation factor 4E binding protein (EIF4EBP)	-
100072735	novel_45,eca-miR-9040,novel_656,novel_580,novel_320,novel_365,novel_634,novel_97,eca-miR-708	NODAL	NC_009144.3	58979221	58988968	-	3923	protein_coding	nodal growth differentiation factor && sp|Q96S42|NODAL_HUMAN Nodal homolog OS=Homo sapiens OX=9606 GN=NODAL PE=1 SV=2 && -	-
100072740	eca-miR-9162,novel_148,eca-miR-331,novel_235,eca-miR-671-5p,novel_490,novel_645,novel_97,novel_442,eca-miR-486-3p,eca-miR-1291a,eca-miR-370,novel_351,novel_270,eca-miR-767-3p,novel_512,eca-miR-199a-3p,novel_656,novel_133,eca-miR-9114,novel_634,eca-miR-8934,novel_387,eca-miR-9178,novel_306,eca-miR-8992,novel_595,eca-miR-1839	PALD1	NC_009144.3	58996568	59092825	+	8652	protein_coding	phosphatase domain containing%2C paladin 1%2C transcript variant X6 && sp|Q9ULE6|PALD_HUMAN Paladin OS=Homo sapiens OX=9606 GN=PALD1 PE=1 SV=3 && -	-
100072744	novel_222,novel_162,novel_146,novel_150,novel_599,eca-miR-8970,novel_228,novel_322,novel_251,eca-miR-125a-3p,novel_611,novel_306,novel_651,eca-miR-9048,novel_307	PRF1	NC_009144.3	59116221	59120880	-	2274	protein_coding	perforin 1 && sp|P14222|PERF_HUMAN Perforin-1 OS=Homo sapiens OX=9606 GN=PRF1 PE=1 SV=1 && PF01823:MAC/Perforin domain|PF00168:C2 domain	-
100063487	novel_128,eca-miR-214,eca-miR-1296,novel_320,novel_645,eca-miR-486-3p,novel_351,novel_184,eca-miR-324-5p,novel_656,novel_133,eca-miR-326,novel_611,novel_116,novel_419,eca-miR-1842,eca-miR-330,novel_540,novel_238,eca-miR-331,novel_235,novel_651,eca-miR-744,eca-miR-9097,novel_258,novel_576,novel_625,novel_162,novel_222,eca-miR-490-3p,novel_242,eca-miR-8970,eca-miR-8934,eca-miR-1543,novel_635,eca-mi…	ADAMTS14	NC_009144.3	59156867	59240058	+	5566	protein_coding	ADAM metallopeptidase with thrombospondin type 1 motif 14%2C transcript variant X2 && sp|Q8WXS8|ATS14_HUMAN A disintegrin and metalloproteinase with thrombospondin motifs 14 OS=Homo sapiens OX=9606 GN=ADAMTS14 PE=2 SV=2 && -	-
100072751	novel_210,eca-miR-8982,eca-miR-432,eca-miR-7045,novel_630,eca-miR-185,eca-miR-671-5p	TBATA	NC_009144.3	59264490	59278434	-	1447	protein_coding	thymus%2C brain and testes associated%2C transcript variant X1 && sp|Q96M53|TBATA_HUMAN Protein TBATA OS=Homo sapiens OX=9606 GN=TBATA PE=1 SV=3 && PF15256:SPATIAL	-
100072755	novel_365,eca-miR-326,eca-miR-330,eca-miR-324-3p,eca-miR-370,eca-miR-221	SGPL1	NC_009144.3	59315545	59366570	+	4424	protein_coding	sphingosine-1-phosphate lyase 1%2C transcript variant X1 && sp|O95470|SGPL1_HUMAN Sphingosine-1-phosphate lyase 1 OS=Homo sapiens OX=9606 GN=SGPL1 PE=1 SV=3 && PF00282:Pyridoxal-dependent decarboxylase conserved domain	-
100072758	novel_162,novel_296,novel_238,eca-miR-185,novel_320,eca-miR-8970,eca-miR-9151,novel_228,eca-miR-145	PCBD1	NC_009144.3	59368866	59373354	-	1279	protein_coding	pterin-4 alpha-carbinolamine dehydratase 1%2C transcript variant X2 && sp|P61457|PHS_HUMAN Pterin-4-alpha-carbinolamine dehydratase OS=Homo sapiens OX=9606 GN=PCBD1 PE=1 SV=2 && -	-
111774186	eca-miR-1842,novel_45,novel_320,novel_118,novel_228,novel_97,novel_47,eca-miR-324-3p,novel_595,eca-miR-345-3p	LOC111774186	NC_009144.3	59433666	59475507	+	1631	lncRNA	uncharacterized LOC111774186 && - && -	-
100630411	novel_605,novel_210,novel_259,novel_490,novel_320,novel_634,eca-miR-9163,eca-miR-370,eca-miR-9000	LOC100630411	NC_009144.3	59506006	59659067	+	554	pseudogene	- && sp|O89086|RBM3_MOUSE RNA-binding protein 3 OS=Mus musculus OX=10090 GN=Rbm3 PE=1 SV=1 && PF00076:RNA recognition motif. (a.k.a. RRM, RBD, or RNP domain)	-
100072764	novel_238,eca-miR-9104,eca-miR-9152,eca-miR-187,eca-miR-9177,eca-miR-370,novel_576,novel_258,eca-miR-149,novel_133,eca-miR-9114,eca-miR-8970,novel_47,eca-miR-423-5p,novel_595,novel_628	UNC5B	NC_009144.3	59672468	59757993	+	6585	protein_coding	unc-5 netrin receptor B%2C transcript variant X1 && sp|Q8IZJ1|UNC5B_HUMAN Netrin receptor UNC5B OS=Homo sapiens OX=9606 GN=UNC5B PE=1 SV=2 && PF00791:ZU5 domain|PF17217:UPA domain|PF00090:Thrombospondin type 1 domain|PF07679:Immunoglobulin I-set domain|PF00531:Death domain	-
100072768	novel_402,novel_234,eca-miR-214,eca-miR-185,novel_435,novel_235,novel_299,novel_322,eca-miR-9021,novel_576,novel_419	SLC29A3	NC_009144.3	59768008	59809949	+	3235	protein_coding	solute carrier family 29 member 3 && sp|A1A4N1|S29A3_BOVIN Equilibrative nucleoside transporter 3 OS=Bos taurus OX=9913 GN=SLC29A3 PE=2 SV=1 && -	-
111774188	novel_595,eca-miR-9000	LOC111774188	NC_009144.3	59788727	59791206	-	1223	lncRNA	uncharacterized LOC111774188 && - && -	-
100146534	eca-miR-8917,novel_259,novel_235,novel_322,novel_442,novel_510,novel_351,eca-miR-551a,novel_402,novel_296,eca-miR-149,novel_656,novel_403,novel_228,eca-miR-8920,novel_635,eca-miR-9178,eca-miR-9180,eca-miR-8992,novel_306	CDH23	NC_009144.3	59840559	60236513	+	14213	protein_coding	cadherin related 23%2C transcript variant X1 && sp|Q9H251|CAD23_HUMAN Cadherin-23 OS=Homo sapiens OX=9606 GN=CDH23 PE=1 SV=2 && -	-
102149871	eca-miR-1842,novel_162,eca-miR-31,novel_435,novel_235,novel_320,novel_47,eca-miR-1379,novel_337	C1H10orf105	NC_009144.3	60135313	60142960	-	4878	protein_coding	chromosome 1 C10orf105 homolog%2C transcript variant X1 && sp|Q8TEF2|CJ105_HUMAN Uncharacterized protein C10orf105 OS=Homo sapiens OX=9606 GN=C10orf105 PE=2 SV=3 && -	-
102149832	novel_162,novel_148,novel_259,eca-miR-331,eca-miR-326,eca-miR-8908l,novel_228,eca-miR-532-3p,novel_306,eca-miR-9180	VSIR	NC_009144.3	60167130	60195629	-	6437	protein_coding	V-set immunoregulatory receptor && sp|Q9H7M9|VISTA_HUMAN V-type immunoglobulin domain-containing suppressor of T-cell activation OS=Homo sapiens OX=9606 GN=VSIR PE=1 SV=3 && PF07686:Immunoglobulin V-set domain	-
100063520	novel_80,novel_162,eca-miR-214,novel_259,eca-miR-3548,eca-miR-185,eca-miR-9114,novel_228,novel_97,novel_544,novel_258	PSAP	NC_009144.3	60236195	60266332	-	2774	protein_coding	prosaposin%2C transcript variant X1 && sp|P07602|SAP_HUMAN Prosaposin OS=Homo sapiens OX=9606 GN=PSAP PE=1 SV=2 && PF03489:Saposin-like type B, region 2|PF05184:Saposin-like type B, region 1|PF02199:Saposin A-type domain	-
111774197	novel_45,novel_395,novel_296,novel_238	LOC111774197	NC_009144.3	60266079	60274801	+	844	lncRNA	uncharacterized LOC111774197 && - && -	-
111774198	novel_228,eca-miR-9178,eca-miR-1379,novel_594	LOC111774198	NC_009144.3	60303926	60309458	+	5215	lncRNA	uncharacterized LOC111774198 && - && -	-
100063554	eca-miR-9177,novel_651,eca-miR-9000,eca-miR-767-3p	CHST3	NC_009144.3	60336284	60374234	+	10697	protein_coding	carbohydrate sulfotransferase 3%2C transcript variant X3 && sp|Q7LGC8|CHST3_HUMAN Carbohydrate sulfotransferase 3 OS=Homo sapiens OX=9606 GN=CHST3 PE=1 SV=3 && -	-
100063582	novel_210,novel_162,novel_538,eca-miR-3548,novel_435,novel_384,novel_599,novel_365,novel_228,novel_251,eca-miR-532-3p,novel_97,eca-miR-9159,eca-miR-8977,eca-miR-9000	SPOCK2	NC_009144.3	60416094	60442742	-	5188	protein_coding	SPARC/osteonectin%2C cwcv and kazal like domains proteoglycan 2%2C transcript variant X1 && sp|Q92563|TICN2_HUMAN Testican-2 OS=Homo sapiens OX=9606 GN=SPOCK2 PE=1 SV=1 && PF07648:Kazal-type serine protease inhibitor domain|PF10591:Secreted protein acidic and rich in cysteine Ca binding region|PF00086:Thyroglobulin type-1 repeat	-
100072806	novel_322,novel_656	ANAPC16	NC_009144.3	60563369	60574684	+	1964	protein_coding	anaphase promoting complex subunit 16%2C transcript variant X5 && sp|Q96DE5|APC16_HUMAN Anaphase-promoting complex subunit 16 OS=Homo sapiens OX=9606 GN=ANAPC16 PE=1 SV=1 && PF17256:Anaphase-promoting complex, subunit 16	-
100072811	novel_238,eca-miR-483,eca-miR-331,eca-miR-671-5p,eca-miR-222,novel_97,novel_442,eca-miR-486-3p,novel_351,novel_184,novel_234,novel_384,eca-miR-326,eca-miR-532-3p,eca-miR-8934,eca-miR-361-3p	DDIT4	NC_009144.3	60601408	60603530	+	1738	protein_coding	DNA damage inducible transcript 4 && sp|Q08E62|DDIT4_BOVIN DNA damage-inducible transcript 4 protein OS=Bos taurus OX=9913 GN=DDIT4 PE=2 SV=1 && PF07809:RTP801 C-terminal region	-
111774215	eca-miR-9151,novel_594	LOC111774215	NC_009144.3	60629411	60633547	-	1108	lncRNA	uncharacterized LOC111774215 && - && -	-
100063614	novel_184,novel_162,novel_656,eca-miR-25,novel_580,eca-miR-326,novel_322,novel_97,novel_47,eca-miR-342-5p,eca-miR-672,eca-miR-9180,novel_306	DNAJB12	NC_009144.3	60643746	60661865	-	1996	protein_coding	DnaJ heat shock protein family (Hsp40) member B12%2C transcript variant X4 && sp|Q9NXW2|DJB12_HUMAN DnaJ homolog subfamily B member 12 OS=Homo sapiens OX=9606 GN=DNAJB12 PE=1 SV=5 && PF00226:DnaJ domain|PF09320:Domain of unknown function (DUF1977)	-
100063651	novel_80,novel_210,novel_184,novel_234,novel_148,novel_365,novel_64,eca-miR-9180	MICU1	NC_009144.3	60667862	60942090	-	7879	protein_coding	mitochondrial calcium uptake 1%2C transcript variant X7 && sp|Q0IIL1|MICU1_BOVIN Calcium uptake protein 1, mitochondrial OS=Bos taurus OX=9913 GN=MICU1 PE=2 SV=1 && PF13202:EF hand	-
100072824	novel_524,eca-miR-532-3p,eca-miR-188-5p,novel_442,novel_234,novel_544	MCU	NC_009144.3	60999007	61186290	+	2937	protein_coding	mitochondrial calcium uniporter && sp|Q8NE86|MCU_HUMAN Calcium uniporter protein, mitochondrial OS=Homo sapiens OX=9606 GN=MCU PE=1 SV=1 && PF04678:Mitochondrial calcium uniporter	-
100063685	eca-miR-1842,eca-miR-8915,novel_320,eca-miR-8970,novel_47,eca-miR-324-3p,novel_439,novel_351	OIT3	NC_009144.3	61186369	61211776	+	5840	protein_coding	oncoprotein induced transcript 3%2C transcript variant X1 && sp|Q29RU2|OIT3_BOVIN Oncoprotein-induced transcript 3 protein OS=Bos taurus OX=9913 GN=OIT3 PE=2 SV=1 && PF14670:Coagulation Factor Xa inhibitory site|PF00100:Zona pellucida-like domain	-
100063726	eca-miR-328	PLA2G12B	NC_009144.3	61211883	61241737	-	2638	protein_coding	phospholipase A2 group XIIB%2C transcript variant X1 && sp|Q9BX93|PG12B_HUMAN Group XIIB secretory phospholipase A2-like protein OS=Homo sapiens OX=9606 GN=PLA2G12B PE=1 SV=2 && PF06951:Group XII secretory phospholipase A2 precursor (PLA2G12)	-
104795160	novel_442,novel_402,novel_234,novel_543,eca-miR-502-5p	MIR9049	NC_009144.3	61243605	61243729	+	125	miRNA	eca-miR-9049 && - && -	-
111772772	novel_97	LOC111772772	NC_009144.3	61287969	61290764	-	2322	pseudogene	- && sp|Q9UHY7|ENOPH_HUMAN Enolase-phosphatase E1 OS=Homo sapiens OX=9606 GN=ENOPH1 PE=1 SV=1 && -	-
100063793	novel_512,novel_228,novel_306,novel_133,eca-miR-708	NUDT13	NC_009144.3	61353398	61388931	+	2566	protein_coding	nudix hydrolase 13%2C transcript variant X3 && sp|Q86X67|NUD13_HUMAN NAD(P)H pyrophosphatase NUDT13, mitochondrial OS=Homo sapiens OX=9606 GN=NUDT13 PE=2 SV=3 && PF09297:NADH pyrophosphatase zinc ribbon domain|PF00293:NUDIX domain|PF09296:NADH pyrophosphatase-like rudimentary NUDIX domain	-
100063816	eca-miR-1842,novel_47	ECD	NC_009144.3	61390342	61418312	-	2365	protein_coding	ecdysoneless cell cycle regulator%2C transcript variant X1 && sp|O95905|ECD_HUMAN Protein ecdysoneless homolog OS=Homo sapiens OX=9606 GN=ECD PE=1 SV=1 && PF07093:SGT1 protein	-
100072842	eca-miR-8970	FAM149B1	NC_009144.3	61418482	61484856	+	2526	protein_coding	family with sequence similarity 149 member B1%2C transcript variant X4 && sp|A0JNF3|F149B_BOVIN Primary cilium assembly protein FAM149B1 OS=Bos taurus OX=9913 GN=FAM149B1 PE=2 SV=1 && PF12516:Protein of unknown function (DUF3719)	-
100063850	eca-miR-9162,novel_656,novel_557,novel_634,eca-miR-324-3p,novel_116,novel_594,novel_351	MRPS16	NC_009144.3	61493836	61495771	-	709	protein_coding	mitochondrial ribosomal protein S16 && sp|P82915|RT16_BOVIN 28S ribosomal protein S16, mitochondrial OS=Bos taurus OX=9913 GN=MRPS16 PE=1 SV=2 && PF00886:Ribosomal protein S16	-
111774240	novel_512,novel_210,eca-miR-1842,novel_140,eca-miR-8934,novel_656,eca-miR-361-3p	LOC111774240	NC_009144.3	61495816	61497969	+	589	lncRNA	uncharacterized LOC111774240 && sp|Q5T0N1|CFA70_HUMAN Cilia- and flagella-associated protein 70 OS=Homo sapiens OX=9606 GN=CFAP70 PE=2 SV=3 && -	-
100063877	eca-miR-326,eca-miR-330,eca-miR-3065	CFAP70	NC_009144.3	61497384	61632193	-	4580	protein_coding	cilia and flagella associated protein 70%2C transcript variant X2 && sp|Q5T0N1|CFA70_HUMAN Cilia- and flagella-associated protein 70 OS=Homo sapiens OX=9606 GN=CFAP70 PE=2 SV=3 && -	-
100072856	novel_524,eca-miR-664,novel_387,eca-miR-193b	ANXA7	NC_009144.3	61639211	61666017	-	1928	protein_coding	annexin A7%2C transcript variant X1 && sp|Q4R5L5|ANXA7_MACFA Annexin A7 OS=Macaca fascicularis OX=9541 GN=ANXA7 PE=2 SV=1 && PF00191:Annexin	-
100072862	novel_656	PPP3CB	NC_009144.3	61682752	61725928	-	3084	protein_coding	protein phosphatase 3 catalytic subunit beta%2C transcript variant X1 && sp|P48453|PP2BB_MOUSE Serine/threonine-protein phosphatase 2B catalytic subunit beta isoform OS=Mus musculus OX=10090 GN=Ppp3cb PE=1 SV=2 && PF00149:Calcineurin-like phosphoesterase	-
100063948	eca-miR-1842,eca-miR-9162,eca-miR-504,eca-miR-34c,eca-miR-9040,eca-miR-483,novel_190,eca-miR-370,novel_351,novel_406,novel_80,novel_512,novel_162,novel_234,novel_296,novel_656,eca-miR-185,novel_531,novel_228,eca-miR-34a,eca-miR-326,novel_47,novel_387,eca-miR-9163,eca-miR-9178,eca-miR-125a-3p,novel_363,novel_306,eca-miR-501-5p,eca-miR-9048	USP54	NC_009144.3	61727686	61841082	-	7618	protein_coding	ubiquitin specific peptidase 54%2C transcript variant X1 && sp|Q70EL1|UBP54_HUMAN Inactive ubiquitin carboxyl-terminal hydrolase 54 OS=Homo sapiens OX=9606 GN=USP54 PE=1 SV=4 && PF00443:Ubiquitin carboxyl-terminal hydrolase	-
100063980	novel_184,novel_45,novel_242,novel_365,novel_97,novel_47,eca-miR-1291a,eca-miR-324-3p,eca-miR-370,novel_306,novel_351	MYOZ1	NC_009144.3	61844515	61850824	-	1316	protein_coding	myozenin 1 && sp|Q9NP98|MYOZ1_HUMAN Myozenin-1 OS=Homo sapiens OX=9606 GN=MYOZ1 PE=1 SV=1 && PF05556:Calcineurin-binding protein (Calsarcin)	-
100072866	novel_365,eca-miR-134	SYNPO2L	NC_009144.3	61853034	61862628	-	5702	protein_coding	synaptopodin 2 like%2C transcript variant X2 && sp|Q9H987|SYP2L_HUMAN Synaptopodin 2-like protein OS=Homo sapiens OX=9606 GN=SYNPO2L PE=1 SV=3 && -	-
100072867	eca-miR-1842,novel_162,eca-miR-139-3p,novel_296,novel_454,eca-miR-483,novel_235,eca-miR-9114,novel_47,eca-miR-9177	SEC24C	NC_009144.3	61864171	61882927	+	4766	protein_coding	SEC24 homolog C%2C COPII coat complex component%2C transcript variant X2 && sp|P53992|SC24C_HUMAN Protein transport protein Sec24C OS=Homo sapiens OX=9606 GN=SEC24C PE=1 SV=3 && PF00626:Gelsolin repeat|PF04811:Sec23/Sec24 trunk domain|PF08033:Sec23/Sec24 beta-sandwich domain|PF04810:Sec23/Sec24 zinc finger|PF04815:Sec23/Sec24 helical domain	-
100064013	novel_363,novel_306,eca-miR-8992,eca-miR-885-3p,novel_419,eca-miR-8977	FUT11	NC_009144.3	61883001	61888591	+	4130	protein_coding	fucosyltransferase 11%2C transcript variant X1 && sp|Q495W5|FUT11_HUMAN Alpha-(1,3)-fucosyltransferase 11 OS=Homo sapiens OX=9606 GN=FUT11 PE=1 SV=1 && PF17039:Fucosyltransferase, N-terminal|PF00852:Glycosyltransferase family 10 (fucosyltransferase) C-term	-
100064041	eca-miR-92a,eca-miR-92b,novel_133,novel_358,novel_365,novel_599,eca-miR-8920,novel_297	CHCHD1	NC_009144.3	61890099	61891406	+	592	protein_coding	coiled-coil-helix-coiled-coil-helix domain containing 1 && sp|Q96BP2|CHCH1_HUMAN Coiled-coil-helix-coiled-coil-helix domain-containing protein 1 OS=Homo sapiens OX=9606 GN=CHCHD1 PE=1 SV=1 && PF06747:CHCH domain	-
100064078	novel_320,novel_442,eca-miR-9021,eca-miR-9177,eca-miR-551a,eca-miR-744,eca-miR-885-3p,eca-miR-324-5p,novel_234,eca-miR-8934,novel_635,eca-miR-107b,eca-miR-9178,eca-miR-125a-3p,eca-miR-8992,novel_306,novel_124	ZSWIM8	NC_009144.3	61894085	61908710	+	6408	protein_coding	zinc finger SWIM-type containing 8%2C transcript variant X1 && sp|A7E2V4|ZSWM8_HUMAN Zinc finger SWIM domain-containing protein 8 OS=Homo sapiens OX=9606 GN=ZSWIM8 PE=1 SV=1 && -	-
100064113	novel_210,eca-miR-9151,eca-miR-8970,eca-miR-330,eca-miR-185,eca-miR-671-5p,novel_419	NDST2	NC_009144.3	61908774	61916940	-	4576	protein_coding	N-deacetylase and N-sulfotransferase 2%2C transcript variant X2 && sp|P52849|NDST2_HUMAN Bifunctional heparan sulfate N-deacetylase/N-sulfotransferase 2 OS=Homo sapiens OX=9606 GN=NDST2 PE=1 SV=1 && PF00685:Sulfotransferase domain|PF12062:heparan sulfate-N-deacetylase	-
100064138	novel_433,novel_454,novel_133,eca-miR-483,novel_124,novel_320	CAMK2G	NC_009144.3	61917345	61972629	-	4202	protein_coding	calcium/calmodulin dependent protein kinase II gamma%2C transcript variant X1 && sp|Q13555|KCC2G_HUMAN Calcium/calmodulin-dependent protein kinase type II subunit gamma OS=Homo sapiens OX=9606 GN=CAMK2G PE=1 SV=4 && PF08332:Calcium/calmodulin dependent protein kinase II association domain|PF00069:Protein kinase domain	-
100072886	novel_524,novel_365,novel_210,eca-miR-8908e,novel_148,eca-miR-27a	PLAU	NC_009144.3	61999328	62005191	+	2412	protein_coding	plasminogen activator%2C urokinase%2C transcript variant X1 && sp|Q8MHY7|UROK_RABIT Urokinase-type plasminogen activator OS=Oryctolagus cuniculus OX=9986 GN=PLAU PE=2 SV=1 && PF00051:Kringle domain|PF00089:Trypsin	-
111774308	novel_234,eca-miR-7045,eca-miR-149,novel_656,eca-miR-532-3p,novel_97,eca-miR-8934,novel_596,eca-miR-370,eca-miR-9180	C1H10orf55	NC_009144.3	61999880	62000498	-	615	protein_coding	chromosome 1 C10orf55 homolog && sp|Q5SWW7|CJ055_HUMAN Uncharacterized protein C10orf55 OS=Homo sapiens OX=9606 GN=C10orf55 PE=1 SV=1 && -	-
100064165	novel_258	VCL	NC_009144.3	62063218	62159815	+	5548	protein_coding	vinculin%2C transcript variant X1 && sp|P26234|VINC_PIG Vinculin OS=Sus scrofa OX=9823 GN=VCL PE=1 SV=4 && -	-
100072901	eca-miR-9120,eca-miR-18b	ADK	NC_009144.3	62182963	62703861	+	2798	protein_coding	adenosine kinase%2C transcript variant X3 && sp|P55263|ADK_HUMAN Adenosine kinase OS=Homo sapiens OX=9606 GN=ADK PE=1 SV=2 && PF00294:pfkB family carbohydrate kinase	-
100064218	novel_634	KAT6B	NC_009144.3	62785393	62977490	+	8831	protein_coding	lysine acetyltransferase 6B%2C transcript variant X3 && sp|Q8WYB5|KAT6B_HUMAN Histone acetyltransferase KAT6B OS=Homo sapiens OX=9606 GN=KAT6B PE=1 SV=3 && -	-
111774318	novel_488,eca-miR-296	LOC111774318	NC_009144.3	62842192	62850277	+	2986	lncRNA	uncharacterized LOC111774318 && - && -	-
100072928	novel_524,eca-miR-330,novel_234,novel_45,novel_259,eca-miR-326,eca-miR-8908l,novel_634,novel_97,novel_442,novel_611,eca-miR-145,eca-miR-8992,novel_351	DUPD1	NC_009144.3	62979911	63015810	-	3616	protein_coding	dual specificity phosphatase and pro isomerase domain containing 1 && sp|P0C592|DUS29_HORSE Dual specificity phosphatase 29 OS=Equus caballus OX=9796 GN=DUSP29 PE=3 SV=2 && PF00782:Dual specificity phosphatase, catalytic domain	-
100072931	novel_210,eca-miR-3200,novel_238,novel_259,eca-miR-3065,eca-miR-671-5p,novel_599,novel_365,eca-miR-708,novel_510,novel_351,novel_171,eca-miR-345-3p,novel_184,novel_402,novel_296,novel_656,eca-miR-326,eca-miR-8970,novel_228,novel_635,eca-miR-324-3p,eca-miR-125a-3p,novel_363,novel_306,eca-miR-197,eca-miR-8992,novel_628,eca-miR-652	DUSP13	NC_009144.3	63033898	63053233	-	5206	protein_coding	dual specificity phosphatase 13%2C transcript variant X6 && sp|Q9QYJ7|DS13B_MOUSE Dual specificity protein phosphatase 13 isoform B OS=Mus musculus OX=10090 GN=Dusp13 PE=1 SV=1 && PF00782:Dual specificity phosphatase, catalytic domain	-
100064276	eca-miR-671-5p	VDAC2	NC_009144.3	63137617	63152849	+	1559	protein_coding	voltage dependent anion channel 2 && sp|Q9MZ15|VDAC2_PIG Voltage-dependent anion-selective channel protein 2 OS=Sus scrofa OX=9823 GN=VDAC2 PE=2 SV=1 && PF01459:Eukaryotic porin	-
100072941	eca-miR-214,eca-miR-9040,novel_327,eca-miR-9152,novel_645,eca-miR-146b-3p,novel_97,eca-miR-370,eca-miR-885-3p,novel_162,novel_45,novel_656,eca-miR-615-3p,novel_228,novel_611,eca-miR-9000	COMTD1	NC_009144.3	63155337	63157291	-	897	protein_coding	catechol-O-methyltransferase domain containing 1 && sp|Q86VU5|CMTD1_HUMAN Catechol O-methyltransferase domain-containing protein 1 OS=Homo sapiens OX=9606 GN=COMTD1 PE=1 SV=1 && PF01596:O-methyltransferase	-
100147500	novel_524,novel_184,novel_234,eca-miR-7045,novel_599,novel_365,novel_97,novel_442,novel_596,eca-miR-9159	ZNF503	NC_009144.3	63276483	63280499	-	3282	protein_coding	zinc finger protein 503 && sp|Q96F45|ZN503_HUMAN Zinc finger protein 503 OS=Homo sapiens OX=9606 GN=ZNF503 PE=1 SV=1 && -	-
111774335	novel_238,novel_259,eca-miR-9151,novel_97,novel_442,eca-miR-1307,novel_576,eca-miR-885-3p,novel_222,novel_234,novel_45,novel_299,eca-miR-8920,eca-miR-9163,eca-miR-197,eca-miR-9000	LOC111774335	NC_009144.3	63280677	63287728	+	2962	lncRNA	uncharacterized LOC111774335 && sp|A6NEH8|ZNAS2_HUMAN Putative uncharacterized protein encoded by ZNF503-AS2 OS=Homo sapiens OX=9606 GN=ZNF503-AS2 PE=5 SV=1 && -	-
102150045	novel_512,novel_64,novel_557	LOC102150045	NC_009144.3	63300670	63305870	-	1113	lncRNA	uncharacterized LOC102150045 && - && -	-
100072979	novel_512,novel_162,novel_190,novel_320,novel_599,novel_228,novel_322,eca-miR-8934,eca-miR-125a-3p,novel_651	LRMDA	NC_009144.3	63305899	64372553	+	3087	protein_coding	leucine rich melanocyte differentiation associated%2C transcript variant X3 && sp|Q9D9B4|LRMDA_MOUSE Leucine-rich melanocyte differentiation-associated protein OS=Mus musculus OX=10090 GN=Lrmda PE=1 SV=1 && PF14580:Leucine-rich repeat	-
100064335	eca-miR-1842,novel_238,novel_148,novel_320,novel_442,eca-miR-486-3p,eca-miR-296,novel_512,novel_234,novel_656,novel_133,novel_384,eca-miR-8970,eca-miR-532-3p,novel_47,novel_387,eca-miR-8992,novel_628	LOC100064335	NC_009144.3	63434401	63436224	-	1824	pseudogene	- && sp|O75716|STK16_HUMAN Serine/threonine-protein kinase 16 OS=Homo sapiens OX=9606 GN=STK16 PE=1 SV=4 && PF00069:Protein kinase domain	-
111769806	novel_162,eca-miR-423-5p,novel_656,eca-miR-671-5p	LOC111769806	NC_009144.3	63835840	63839547	-	1035	lncRNA	uncharacterized LOC111769806 && - && -	-
111769829	novel_228	LOC111769829	NC_009144.3	64211761	64216207	-	1053	lncRNA	uncharacterized LOC111769829 && - && -	-
100064366	eca-miR-17,eca-miR-140-3p,novel_238,novel_146,eca-miR-9036,novel_216,eca-miR-185,novel_97	KCNMA1	NC_009144.3	64619880	65337649	-	14084	protein_coding	potassium calcium-activated channel subfamily M alpha 1%2C transcript variant X1 && sp|Q12791|KCMA1_HUMAN Calcium-activated potassium channel subunit alpha-1 OS=Homo sapiens OX=9606 GN=KCNMA1 PE=1 SV=2 && -	-
106782055	novel_162,eca-miR-9027,eca-miR-185	LOC106782055	NC_009144.3	64787676	64789754	+	769	lncRNA	uncharacterized LOC106782055 && - && -	-
100072996	eca-miR-9163	DLG5	NC_009144.3	65462463	65591211	-	7813	protein_coding	discs large MAGUK scaffold protein 5%2C transcript variant X1 && sp|Q8TDM6|DLG5_HUMAN Disks large homolog 5 OS=Homo sapiens OX=9606 GN=DLG5 PE=1 SV=4 && -	-
100073000	novel_441,novel_544,eca-miR-139-5p	LOC100073000	NC_009144.3	65610616	65612752	-	2137	pseudogene	- && sp|Q96LB3|IFT74_HUMAN Intraflagellar transport protein 74 homolog OS=Homo sapiens OX=9606 GN=IFT74 PE=1 SV=1 && -	-
100073003	eca-miR-330,eca-miR-1296,novel_320,eca-miR-326,eca-miR-34a,eca-miR-9072,eca-miR-9177,eca-miR-1291a,eca-miR-9159,novel_351,eca-miR-8977,eca-miR-9000	POLR3A	NC_009144.3	65627731	65676445	-	7864	protein_coding	RNA polymerase III subunit A%2C transcript variant X1 && sp|O14802|RPC1_HUMAN DNA-directed RNA polymerase III subunit RPC1 OS=Homo sapiens OX=9606 GN=POLR3A PE=1 SV=2 && PF04997:RNA polymerase Rpb1, domain 1|PF04983:RNA polymerase Rpb1, domain 3|PF05000:RNA polymerase Rpb1, domain 4|PF04998:RNA polymerase Rpb1, domain 5|PF00623:RNA polymerase Rpb1, domain 2	-
100073005	eca-miR-1248	RPS24	NC_009144.3	65678675	65685222	+	662	protein_coding	ribosomal protein S24%2C transcript variant X1 && sp|Q56JU9|RS24_BOVIN 40S ribosomal protein S24 OS=Bos taurus OX=9913 GN=RPS24 PE=2 SV=2 && PF01282:Ribosomal protein S24e	-
111774358	novel_524,novel_656,eca-miR-767-5p,novel_427	LOC111774358	NC_009144.3	65962486	65989572	+	1291	lncRNA	uncharacterized LOC111774358%2C transcript variant X1 && - && -	-
111774360	novel_365,eca-miR-8934,eca-miR-8920,novel_45,novel_387,novel_238,novel_543	LOC111774360	NC_009144.3	66111400	66125294	+	4948	lncRNA	uncharacterized LOC111774360 && - && -	-
111774362	novel_599,eca-let-7e,novel_435	LOC111774362	NC_009144.3	66192116	66198608	+	673	lncRNA	uncharacterized LOC111774362 && - && -	-
111774364	novel_133,eca-miR-9048	LOC111774364	NC_009144.3	66199026	66208232	+	2727	lncRNA	uncharacterized LOC111774364 && sp|O00370|LORF2_HUMAN LINE-1 retrotransposable element ORF2 protein OS=Homo sapiens OX=9606 PE=1 SV=1 && -	-
111771034	eca-miR-1842,eca-miR-127,novel_645,novel_656,novel_320,eca-miR-9000	LOC111771034	NC_009144.3	66402555	66405654	-	591	lncRNA	uncharacterized LOC111771034 && - && -	-
111774375	novel_380,eca-miR-432,novel_162,novel_656,novel_235,novel_320	LOC111774375	NC_009144.3	66424388	66453311	-	5772	lncRNA	uncharacterized LOC111774375 && - && -	-
102150514	novel_524,novel_162,eca-miR-345-3p	LOC102150514	NC_009144.3	66467171	66579141	-	12825	lncRNA	uncharacterized LOC102150514 && - && -	-
100064398	novel_162,novel_402,eca-miR-9133,novel_538,novel_235,eca-miR-299,novel_228,novel_306,novel_351	ZMIZ1	NC_009144.3	66603936	66841315	+	27800	protein_coding	zinc finger MIZ-type containing 1%2C transcript variant X5 && sp|Q9ULJ6|ZMIZ1_HUMAN Zinc finger MIZ domain-containing protein 1 OS=Homo sapiens OX=9606 GN=ZMIZ1 PE=1 SV=3 && -	zf-MIZ
111774374	novel_512,novel_148,eca-miR-9055,novel_656,novel_133,eca-miR-8970,eca-miR-9114,eca-miR-532-3p,eca-miR-9163,novel_203,eca-miR-296	LOC111774374	NC_009144.3	66832952	66835870	-	2652	lncRNA	uncharacterized LOC111774374%2C transcript variant X1 && - && -	-
100073016	eca-miR-330,novel_395,novel_306	PPIF	NC_009144.3	66883039	66890004	+	1591	protein_coding	peptidylprolyl isomerase F && sp|P29117|PPIF_RAT Peptidyl-prolyl cis-trans isomerase F, mitochondrial OS=Rattus norvegicus OX=10116 GN=Ppif PE=1 SV=2 && PF00160:Cyclophilin type peptidyl-prolyl cis-trans isomerase/CLD	-
100073019	eca-miR-330,novel_238,eca-miR-124,eca-miR-331,novel_599,novel_365,eca-miR-9151,novel_645,novel_322,novel_97,novel_442,eca-miR-9021,eca-miR-1291a,novel_351,novel_512,novel_184,novel_234,novel_296,novel_630,eca-miR-185,novel_384,eca-miR-326,eca-miR-8970,novel_228,novel_634,eca-miR-378,eca-miR-8934,novel_596,eca-miR-324-3p,novel_628	ZCCHC24	NC_009144.3	66905313	66973153	-	5180	protein_coding	zinc finger CCHC-type containing 24%2C transcript variant X1 && sp|B2RVL6|ZCH24_MOUSE Zinc finger CCHC domain-containing protein 24 OS=Mus musculus OX=10090 GN=Zcchc24 PE=1 SV=1 && -	-
100064425	novel_635,novel_387,novel_656,eca-miR-185,novel_435,novel_320	ANXA11	NC_009144.3	67053172	67094727	+	2499	protein_coding	annexin A11 && sp|P27214|ANX11_BOVIN Annexin A11 OS=Bos taurus OX=9913 GN=ANXA11 PE=1 SV=1 && PF00191:Annexin	-
100073023	eca-miR-1842,novel_320,novel_576,novel_351,novel_258,novel_184,eca-miR-6529,novel_222,eca-miR-185,eca-miR-8970,eca-miR-326,novel_228,novel_531,novel_251,eca-miR-125a-3p,novel_628	PLAC9	NC_009144.3	67101430	67113801	-	1332	protein_coding	placenta specific 9%2C transcript variant X4 && sp|Q2TBK3|PLAC9_BOVIN Placenta-specific protein 9 OS=Bos taurus OX=9913 GN=PLAC9 PE=3 SV=1 && PF15205:Placenta-specific protein 9	-
102151008	eca-miR-330,eca-miR-9133,eca-miR-9055,eca-miR-149,novel_435,eca-miR-8934,novel_47,eca-miR-1839	LOC102151008	NC_009144.3	67104333	67123195	+	6018	lncRNA	uncharacterized LOC102151008 && - && -	-
102150428	eca-miR-8970	LOC102150428	NC_009144.3	67156141	67177801	+	2944	protein_coding	homeobox protein OTX1 B%2C transcript variant X1 && sp|A0A1W2PPM1|CPHXL_HUMAN Cytoplasmic polyadenylated homeobox-like OS=Homo sapiens OX=9606 GN=CPHXL PE=3 SV=1 && PF00046:Homeodomain	-
100630769	eca-miR-423-5p	LOC100630769	NC_009144.3	67318610	67319063	+	454	pseudogene	- && sp|Q56JX8|RS13_BOVIN 40S ribosomal protein S13 OS=Bos taurus OX=9913 GN=RPS13 PE=2 SV=3 && -	-
100630293	eca-miR-214,eca-miR-9055,eca-miR-423-5p	LOC100630293	NC_009144.3	67675438	67676197	+	760	pseudogene	- && sp|Q56JX8|RS13_BOVIN 40S ribosomal protein S13 OS=Bos taurus OX=9913 GN=RPS13 PE=2 SV=3 && -	-
100065526	eca-miR-214,eca-miR-9177,novel_454,novel_306,eca-miR-8992,novel_351,eca-miR-296	AGT	NC_009144.3	67725555	67736364	+	1695	protein_coding	angiotensinogen && sp|P01017|ANGT_BOVIN Angiotensinogen OS=Bos taurus OX=9913 GN=AGT PE=1 SV=2 && PF00079:Serpin (serine protease inhibitor)	-
100065352	eca-miR-326,novel_299,eca-miR-330,eca-miR-9178,eca-miR-296	COG2	NC_009144.3	67753395	67812822	-	2938	protein_coding	component of oligomeric golgi complex 2%2C transcript variant X1 && sp|Q14746|COG2_HUMAN Conserved oligomeric Golgi complex subunit 2 OS=Homo sapiens OX=9606 GN=COG2 PE=1 SV=1 && PF12022:Domain of unknown function (DUF3510)|PF06148:COG (conserved oligomeric Golgi) complex component, COG2	-
111771062	novel_97,eca-miR-107b,novel_133,eca-miR-328,novel_384	LOC111771062	NC_009144.3	67961963	67962578	+	616	pseudogene	- && sp|Q9CQZ7|RPC10_MOUSE DNA-directed RNA polymerase III subunit RPC10 OS=Mus musculus OX=10090 GN=Polr3k PE=3 SV=1 && PF01096:Transcription factor S-II (TFIIS)	-
102149533	novel_162,eca-miR-6529,novel_296,novel_238,eca-miR-185,novel_537,novel_235,novel_543,eca-miR-8970,eca-miR-486-3p,eca-miR-8934,eca-miR-1291a,eca-miR-9185,novel_651,eca-miR-9000	PGBD5	NC_009144.3	67997680	68142432	+	5298	protein_coding	piggyBac transposable element derived 5%2C transcript variant X1 && sp|D3YZI9|PGBD5_MOUSE PiggyBac transposable element-derived protein 5 OS=Mus musculus OX=10090 GN=Pgbd5 PE=1 SV=1 && PF13843:Transposase IS4	-
100065695	eca-miR-8982,novel_234,novel_656,novel_320,eca-miR-615-3p,novel_365,eca-miR-326,eca-miR-423-3p,novel_631,novel_322,novel_97,eca-miR-1379	GALNT2	NC_009144.3	68143071	68342625	-	6003	protein_coding	polypeptide N-acetylgalactosaminyltransferase 2%2C transcript variant X1 && sp|Q10471|GALT2_HUMAN Polypeptide N-acetylgalactosaminyltransferase 2 OS=Homo sapiens OX=9606 GN=GALNT2 PE=1 SV=1 && -	-
111774413	novel_538,eca-miR-9177,eca-miR-324-3p,novel_306,novel_235	LOC111774413	NC_009144.3	68306145	68336286	-	3897	lncRNA	uncharacterized LOC111774413 && - && -	-
102149761	eca-miR-185,eca-miR-671-5p,eca-miR-9120,novel_634,eca-miR-8976,novel_306,novel_651,eca-miR-1301	LOC102149761	NC_009144.3	68394337	68419797	-	1388	lncRNA	uncharacterized LOC102149761%2C transcript variant X2 && - && -	-
111771085	eca-miR-9055,eca-miR-8986b,eca-miR-671-5p,eca-miR-485-5p	LOC111771085	NC_009144.3	68459948	68462414	-	1936	lncRNA	uncharacterized LOC111771085%2C transcript variant X1 && - && -	-
111771106	eca-miR-8958	LOC111771106	NC_009144.3	68523515	68531281	+	925	lncRNA	uncharacterized LOC111771106 && - && -	-
100065381	eca-miR-326,eca-miR-330,eca-miR-501-5p,eca-miR-331,novel_235	LOC100065381	NC_009144.3	68668934	68671098	+	2165	pseudogene	- && sp|P04049|RAF1_HUMAN RAF proto-oncogene serine/threonine-protein kinase OS=Homo sapiens OX=9606 GN=RAF1 PE=1 SV=1 && PF02196:Raf-like Ras-binding domain|PF00130:Phorbol esters/diacylglycerol binding domain (C1 domain)	-
100065914	eca-miR-8970,novel_402,eca-miR-324-3p,eca-miR-9097	URB2	NC_009144.3	68761908	68795775	-	6722	protein_coding	URB2 ribosome biogenesis 2 homolog (S. cerevisiae)%2C transcript variant X1 && sp|Q14146|URB2_HUMAN Unhealthy ribosome biogenesis protein 2 homolog OS=Homo sapiens OX=9606 GN=URB2 PE=1 SV=2 && PF10441:Urb2/Npa2 family	-
100065406	novel_512,novel_228,eca-miR-504,novel_656,novel_427	TAF5L	NC_009144.3	68795913	68829076	+	6834	protein_coding	TATA-box binding protein associated factor 5 like%2C transcript variant X2 && sp|O75529|TAF5L_HUMAN TAF5-like RNA polymerase II p300/CBP-associated factor-associated factor 65 kDa subunit 5L OS=Homo sapiens OX=9606 GN=TAF5L PE=1 SV=1 && PF04494:WD40 associated region in TFIID subunit, NTD2 domain|PF00400:WD domain, G-beta repeat	-
100065427	eca-miR-7045,eca-miR-9180	NUP133	NC_009144.3	68903545	68954281	+	5864	protein_coding	nucleoporin 133%2C transcript variant X1 && sp|Q8WUM0|NU133_HUMAN Nuclear pore complex protein Nup133 OS=Homo sapiens OX=9606 GN=NUP133 PE=1 SV=2 && PF03177:Non-repetitive/WGA-negative nucleoporin C-terminal	-
100065454	eca-miR-8915,novel_656,novel_580,novel_228,novel_322,novel_595,eca-miR-744,eca-miR-885-3p,eca-miR-9048,novel_136	ACTA1	NC_009144.3	68958999	68961967	+	1512	protein_coding	actin%2C alpha 1%2C skeletal muscle%2C transcript variant X1 && sp|P68138|ACTS_BOVIN Actin, alpha skeletal muscle OS=Bos taurus OX=9913 GN=ACTA1 PE=1 SV=1 && PF00022:Actin	-
102150161	eca-miR-8970,novel_148,eca-miR-9036,novel_306,novel_242	LOC102150161	NC_009144.3	69002811	69020085	-	7956	lncRNA	uncharacterized LOC102150161 && - && -	-
100066087	eca-miR-370	RAB4A	NC_009144.3	69052728	69103128	-	6221	protein_coding	RAB4A%2C member RAS oncogene family%2C transcript variant X2 && sp|P20338|RAB4A_HUMAN Ras-related protein Rab-4A OS=Homo sapiens OX=9606 GN=RAB4A PE=1 SV=3 && PF00071:Ras family	-
100066194	eca-miR-532-3p,novel_234,novel_238,eca-miR-8917	RHOU	NC_009144.3	69567203	69577868	-	3963	protein_coding	ras homolog family member U && sp|Q7L0Q8|RHOU_HUMAN Rho-related GTP-binding protein RhoU OS=Homo sapiens OX=9606 GN=RHOU PE=1 SV=1 && PF00071:Ras family	-
111774435	eca-miR-1842,novel_45,eca-miR-671-5p,novel_320,novel_228,novel_47,eca-miR-1379,novel_225	LOC111774435	NC_009144.3	69577932	69610545	+	994	lncRNA	uncharacterized LOC111774435 && - && -	-
106782212	eca-miR-125a-3p,eca-miR-767-3p	LOC106782212	NC_009144.3	69684575	69688549	+	1743	lncRNA	uncharacterized LOC106782212 && - && -	-
111769662	eca-miR-383,eca-miR-3065	LOC111769662	NC_009144.3	69724492	69724610	+	119	rRNA	5S ribosomal RNA && - && -	-
100054181	novel_228,novel_162,eca-miR-92a	LOC100054181	NC_009144.3	69745513	69751381	+	5331	pseudogene	- && sp|Q8NGR1|O13A1_HUMAN Olfactory receptor 13A1 OS=Homo sapiens OX=9606 GN=OR13A1 PE=2 SV=2 && PF13853:Olfactory receptor	-
100054225	novel_228,novel_322,novel_571,novel_306,novel_628,novel_235	LOC100054225	NC_009144.3	69768488	69769571	-	1084	protein_coding	olfactory receptor 2AP1-like && sp|Q9Z1V0|OLF49_MOUSE Olfactory receptor 49 OS=Mus musculus OX=10090 GN=Olfr49 PE=2 SV=1 && PF13853:Olfactory receptor	-
111774447	novel_524,novel_296,novel_435,eca-miR-326,novel_365,eca-miR-193a-5p,novel_97,novel_596,eca-miR-876-3p	LOC111774447	NC_009144.3	69855296	69857631	+	2236	lncRNA	uncharacterized LOC111774447 && - && -	-
100049802	novel_148,eca-miR-331,novel_190,eca-miR-9179,eca-miR-107a,eca-miR-1291a,eca-miR-370,novel_512,novel_488,eca-miR-138,novel_162,novel_402,eca-miR-9055,novel_656,eca-miR-328,novel_531,eca-miR-34a,novel_228,novel_311,novel_299,eca-miR-107b,eca-miR-9000	RASSF4	NC_009144.3	69860911	69895373	-	2574	protein_coding	Ras association domain family member 4%2C transcript variant X1 && sp|Q9H2L5|RASF4_HUMAN Ras association domain-containing protein 4 OS=Homo sapiens OX=9606 GN=RASSF4 PE=1 SV=2 && PF00788:Ras association (RalGDS/AF-6) domain|PF16517:Novel Ras effector 1 C-terminal SARAH (Sav/Rassf/Hpo) domain	-
102150502	novel_524,novel_210,eca-miR-1842,eca-miR-125a-5p,novel_540,eca-miR-330,eca-miR-9104,eca-miR-331,novel_320,novel_322,eca-miR-486-3p,eca-miR-431,novel_576,eca-miR-885-3p,novel_80,novel_234,eca-miR-615-3p,eca-miR-34a,eca-miR-326,eca-miR-8970,novel_387,novel_306,eca-miR-8992,eca-miR-485-5p	DEPP1	NC_009144.3	69874296	69877791	+	3252	protein_coding	DEPP1%2C autophagy regulator%2C transcript variant X1 && sp|Q9NTK1|DEPP1_HUMAN Protein DEPP1 OS=Homo sapiens OX=9606 GN=DEPP1 PE=1 SV=2 && -	-
100629248	novel_656,novel_580	TMEM72	NC_009144.3	69915991	69945950	-	4322	protein_coding	transmembrane protein 72 && sp|A0PK05|TMM72_HUMAN Transmembrane protein 72 OS=Homo sapiens OX=9606 GN=TMEM72 PE=1 SV=1 && PF16054:Transmembrane protein family 72	-
102150586	novel_228,novel_222,novel_97,eca-miR-145,novel_510,eca-miR-211,eca-miR-204b	LOC102150586	NC_009144.3	70192333	70222589	+	1535	lncRNA	uncharacterized LOC102150586%2C transcript variant X2 && - && -	-
100049872	eca-miR-1842,eca-miR-214,novel_148,novel_235,novel_599,novel_365,eca-miR-9151,novel_322,eca-miR-9177,eca-miR-1379,novel_351,novel_258,eca-miR-885-3p,novel_80,novel_162,novel_402,eca-miR-8915,novel_296,novel_436,novel_656,novel_242,eca-miR-423-3p,eca-miR-8970,novel_634,eca-miR-532-3p,novel_47,eca-miR-8976,novel_136,eca-miR-493b,eca-miR-361-3p,eca-miR-9000	CXCL12	NC_009144.3	70374272	70403271	+	6625	protein_coding	C-X-C motif chemokine ligand 12%2C transcript variant X2 && sp|O62657|SDF1_FELCA Stromal cell-derived factor 1 OS=Felis catus OX=9685 GN=CXCL12 PE=3 SV=1 && PF00048:Small cytokines (intecrine/chemokine), interleukin-8 like	-
111774451	eca-miR-362-5p,novel_320	LOC111774451	NC_009144.3	70729305	70739631	-	1975	lncRNA	uncharacterized LOC111774451 && - && -	-
111771127	novel_228	LOC111771127	NC_009144.3	70838422	70840884	-	466	lncRNA	uncharacterized LOC111771127 && - && -	-
100054916	eca-miR-326	LOC100054916	NC_009144.3	70919368	70920379	-	664	pseudogene	- && sp|P50243|DCAM_BOVIN S-adenosylmethionine decarboxylase proenzyme OS=Bos taurus OX=9913 GN=AMD1 PE=1 SV=1 && -	-
111774456	eca-miR-6529,novel_49,eca-miR-181b,eca-miR-370,novel_474,eca-miR-885-3p	LOC111774456	NC_009144.3	70949656	70953734	+	627	lncRNA	uncharacterized LOC111774456 && - && -	-
100049936	novel_184,eca-miR-326,eca-miR-183,eca-miR-145	ZNF32	NC_009144.3	71040016	71044849	+	3577	protein_coding	zinc finger protein 32%2C transcript variant X14 && sp|P17041|ZNF32_HUMAN Zinc finger protein 32 OS=Homo sapiens OX=9606 GN=ZNF32 PE=1 SV=2 && PF00096:Zinc finger, C2H2 type	zf-C2H2
100055138	novel_384,novel_270	ZNF239	NC_009144.3	71089584	71123138	+	3022	protein_coding	zinc finger protein 239%2C transcript variant X4 && sp|Q16600|ZN239_HUMAN Zinc finger protein 239 OS=Homo sapiens OX=9606 GN=ZNF239 PE=1 SV=3 && PF00096:Zinc finger, C2H2 type	zf-C2H2
111767470	novel_97	LOC111767470	NC_009144.3	71182841	71215728	-	1680	protein_coding	putative zinc finger protein 487 && sp|B1APH4|ZN487_HUMAN Putative zinc finger protein 487 OS=Homo sapiens OX=9606 GN=ZNF487 PE=5 SV=3 && -	-
102150917	eca-miR-1842,novel_222,eca-miR-7045,eca-miR-483,eca-miR-3065,novel_235,eca-miR-671-5p,novel_320,eca-miR-615-3p,novel_599,eca-miR-326,eca-miR-9152,novel_322	LOC102150917	NC_009144.3	71227355	71304000	-	2995	protein_coding	zinc finger protein 510%2C transcript variant X6 && sp|Q9Y2H8|ZN510_HUMAN Zinc finger protein 510 OS=Homo sapiens OX=9606 GN=ZNF510 PE=2 SV=1 && PF01352:KRAB box	-
100050002	novel_228	HNRNPF	NC_009144.3	71322381	71343373	+	3686	protein_coding	heterogeneous nuclear ribonucleoprotein F%2C transcript variant X8 && sp|Q5E9J1|HNRPF_BOVIN Heterogeneous nuclear ribonucleoprotein F OS=Bos taurus OX=9913 GN=HNRNPF PE=2 SV=3 && -	-
100629797	eca-miR-8908e,eca-miR-214,eca-miR-9055,eca-miR-503,eca-miR-8908l,novel_228,novel_322,novel_594,novel_427,novel_351,eca-miR-9000	FXYD4	NC_009144.3	71353202	71357540	-	822	protein_coding	FXYD domain containing ion transport regulator 4%2C transcript variant X2 && sp|P59646|FXYD4_HUMAN FXYD domain-containing ion transport regulator 4 OS=Homo sapiens OX=9606 GN=FXYD4 PE=3 SV=2 && -	-
100050134	novel_80,novel_162,novel_45,novel_656,novel_235,eca-miR-671-5p,novel_599,novel_228,eca-miR-9178,eca-miR-9180,novel_351,eca-miR-9097,novel_258	RASGEF1A	NC_009144.3	71456850	71554564	+	16202	protein_coding	RasGEF domain family member 1A%2C transcript variant X5 && sp|Q8N9B8|RGF1A_HUMAN Ras-GEF domain-containing family member 1A OS=Homo sapiens OX=9606 GN=RASGEF1A PE=2 SV=2 && -	-
100050200	novel_524,novel_645	CSGALNACT2	NC_009144.3	71543973	71585337	-	3949	protein_coding	chondroitin sulfate N-acetylgalactosaminyltransferase 2%2C transcript variant X1 && sp|Q8N6G5|CGAT2_HUMAN Chondroitin sulfate N-acetylgalactosaminyltransferase 2 OS=Homo sapiens OX=9606 GN=CSGALNACT2 PE=1 SV=1 && PF05679:Chondroitin N-acetylgalactosaminyltransferase	-
104795155	novel_442,novel_234	MIR9044	NC_009144.3	71586379	71586523	+	145	miRNA	eca-miR-9044 && - && -	-
100146791	novel_611,eca-miR-8992,eca-miR-370	RET	NC_009144.3	71597235	71651734	-	5424	protein_coding	ret proto-oncogene && sp|P07949|RET_HUMAN Proto-oncogene tyrosine-protein kinase receptor Ret OS=Homo sapiens OX=9606 GN=RET PE=1 SV=3 && PF07714:Protein tyrosine kinase|PF17812:RET Cadherin like domain 3|PF17813:RET Cadherin like domain 4|PF00028:Cadherin domain|PF17756:RET Cadherin like domain 1	-
111774589	novel_488,eca-miR-532-3p,novel_498,novel_64,eca-miR-8917	LOC111774589	NC_009144.3	71792857	71798355	+	3582	lncRNA	uncharacterized LOC111774589 && - && -	-
100056034	novel_4	BMS1	NC_009144.3	71863236	71902184	-	4403	protein_coding	BMS1%2C ribosome biogenesis factor%2C transcript variant X1 && sp|Q14692|BMS1_HUMAN Ribosome biogenesis protein BMS1 homolog OS=Homo sapiens OX=9606 GN=BMS1 PE=1 SV=1 && PF04950:40S ribosome biogenesis protein Tsr1 and BMS1 C-terminal|PF08142:AARP2CN (NUC121) domain	-
100056155	novel_512,novel_162,eca-miR-326,eca-miR-8970,novel_599,eca-miR-532-3p,eca-miR-9159,eca-miR-9097	LOC100056155	NC_009144.3	71905080	71966222	-	1296	protein_coding	uncharacterized LOC100056155 && sp|P17032|ZN37A_HUMAN Zinc finger protein 37A OS=Homo sapiens OX=9606 GN=ZNF37A PE=2 SV=3 && PF01352:KRAB box	-
100056197	eca-miR-433	LOC100056197	NC_009144.3	71968221	71973284	-	1637	protein_coding	zinc finger protein OZF-like && - && -	-
102148060	eca-miR-9104	LOC102148060	NC_009144.3	72001483	72004113	-	1949	lncRNA	uncharacterized LOC102148060 && - && -	-
100056241	novel_599,eca-miR-1842,novel_433,novel_47,eca-miR-8992,eca-miR-370	ZNF248	NC_009144.3	72023424	72042805	-	5732	protein_coding	zinc finger protein 248%2C transcript variant X1 && sp|Q8NDW4|ZN248_HUMAN Zinc finger protein 248 OS=Homo sapiens OX=9606 GN=ZNF248 PE=1 SV=1 && PF00096:Zinc finger, C2H2 type|PF01352:KRAB box	-
102147809	novel_49,eca-miR-181b,eca-miR-296	LOC102147809	NC_009144.3	72266880	72268277	+	1398	protein_coding	zinc finger protein 501-like && - && PF00096:Zinc finger, C2H2 type	-
100056446	eca-miR-9162,eca-miR-3065,eca-miR-299,novel_645,novel_297,novel_594,novel_576,eca-miR-296,eca-miR-409-3p,novel_162,eca-miR-8915,novel_656,eca-miR-185,novel_133,eca-miR-8934,novel_595,eca-miR-9000	LOC100056446	NC_009144.3	72363265	72437561	+	15280	protein_coding	zinc finger protein 37A%2C transcript variant X5 && sp|P17032|ZN37A_HUMAN Zinc finger protein 37A OS=Homo sapiens OX=9606 GN=ZNF37A PE=2 SV=3 && PF00096:Zinc finger, C2H2 type	-
111774610	eca-miR-138,novel_631,novel_162,novel_320	LOC111774610	NC_009144.3	72437684	72444570	-	5547	lncRNA	uncharacterized LOC111774610 && - && -	-
100056633	novel_635,eca-miR-370,novel_351,eca-miR-345-5p,novel_490	CHRM3	NC_009144.3	72505677	73033293	-	3830	protein_coding	cholinergic receptor muscarinic 3%2C transcript variant X1 && sp|P11483|ACM3_PIG Muscarinic acetylcholine receptor M3 OS=Sus scrofa OX=9823 GN=CHRM3 PE=3 SV=1 && PF00001:7 transmembrane receptor (rhodopsin family)	-
111774612	eca-miR-9162,eca-miR-184,novel_544,novel_596,eca-miR-9159,eca-miR-8992,eca-miR-9048,novel_258	LOC111774612	NC_009144.3	74820387	74841066	-	1070	lncRNA	uncharacterized LOC111774612%2C transcript variant X2 && - && -	-
100057402	eca-miR-9152,novel_128,eca-miR-214	ZP4	NC_009144.3	74826687	74834029	+	1989	protein_coding	zona pellucida glycoprotein 4 && sp|Q07287|ZP4_PIG Zona pellucida sperm-binding protein 4 OS=Sus scrofa OX=9823 GN=ZP4 PE=1 SV=1 && PF00088:Trefoil (P-type) domain|PF00100:Zona pellucida-like domain	-
100057437	novel_337	RYR2	NC_009144.3	74877445	75559892	-	18555	protein_coding	ryanodine receptor 2%2C transcript variant X10 && sp|Q92736|RYR2_HUMAN Ryanodine receptor 2 OS=Homo sapiens OX=9606 GN=RYR2 PE=1 SV=3 && PF13833:EF-hand domain pair|PF01365:RIH domain|PF08709:Inositol 1,4,5-trisphosphate/ryanodine receptor|PF02815:MIR domain|PF02026:RyR domain|PF00520:Ion transport protein|PF00622:SPRY domain|PF06459:Ryanodine Receptor TM 4-6|PF08454:RyR and IP3R Homology associa…	-
111774624	novel_540,novel_595,novel_435	LOC111774624	NC_009144.3	75792345	75818895	+	2935	lncRNA	uncharacterized LOC111774624%2C transcript variant X2 && - && -	-
100050411	novel_47,eca-miR-9094	HEATR1	NC_009144.3	75957422	76009053	+	6809	protein_coding	HEAT repeat containing 1 && sp|Q9H583|HEAT1_HUMAN HEAT repeat-containing protein 1 OS=Homo sapiens OX=9606 GN=HEATR1 PE=1 SV=3 && PF08146:BP28CT (NUC211) domain|PF12397:U3 small nucleolar RNA-associated protein 10	-
100050491	novel_656,eca-miR-345-5p,eca-miR-8977	LGALS8	NC_009144.3	76006768	76034637	-	6914	protein_coding	galectin 8%2C transcript variant X1 && sp|O00214|LEG8_HUMAN Galectin-8 OS=Homo sapiens OX=9606 GN=LGALS8 PE=1 SV=4 && -	-
102148322	novel_635,eca-miR-767-5p	LOC102148322	NC_009144.3	76034690	76048025	+	361	lncRNA	uncharacterized LOC102148322%2C transcript variant X2 && - && -	-
111774630	novel_80,novel_222,novel_162,eca-miR-1296,novel_133,eca-miR-331,novel_235,novel_320,eca-miR-9114,eca-miR-1543,eca-miR-8934,novel_387,eca-miR-370,eca-miR-361-3p	LOC111774630	NC_009144.3	76053414	76077001	+	3087	lncRNA	uncharacterized LOC111774630 && - && -	-
100050567	eca-miR-671-5p	ERO1B	NC_009144.3	76207134	76260921	+	2219	protein_coding	endoplasmic reticulum oxidoreductase 1 beta%2C transcript variant X2 && sp|Q86YB8|ERO1B_HUMAN ERO1-like protein beta OS=Homo sapiens OX=9606 GN=ERO1B PE=1 SV=2 && PF04137:Endoplasmic Reticulum Oxidoreductin 1 (ERO1)	-
100050643	novel_387,eca-miR-423-5p,novel_306,eca-miR-151-5p,novel_628,novel_124,eca-miR-9097	GPR137B	NC_009144.3	76224534	76317181	-	7677	protein_coding	G protein-coupled receptor 137B%2C transcript variant X2 && sp|O60478|G137B_HUMAN Integral membrane protein GPR137B OS=Homo sapiens OX=9606 GN=GPR137B PE=1 SV=1 && -	-
100058173	novel_365,eca-miR-149	NID1	NC_009144.3	76380148	76457647	+	5747	protein_coding	nidogen 1 && sp|P14543|NID1_HUMAN Nidogen-1 OS=Homo sapiens OX=9606 GN=NID1 PE=1 SV=3 && PF07645:Calcium-binding EGF domain|PF00086:Thyroglobulin type-1 repeat|PF14670:Coagulation Factor Xa inhibitory site|PF06119:Nidogen-like|PF12662:Complement Clr-like EGF-like|PF00058:Low-density lipoprotein receptor repeat class B|PF12947:EGF domain|PF07474:G2F domain	-
100050724	novel_365,eca-miR-532-3p,novel_47,novel_442,novel_234,novel_259	LYST	NC_009144.3	76533001	76728210	+	15087	protein_coding	lysosomal trafficking regulator%2C transcript variant X2 && sp|Q99698|LYST_HUMAN Lysosomal-trafficking regulator OS=Homo sapiens OX=9606 GN=LYST PE=1 SV=3 && PF14844:PH domain associated with Beige/BEACH|PF02138:Beige/BEACH domain	-
100050801	novel_512,novel_162	LOC100050801	NC_009144.3	76731285	76733424	+	2140	protein_coding	ferritin light chain && sp|P02791|FRIL_HORSE Ferritin light chain OS=Equus caballus OX=9796 GN=FTL PE=1 SV=4 && -	-
100058605	novel_524,eca-miR-9162,novel_238,novel_630,eca-miR-1296,novel_384,eca-miR-8934,eca-miR-324-3p	GNG4	NC_009144.3	76745794	76814765	+	3988	protein_coding	G protein subunit gamma 4 && sp|P50150|GBG4_HUMAN Guanine nucleotide-binding protein G(I)/G(S)/G(O) subunit gamma-4 OS=Homo sapiens OX=9606 GN=GNG4 PE=1 SV=1 && -	-
100058647	novel_234,eca-miR-7045,novel_228,novel_365,novel_97,eca-miR-8997,novel_47,eca-miR-8946,eca-miR-8976	B3GALNT2	NC_009144.3	76839622	76890593	+	2934	protein_coding	beta-1%2C3-N-acetylgalactosaminyltransferase 2%2C transcript variant X1 && sp|Q8NCR0|B3GL2_HUMAN UDP-GalNAc:beta-1,3-N-acetylgalactosaminyltransferase 2 OS=Homo sapiens OX=9606 GN=B3GALNT2 PE=1 SV=1 && PF01762:Galactosyltransferase	-
111774986	eca-miR-1842,eca-miR-330,eca-miR-7045,novel_235,novel_320,novel_365,novel_322,novel_442,eca-miR-370,novel_258,eca-miR-744,novel_80,novel_234,novel_242,eca-miR-9114,eca-miR-326,eca-miR-532-3p,novel_635,novel_596	LOC111774986	NC_009144.3	76990186	76991567	-	1269	protein_coding	proline-rich protein 2-like && - && -	-
100058766	novel_184,eca-miR-503,eca-miR-326,eca-miR-34c,eca-miR-7143	ARID4B	NC_009144.3	76990287	77139316	+	6759	protein_coding	AT-rich interaction domain 4B%2C transcript variant X2 && sp|Q4LE39|ARI4B_HUMAN AT-rich interactive domain-containing protein 4B OS=Homo sapiens OX=9606 GN=ARID4B PE=1 SV=2 && PF01388:ARID/BRIGHT DNA binding domain|PF08169:RBB1NT (NUC162) domain|PF11717:RNA binding activity-knot of a chromodomain	ARID
100146167	novel_611	RBM34	NC_009144.3	77143254	77159787	+	1793	protein_coding	RNA binding motif protein 34%2C transcript variant X1 && sp|P42696|RBM34_HUMAN RNA-binding protein 34 OS=Homo sapiens OX=9606 GN=RBM34 PE=1 SV=2 && PF00076:RNA recognition motif. (a.k.a. RRM, RBD, or RNP domain)	-
111769733	eca-miR-129b-3p,eca-miR-129a-3p	LOC111769733	NC_009144.3	77163959	77164093	+	135	snoRNA	small nucleolar RNA SNORA14 && - && -	-
106782128	eca-miR-361-3p	LOC106782128	NC_009144.3	77196014	77198521	+	2410	lncRNA	uncharacterized LOC106782128%2C transcript variant X2 && - && -	-
111774662	novel_228,eca-miR-432,novel_4	LOC111774662	NC_009144.3	77260259	77265889	+	2196	lncRNA	uncharacterized LOC111774662 && - && -	-
111771133	novel_524,novel_512,novel_634,eca-miR-324-3p,eca-miR-8992,novel_557	LOC111771133	NC_009144.3	77335851	77342367	+	2055	lncRNA	uncharacterized LOC111771133 && - && -	-
106782207	eca-miR-9055,eca-miR-324-3p,eca-miR-502-3p	LOC106782207	NC_009144.3	77425004	77430535	+	3154	lncRNA	uncharacterized LOC106782207 && - && -	-
111774667	novel_228,novel_128,eca-miR-671-5p,eca-miR-296,novel_171	LOC111774667	NC_009144.3	77438702	77466701	+	7751	lncRNA	uncharacterized LOC111774667%2C transcript variant X5 && - && -	-
111774671	eca-miR-330,novel_656,novel_454,novel_384,eca-miR-671-5p	LOC111774671	NC_009144.3	77438787	77518447	-	7058	lncRNA	uncharacterized LOC111774671 && - && -	-
111774669	eca-miR-1842,eca-miR-9040,eca-miR-331,novel_235,novel_320,eca-miR-1291a,novel_594,novel_351,eca-miR-9097,novel_162,novel_402,eca-miR-490-3p,eca-miR-149,novel_656,eca-miR-185,novel_384,eca-miR-8934,eca-miR-8920,eca-miR-9178,novel_628,eca-miR-9000	LOC111774669	NC_009144.3	77504978	77518554	+	4667	lncRNA	uncharacterized LOC111774669%2C transcript variant X2 && - && -	-
111774665	eca-miR-324-3p,novel_651	LOC111774665	NC_009144.3	77558388	77563004	-	3904	lncRNA	uncharacterized LOC111774665%2C transcript variant X3 && - && -	-
111774663	novel_540,novel_402,eca-miR-8915,novel_296,novel_190,eca-miR-9000	LOC111774663	NC_009144.3	77559672	77570737	+	4089	lncRNA	uncharacterized LOC111774663%2C transcript variant X1 && - && -	-
100059147	novel_351	IRF2BP2	NC_009144.3	77614754	77620121	+	4770	protein_coding	interferon regulatory factor 2 binding protein 2%2C transcript variant X1 && sp|Q7Z5L9|I2BP2_HUMAN Interferon regulatory factor 2-binding protein 2 OS=Homo sapiens OX=9606 GN=IRF2BP2 PE=1 SV=2 && PF11261:Interferon regulatory factor 2-binding protein zinc finger	-
111771161	novel_512,eca-miR-140-3p,novel_402,novel_387,eca-miR-9027,eca-miR-8992,eca-miR-197	LOC111771161	NC_009144.3	77638581	77647401	+	528	lncRNA	uncharacterized LOC111771161 && - && -	-
100059375	novel_605,novel_45,novel_387,novel_203,eca-miR-370	TARBP1	NC_009144.3	77731426	77815912	+	5261	protein_coding	TAR (HIV-1) RNA binding protein 1%2C transcript variant X4 && sp|Q13395|TARB1_HUMAN Probable methyltransferase TARBP1 OS=Homo sapiens OX=9606 GN=TARBP1 PE=1 SV=1 && PF00588:SpoU rRNA Methylase family	-
100629695	novel_488,novel_441,eca-miR-1379,novel_116,eca-miR-9104	COA6	NC_009144.3	77820446	77828392	-	1193	protein_coding	cytochrome c oxidase assembly factor 6%2C transcript variant X2 && sp|Q5JTJ3|COA6_HUMAN Cytochrome c oxidase assembly factor 6 homolog OS=Homo sapiens OX=9606 GN=COA6 PE=1 SV=1 && -	-
102149873	eca-miR-92a,novel_4	LOC102149873	NC_009144.3	77828423	77839233	+	435	lncRNA	uncharacterized LOC102149873 && - && -	-
100059412	novel_296,eca-miR-9055,novel_351,eca-miR-671-5p,eca-miR-615-3p	SLC35F3	NC_009144.3	77882618	78252245	-	3577	protein_coding	solute carrier family 35 member F3%2C transcript variant X1 && sp|Q8IY50|S35F3_HUMAN Putative thiamine transporter SLC35F3 OS=Homo sapiens OX=9606 GN=SLC35F3 PE=2 SV=2 && -	-
111774692	novel_210,eca-miR-34a,eca-miR-486-3p	LOC111774692	NC_009144.3	77942666	77953658	-	2227	lncRNA	uncharacterized LOC111774692 && - && -	-
100059489	novel_162	KCNK1	NC_009144.3	78426518	78466945	-	2256	protein_coding	potassium two pore domain channel subfamily K member 1 && sp|O00180|KCNK1_HUMAN Potassium channel subfamily K member 1 OS=Homo sapiens OX=9606 GN=KCNK1 PE=1 SV=1 && PF07885:Ion channel	-
100051097	novel_210,eca-miR-330,eca-miR-331,novel_235,eca-miR-671-5p,novel_599,eca-miR-9152,novel_442,eca-miR-370,novel_427,eca-miR-885-3p,novel_234,novel_296,novel_436,novel_656,eca-miR-326,eca-miR-8934,novel_387,novel_124	PCNX2	NC_009144.3	78763347	79044575	+	7268	protein_coding	pecanex homolog 2%2C transcript variant X1 && sp|A6NKB5|PCX2_HUMAN Pecanex-like protein 2 OS=Homo sapiens OX=9606 GN=PCNX2 PE=1 SV=3 && PF05041:Pecanex protein (C-terminus)	-
111774700	novel_272	LOC111774700	NC_009144.3	78920771	78921535	-	627	lncRNA	uncharacterized LOC111774700 && - && -	-
100059958	novel_605,eca-miR-214,novel_238,eca-miR-7143,novel_599,novel_111,novel_442,eca-miR-1291a,novel_651,novel_406,novel_512,novel_234,novel_436,novel_656,novel_133,novel_435,eca-miR-8970,eca-miR-423-3p,novel_441,eca-miR-8920,novel_596,novel_225,novel_620	NTPCR	NC_009144.3	79022567	79088680	-	2293	protein_coding	nucleoside-triphosphatase%2C cancer-related%2C transcript variant X5 && sp|Q9BSD7|NTPCR_HUMAN Cancer-related nucleoside-triphosphatase OS=Homo sapiens OX=9606 GN=NTPCR PE=1 SV=1 && -	-
100060014	novel_311,novel_162,eca-miR-9040	LOC100060014	NC_009144.3	79125474	79127585	-	753	pseudogene	- && sp|Q5RC87|TLS1_PONAB Telomere length and silencing protein 1 homolog OS=Pongo abelii OX=9601 PE=2 SV=1 && -	-
111769666	novel_351	LOC111769666	NC_009144.3	79372741	79372847	-	107	snRNA	U6 spliceosomal RNA && - && -	-
111775020	novel_557,novel_599,novel_322,eca-miR-744,eca-miR-885-3p,novel_465,novel_488,novel_222,novel_630,eca-miR-185,novel_150,novel_435,eca-miR-8970,eca-miR-8934,eca-miR-8992,novel_124,novel_419	LOC111775020	NC_009144.3	79396402	79431685	-	1443	protein_coding	translation initiation factor IF-2-like && - && -	-
111774718	novel_365,eca-miR-9152	LOC111774718	NC_009144.3	79701192	79708802	-	4086	lncRNA	uncharacterized LOC111774718 && - && -	-
111774721	novel_365,novel_635,novel_242,eca-miR-370,eca-miR-22,eca-miR-361-3p	LOC111774721	NC_009144.3	79737486	79757000	+	3571	lncRNA	uncharacterized LOC111774721 && - && -	-
100060246	novel_210,eca-miR-9036,novel_259,eca-miR-3065,eca-miR-9151,novel_498,eca-miR-370,novel_651,eca-miR-744,novel_406,novel_512,novel_184,novel_162,eca-miR-34a,novel_228,novel_262,eca-miR-1301,novel_419	DISC1	NC_009144.3	79936780	80276586	-	5225	protein_coding	disrupted in schizophrenia 1%2C transcript variant X1 && sp|Q9NRI5|DISC1_HUMAN Disrupted in schizophrenia 1 protein OS=Homo sapiens OX=9606 GN=DISC1 PE=1 SV=3 && -	-
111769735	novel_270	LOC111769735	NC_009144.3	79994582	79994704	-	123	snoRNA	small nucleolar RNA SNORA25 && - && -	-
100060551	novel_210,eca-miR-9036,novel_599,eca-miR-9152,novel_97,eca-miR-9021,eca-miR-1307,eca-miR-370,novel_351,eca-miR-885-3p,novel_512,novel_222,novel_133,novel_150,novel_543,eca-miR-9114,eca-miR-8992	EGLN1	NC_009144.3	80475800	80531355	+	4448	protein_coding	egl-9 family hypoxia inducible factor 1%2C transcript variant X1 && sp|Q9GZT9|EGLN1_HUMAN Egl nine homolog 1 OS=Homo sapiens OX=9606 GN=EGLN1 PE=1 SV=1 && PF01753:MYND finger|PF13640:2OG-Fe(II) oxygenase superfamily	-
100060623	novel_228,novel_351	SPRTN	NC_009144.3	80538765	80551262	-	3519	protein_coding	SprT-like N-terminal domain && sp|Q9H040|SPRTN_HUMAN DNA-dependent metalloprotease SPRTN OS=Homo sapiens OX=9606 GN=SPRTN PE=1 SV=2 && -	-
100051172	novel_184,eca-miR-326,novel_387	EXOC8	NC_009144.3	80551426	80553837	+	2412	protein_coding	exocyst complex component 8 && sp|A4IF89|EXOC8_BOVIN Exocyst complex component 8 OS=Bos taurus OX=9913 GN=EXOC8 PE=2 SV=1 && PF16528:Exocyst component 84 C-terminal|PF08700:Vps51/Vps67	-
100060758	eca-miR-9159,novel_124	GNPAT	NC_009144.3	80574739	80608152	-	2433	protein_coding	glyceronephosphate O-acyltransferase && sp|A4IF87|GNPAT_BOVIN Dihydroxyacetone phosphate acyltransferase OS=Bos taurus OX=9913 GN=GNPAT PE=2 SV=1 && PF01553:Acyltransferase	-
100060794	novel_406,eca-miR-615-3p	C1H1orf131	NC_009144.3	80608034	80623819	+	2075	protein_coding	chromosome 1 C1orf131 homolog && sp|Q8NDD1|CA131_HUMAN Uncharacterized protein C1orf131 OS=Homo sapiens OX=9606 GN=C1orf131 PE=1 SV=4 && -	-
100051245	novel_512,novel_365,eca-miR-328,novel_406	TRIM67	NC_009144.3	80626220	80680785	-	9913	protein_coding	tripartite motif containing 67%2C transcript variant X1 && sp|Q6ZTA4|TRI67_HUMAN Tripartite motif-containing protein 67 OS=Homo sapiens OX=9606 GN=TRIM67 PE=2 SV=3 && PF00643:B-box zinc finger|PF00041:Fibronectin type III domain|PF00622:SPRY domain	-
111774739	novel_228,novel_387,eca-miR-324-3p	LOC111774739	NC_009144.3	80778988	80781742	-	2614	lncRNA	uncharacterized LOC111774739%2C transcript variant X2 && - && -	-
100060950	eca-miR-8976,novel_454,novel_320	ARV1	NC_009144.3	80808478	80824645	-	1785	protein_coding	ARV1 homolog%2C fatty acid homeostasis modulator%2C transcript variant X1 && sp|Q3SZW3|ARV1_BOVIN Protein ARV1 OS=Bos taurus OX=9913 GN=ARV1 PE=2 SV=1 && PF04161:Arv1-like family	-
100061024	novel_234,eca-miR-9055,eca-miR-1180,novel_656,novel_228,novel_442,eca-miR-128,novel_651	TTC13	NC_009144.3	80824777	80904400	+	4252	protein_coding	tetratricopeptide repeat domain 13%2C transcript variant X5 && sp|Q8NBP0|TTC13_HUMAN Tetratricopeptide repeat protein 13 OS=Homo sapiens OX=9606 GN=TTC13 PE=2 SV=3 && PF00515:Tetratricopeptide repeat|PF13432:Tetratricopeptide repeat	-
100061368	novel_228,eca-miR-8976,novel_594,novel_620,novel_258,eca-miR-296	C1H1orf198	NC_009144.3	80925001	80958329	+	4162	protein_coding	chromosome 1 C1orf198 homolog%2C transcript variant X1 && sp|Q9H425|CA198_HUMAN Uncharacterized protein C1orf198 OS=Homo sapiens OX=9606 GN=C1orf198 PE=1 SV=1 && PF15797:Domain of unknown function (DUF4706)	-
100051319	novel_184,eca-miR-324-5p,novel_133,eca-miR-671-5p,eca-miR-296,novel_543	CAPN9	NC_009144.3	80997789	81043875	-	2770	protein_coding	calpain 9%2C transcript variant X1 && sp|O14815|CAN9_HUMAN Calpain-9 OS=Homo sapiens OX=9606 GN=CAPN9 PE=1 SV=1 && PF01067:Calpain large subunit, domain III|PF00648:Calpain family cysteine protease	-
111774746	novel_228,novel_510,novel_235,eca-miR-885-3p	LOC111774746	NC_009144.3	81046420	81054445	+	2590	lncRNA	uncharacterized LOC111774746 && - && -	-
106782137	novel_488,eca-miR-1842,novel_47,novel_436,eca-miR-324-3p,novel_651,novel_320	LOC106782137	NC_009144.3	81060193	81070016	-	5399	lncRNA	uncharacterized LOC106782137%2C transcript variant X1 && sp|Q03386|GNDS_RAT Ral guanine nucleotide dissociation stimulator OS=Rattus norvegicus OX=10116 GN=Ralgds PE=1 SV=1 && -	-
111769789	eca-miR-383,eca-miR-3065	LOC111769789	NC_009144.3	81070806	81070924	-	119	rRNA	5S ribosomal RNA && - && -	-
100061806	novel_228,novel_118	LOC100061806	NC_009144.3	81085265	81086227	+	963	protein_coding	olfactory receptor 2AP1-like && sp|Q8NH40|OR6S1_HUMAN Olfactory receptor 6S1 OS=Homo sapiens OX=9606 GN=OR6S1 PE=3 SV=2 && PF13853:Olfactory receptor	-
111769817	eca-miR-8920,novel_577,eca-miR-3065	LOC111769817	NC_009144.3	81088778	81088893	-	116	pseudogene	- && - && -	-
100061933	eca-miR-503,eca-miR-324-5p,eca-miR-185	LOC100061933	NC_009144.3	81134929	81135885	-	957	protein_coding	olfactory receptor 49-like && sp|Q9Z1V0|OLF49_MOUSE Olfactory receptor 49 OS=Mus musculus OX=10090 GN=Olfr49 PE=2 SV=1 && PF13853:Olfactory receptor	-
100061969	eca-miR-324-5p,eca-miR-125b-5p,eca-miR-125a-5p,eca-miR-7	LOC100061969	NC_009144.3	81156824	81157765	-	942	protein_coding	olfactory receptor 49-like && sp|Q9Z1V0|OLF49_MOUSE Olfactory receptor 49 OS=Mus musculus OX=10090 GN=Olfr49 PE=2 SV=1 && PF13853:Olfactory receptor	-
100062042	novel_238,eca-miR-9040,eca-miR-9104,novel_358,eca-miR-671-5p,novel_97,novel_442,eca-miR-9021,eca-miR-1307,novel_270,eca-miR-744,novel_488,novel_402,novel_234,novel_45,novel_296,eca-miR-149,eca-miR-328,eca-miR-8970,novel_228,novel_311,eca-miR-532-3p,novel_635,eca-miR-9048,eca-miR-1301	ALOX5	NC_009144.3	81235029	81291445	+	3489	protein_coding	arachidonate 5-lipoxygenase%2C transcript variant X2 && sp|P09917|LOX5_HUMAN Polyunsaturated fatty acid 5-lipoxygenase OS=Homo sapiens OX=9606 GN=ALOX5 PE=1 SV=2 && PF01477:PLAT/LH2 domain|PF00305:Lipoxygenase	-
100062110	novel_512,novel_210,eca-miR-138,eca-miR-328,eca-miR-34a,eca-miR-8970,eca-miR-9114,novel_97,novel_442,eca-miR-370	2025-03-08	NC_009144.3	81300009	81413449	-	7652	protein_coding	membrane associated ring-CH-type finger 8%2C transcript variant X8 && sp|Q5T0T0|MARH8_HUMAN E3 ubiquitin-protein ligase MARCHF8 OS=Homo sapiens OX=9606 GN=MARCHF8 PE=1 SV=1 && -	-
100051390	novel_238	ZFAND4	NC_009144.3	81427808	81530457	-	3525	protein_coding	zinc finger AN1-type containing 4%2C transcript variant X1 && sp|D3Z3C6|ZFAN4_MOUSE AN1-type zinc finger protein 4 OS=Mus musculus OX=10090 GN=Zfand4 PE=4 SV=2 && PF00240:Ubiquitin family|PF01428:AN1-like Zinc finger	-
100062210	novel_387	LOC100062210	NC_009144.3	81532803	81582531	-	4745	protein_coding	WASH complex subunit 2%2C transcript variant X1 && sp|Q641Q2|WAC2A_HUMAN WASH complex subunit 2A OS=Homo sapiens OX=9606 GN=WASHC2A PE=1 SV=3 && PF15255:WASH complex subunit CAP-Z interacting, central region	-
100629874	novel_228,novel_306	MSMB	NC_009144.3	81647663	81656477	+	565	protein_coding	microseminoprotein beta && sp|O02826|MSMB_PIG Beta-microseminoprotein OS=Sus scrofa OX=9823 GN=MSMB PE=1 SV=1 && PF05825:Beta-microseminoprotein (PSP-94)	-
100062485	novel_228,eca-miR-8970	NCOA4	NC_009144.3	81658768	81679432	+	3739	protein_coding	nuclear receptor coactivator 4%2C transcript variant X1 && sp|Q13772|NCOA4_HUMAN Nuclear receptor coactivator 4 OS=Homo sapiens OX=9606 GN=NCOA4 PE=1 SV=1 && PF12489:Nuclear coactivator	-
111769679	eca-miR-9177	LOC111769679	NC_009144.3	81696605	81696808	-	204	snoRNA	small nucleolar RNA SNORA74 && - && -	-
100051533	novel_184,novel_234,eca-miR-8917,novel_656,novel_599,eca-miR-9152,novel_442,novel_635,novel_387,eca-miR-1291a,eca-miR-125a-3p,eca-miR-324-3p,novel_510,novel_427,eca-miR-193b	OGDHL	NC_009144.3	81864802	81891112	+	3912	protein_coding	oxoglutarate dehydrogenase like%2C transcript variant X1 && sp|Q9ULD0|OGDHL_HUMAN 2-oxoglutarate dehydrogenase-like, mitochondrial OS=Homo sapiens OX=9606 GN=OGDHL PE=1 SV=3 && -	-
100051600	novel_465,eca-miR-138,novel_402,eca-miR-8915,novel_454,novel_490,eca-miR-8992,novel_306,novel_651	C1H10orf53	NC_009144.3	81918680	81936048	-	725	protein_coding	chromosome 1 C10orf53 homolog%2C transcript variant X1 && sp|Q8N6V4|CJ053_HUMAN UPF0728 protein C10orf53 OS=Homo sapiens OX=9606 GN=C10orf53 PE=3 SV=3 && PF15092:Uncharacterised protein family UPF0728	-
106782200	eca-miR-503,eca-miR-502-5p,eca-miR-493b	LOC106782200	NC_009144.3	81936128	81942612	+	378	lncRNA	uncharacterized LOC106782200 && - && -	-
100062632	eca-miR-8915,eca-miR-331,novel_235,novel_320,eca-miR-8970,novel_228,novel_645,novel_322,eca-miR-486-3p,novel_498	CHAT	NC_009144.3	81945408	81992345	-	1964	protein_coding	choline O-acetyltransferase && sp|P13222|CLAT_PIG Choline O-acetyltransferase OS=Sus scrofa OX=9823 GN=CHAT PE=1 SV=3 && PF00755:Choline/Carnitine o-acyltransferase	-
102151059	eca-miR-7045,novel_296,eca-miR-9027,eca-miR-185,novel_228,novel_322,eca-miR-24,eca-miR-324-3p,eca-miR-423-5p,novel_620,novel_258	SLC18A3	NC_009144.3	82000133	82002549	-	2417	protein_coding	solute carrier family 18 member A3 && sp|Q16572|VACHT_HUMAN Vesicular acetylcholine transporter OS=Homo sapiens OX=9606 GN=SLC18A3 PE=1 SV=2 && PF07690:Major Facilitator Superfamily	-
100062916	eca-miR-188-5p,eca-miR-9021,eca-miR-9104,eca-miR-370,novel_118	ERCC6	NC_009144.3	82059014	82131435	+	7178	protein_coding	ERCC excision repair 6%2C chromatin remodeling factor%2C transcript variant X3 && sp|Q03468|ERCC6_HUMAN DNA excision repair protein ERCC-6 OS=Homo sapiens OX=9606 GN=ERCC6 PE=1 SV=1 && PF00176:SNF2 family N-terminal domain|PF00271:Helicase conserved C-terminal domain	-
100051674	eca-miR-9000	DRGX	NC_009144.3	82185642	82218804	+	3308	protein_coding	dorsal root ganglia homeobox && sp|Q8BYH0|DRGX_MOUSE Dorsal root ganglia homeobox protein OS=Mus musculus OX=10090 GN=Drgx PE=1 SV=2 && PF03826:OAR domain|PF00046:Homeodomain	Homeobox
102148126	eca-miR-1842,novel_162,novel_148,eca-miR-3548,eca-miR-185,novel_235,novel_320,eca-miR-326,eca-miR-486-3p,eca-miR-324-3p,novel_258,eca-miR-744	C1H10orf71	NC_009144.3	82245866	82273292	-	6453	protein_coding	chromosome 1 C10orf71 homolog%2C transcript variant X4 && sp|Q711Q0|CEFIP_HUMAN Cardiac-enriched FHL2-interacting protein OS=Homo sapiens OX=9606 GN=CEFIP PE=1 SV=2 && -	-
111774823	novel_656,novel_259,novel_320,eca-miR-8970,novel_228,novel_599,eca-miR-486-3p,novel_594,novel_628	LOC111774823	NC_009144.3	82276537	82283049	+	4598	lncRNA	uncharacterized LOC111774823 && - && -	-
106782181	novel_184,eca-miR-532-3p,novel_97,novel_234,novel_64	LOC106782181	NC_009144.3	82326177	82352955	+	3919	lncRNA	uncharacterized LOC106782181 && - && -	-
100629963	novel_363	C1H10orf128	NC_009144.3	82368153	82401350	+	1828	protein_coding	chromosome 1 C10orf128 homolog%2C transcript variant X2 && sp|Q5T292|TM273_HUMAN Transmembrane protein 273 OS=Homo sapiens OX=9606 GN=TMEM273 PE=3 SV=1 && -	-
100629985	novel_512,novel_184,eca-miR-326,eca-miR-9159	FAM170B	NC_009144.3	82420253	82423895	+	2311	protein_coding	family with sequence similarity 170 member B && sp|A6NMN3|F170B_HUMAN Protein FAM170B OS=Homo sapiens OX=9606 GN=FAM170B PE=1 SV=1 && PF17734:Spermatogenesis-associated protein 46	-
100063099	eca-miR-214,novel_557,eca-miR-671-5p,novel_483,eca-miR-24,novel_203,eca-miR-370,novel_576,eca-miR-744,novel_80,novel_402,eca-miR-185,eca-miR-8970,novel_228,novel_47,eca-miR-125a-3p,novel_363	VSTM4	NC_009144.3	82437723	82550517	+	8123	protein_coding	V-set and transmembrane domain containing 4%2C transcript variant X1 && sp|T1NXB5|VSTM4_MOUSE V-set and transmembrane domain-containing protein 4 OS=Mus musculus OX=10090 GN=Vstm4 PE=1 SV=1 && -	-
100063157	eca-miR-1842,novel_162,novel_234,novel_490,novel_320,novel_599,novel_262,eca-miR-8970,novel_228,novel_47,eca-miR-1291a,eca-miR-8992,eca-miR-2483	WDFY4	NC_009144.3	82558374	82859589	-	10252	protein_coding	WDFY family member 4%2C transcript variant X1 && sp|Q6ZS81|WDFY4_HUMAN WD repeat- and FYVE domain-containing protein 4 OS=Homo sapiens OX=9606 GN=WDFY4 PE=1 SV=3 && PF14844:PH domain associated with Beige/BEACH|PF02138:Beige/BEACH domain	-
100063193	eca-miR-8982,eca-miR-1842,eca-miR-504,eca-miR-34c,novel_320,novel_645,novel_97,eca-miR-1291a,eca-miR-24,novel_651,eca-miR-296,eca-miR-138,novel_184,novel_402,novel_45,eca-miR-149,novel_656,novel_242,eca-miR-328,novel_384,eca-miR-34a,eca-miR-8970,novel_228,novel_47,novel_635,novel_595,eca-miR-345-5p,eca-miR-1301	ARHGAP22	NC_009144.3	82879699	83067994	+	11467	protein_coding	Rho GTPase activating protein 22%2C transcript variant X7 && sp|Q7Z5H3|RHG22_HUMAN Rho GTPase-activating protein 22 OS=Homo sapiens OX=9606 GN=ARHGAP22 PE=1 SV=1 && -	-
111774878	novel_605,novel_272,eca-miR-8934,eca-miR-671-5p	LOC111774878	NC_009144.3	82986391	82997977	-	9710	lncRNA	uncharacterized LOC111774878%2C transcript variant X2 && - && -	-
111774879	eca-miR-1842,eca-miR-125a-5p,novel_235,novel_320,eca-miR-9151,novel_651,novel_510,novel_351,novel_258,eca-miR-296,novel_162,eca-miR-8915,novel_656,novel_242,eca-miR-8934,novel_47,eca-miR-8976,novel_136	LOC111774879	NC_009144.3	83044537	83050581	-	2480	lncRNA	uncharacterized LOC111774879%2C transcript variant X2 && - && -	-
100051798	novel_363,novel_406	MAPK8	NC_009144.3	83078808	83178658	-	7008	protein_coding	mitogen-activated protein kinase 8%2C transcript variant X1 && sp|P45983|MK08_HUMAN Mitogen-activated protein kinase 8 OS=Homo sapiens OX=9606 GN=MAPK8 PE=1 SV=2 && PF00069:Protein kinase domain	-
100051860	eca-miR-324-5p,eca-miR-185,novel_543	LOC100051860	NC_009144.3	83185462	83187452	-	1991	pseudogene	- && sp|Q90YR8|RS6_ICTPU 40S ribosomal protein S6 OS=Ictalurus punctatus OX=7998 GN=rps6 PE=2 SV=1 && PF01092:Ribosomal protein S6e	-
106782080	novel_235,novel_190,novel_320,novel_203,eca-miR-370,eca-miR-885-3p,novel_80,eca-miR-9160,eca-miR-93,eca-miR-139-3p,eca-miR-8915,eca-miR-185,eca-miR-8970,eca-miR-9060,eca-miR-9178,eca-miR-324-3p,eca-miR-8992,eca-miR-9048	FRMPD2	NC_009144.3	83200596	83328667	+	17482	protein_coding	FERM and PDZ domain containing 2%2C transcript variant X5 && sp|Q68DX3|FRPD2_HUMAN FERM and PDZ domain-containing protein 2 OS=Homo sapiens OX=9606 GN=FRMPD2 PE=1 SV=3 && -	-
100063422	novel_322,novel_162,novel_628,novel_351	PTPN20	NC_009144.3	83335624	83448468	+	3228	protein_coding	protein tyrosine phosphatase%2C non-receptor type 20%2C transcript variant X9 && sp|Q4JDL3|PTN20_HUMAN Tyrosine-protein phosphatase non-receptor type 20 OS=Homo sapiens OX=9606 GN=PTPN20 PE=1 SV=1 && PF00102:Protein-tyrosine phosphatase	-
111774927	eca-miR-8970,eca-miR-24,eca-miR-1291a	LOC111774927	NC_009144.3	83656192	83675753	-	3148	lncRNA	uncharacterized LOC111774927 && - && -	-
100063615	novel_524,novel_512,novel_234,novel_45,novel_436,eca-miR-185,eca-miR-204b,novel_599,eca-miR-8970,eca-miR-486-3p,novel_498,novel_387,eca-miR-211	GDF10	NC_009144.3	83719516	83733798	+	4092	protein_coding	growth differentiation factor 10 && sp|Q08DX6|GDF10_BOVIN Growth/differentiation factor 10 OS=Bos taurus OX=9913 GN=GDF10 PE=2 SV=1 && -	-
100051984	eca-miR-1842,novel_234,novel_45,novel_296,eca-miR-8986a,eca-miR-185,novel_580,novel_320,novel_599,eca-miR-1379,novel_258,eca-miR-9000	GDF2	NC_009144.3	83741373	83747107	+	3156	protein_coding	growth differentiation factor 2 && sp|Q9UK05|GDF2_HUMAN Growth/differentiation factor 2 OS=Homo sapiens OX=9606 GN=GDF2 PE=1 SV=1 && -	-
100063686	novel_512,eca-miR-1842,eca-miR-9162,novel_238,novel_656,novel_358,novel_580,novel_320,eca-miR-491-5p,eca-miR-9151,novel_47,novel_596,eca-miR-324-3p,novel_651,eca-miR-9048	RBP3	NC_009144.3	83765119	83778182	+	5820	protein_coding	retinol binding protein 3 && sp|P12661|RET3_BOVIN Retinol-binding protein 3 OS=Bos taurus OX=9913 GN=RBP3 PE=1 SV=1 && -	-
100063727	novel_234,novel_656,novel_235,novel_365,novel_599,novel_442,novel_635,novel_351	ZNF488	NC_009144.3	83783625	83808849	-	8823	protein_coding	zinc finger protein 488%2C transcript variant X2 && sp|Q96MN9|ZN488_HUMAN Zinc finger protein 488 OS=Homo sapiens OX=9606 GN=ZNF488 PE=1 SV=1 && -	-
111774935	novel_210,novel_148,novel_557,novel_322,eca-miR-146b-3p,novel_442,eca-miR-9177,novel_576,novel_512,novel_234,eca-miR-9055,eca-miR-149,eca-miR-328,eca-miR-9114,eca-miR-9072,eca-miR-8934,eca-miR-324-3p	LOC111774935	NC_009144.3	83809273	83819488	+	1686	lncRNA	uncharacterized LOC111774935%2C transcript variant X1 && - && -	-
102147509	eca-miR-214,novel_259,novel_320,novel_365,eca-miR-1291a,eca-miR-708,novel_337,eca-miR-1248,novel_251,novel_306,eca-miR-9048,eca-miR-1301,eca-miR-9000,novel_148,novel_238,eca-miR-9036,eca-miR-331,novel_190,novel_235,eca-miR-9179,novel_599,novel_442,novel_427,novel_576,eca-miR-432,eca-miR-6529,novel_162,eca-miR-8915,eca-miR-328,eca-miR-185,eca-miR-9114,novel_441,eca-miR-9178,novel_628	LOC102147509	NC_009144.3	83871241	83941020	-	11681	protein_coding	anthrax toxin receptor-like%2C transcript variant X1 && sp|A6NF34|ANTRL_HUMAN Anthrax toxin receptor-like OS=Homo sapiens OX=9606 GN=ANTXRL PE=3 SV=3 && PF05587:Anthrax receptor extracellular domain|PF00092:von Willebrand factor type A domain	-
102148936	eca-miR-34a,novel_162,eca-miR-96,eca-miR-149,novel_306,novel_235,eca-miR-9000	LOC102148936	NC_009144.3	83957726	84003860	+	2107	protein_coding	anthrax toxin receptor like%2C transcript variant X1 && sp|A6NF34|ANTRL_HUMAN Anthrax toxin receptor-like OS=Homo sapiens OX=9606 GN=ANTXRL PE=3 SV=3 && PF05587:Anthrax receptor extracellular domain|PF00092:von Willebrand factor type A domain	-
100052045	eca-miR-432,eca-miR-1842,eca-miR-9162,novel_538,novel_45,novel_238,eca-miR-129b-3p,novel_47,novel_576,eca-miR-493b	LOC100052045	NC_009144.3	84014379	84032418	+	1995	protein_coding	annexin A8 && sp|P13928|ANXA8_HUMAN Annexin A8 OS=Homo sapiens OX=9606 GN=ANXA8 PE=1 SV=3 && PF00191:Annexin	-
111771250	novel_634,eca-miR-214,eca-miR-130b,eca-miR-500	LOC111771250	NC_009144.3	84044733	84048999	-	2467	lncRNA	uncharacterized LOC111771250 && - && -	-
100052105	novel_299,novel_162,eca-miR-214,eca-miR-9177,novel_656,novel_242	LOC100052105	NC_009144.3	84082452	84095247	-	3940	protein_coding	neuropeptide Y receptor type 4%2C transcript variant X1 && sp|P0DQD5|NPY42_HUMAN Neuropeptide Y receptor type 4-2 OS=Homo sapiens OX=9606 GN=NPY4R2 PE=3 SV=1 && PF00001:7 transmembrane receptor (rhodopsin family)	-
100063878	novel_184,novel_628	LOC100063878	NC_009144.3	84150101	84150945	+	845	pseudogene	- && sp|Q32KL4|RMD1_BOVIN Regulator of microtubule dynamics protein 1 OS=Bos taurus OX=9913 GN=RMDN1 PE=2 SV=1 && -	-
111771280	eca-miR-330,novel_238,novel_557,eca-miR-671-5p,novel_365,novel_111,novel_97,novel_64,novel_171,novel_512,novel_656,novel_384,novel_228,eca-miR-326,novel_634,novel_635,novel_611,eca-miR-361-3p,eca-miR-1298,novel_419	LOC111771280	NC_009144.3	84163056	84165283	+	1627	lncRNA	uncharacterized LOC111771280%2C transcript variant X3 && - && -	-
100052165	novel_524,eca-miR-7045,eca-miR-129a-5p,novel_238,novel_259,eca-miR-331,eca-miR-204b,novel_599,novel_510,novel_258,eca-miR-885-3p,novel_512,novel_184,novel_488,novel_133,eca-miR-532-3p,novel_387,eca-miR-324-3p,novel_225,novel_306	GPRIN2	NC_009144.3	84166754	84170947	-	4194	protein_coding	G protein regulated inducer of neurite outgrowth 2 && sp|O60269|GRIN2_HUMAN G protein-regulated inducer of neurite outgrowth 2 OS=Homo sapiens OX=9606 GN=GPRIN2 PE=1 SV=2 && PF15235:G protein-regulated inducer of neurite outgrowth C-terminus	-
100064042	eca-miR-8982,novel_148,novel_242,eca-miR-185,eca-miR-326,novel_97,eca-miR-873,eca-miR-9177,eca-miR-125a-3p,novel_306,novel_270,novel_258	LOC100064042	NC_009144.3	84203044	84212455	+	2947	protein_coding	synaptotagmin-15 && sp|Q9BQS2|SYT15_HUMAN Synaptotagmin-15 OS=Homo sapiens OX=9606 GN=SYT15 PE=1 SV=3 && PF00168:C2 domain	-
100064114	eca-miR-1842,eca-miR-324-3p,novel_118	FAM35A	NC_009144.3	84227768	84319809	-	3075	protein_coding	family with sequence similarity 35 member A%2C transcript variant X1 && sp|Q5RCM2|SHLD2_PONAB Shieldin complex subunit 2 OS=Pongo abelii OX=9601 GN=SHLD2 PE=2 SV=1 && PF15793:Protein family FAM35, C-terminal	-
100064139	novel_488,eca-miR-8970	GLUD1	NC_009144.3	84319960	84358085	+	3075	protein_coding	glutamate dehydrogenase 1 && sp|P42174|DHE3_PIG Glutamate dehydrogenase 1, mitochondrial OS=Sus scrofa OX=9823 GN=GLUD1 PE=1 SV=2 && PF02812:Glu/Leu/Phe/Val dehydrogenase, dimerisation domain|PF00208:Glutamate/Leucine/Phenylalanine/Valine dehydrogenase	-
106782209	eca-miR-1842,eca-miR-504,eca-miR-331,novel_235,novel_599,novel_442,eca-miR-1307,novel_351,novel_234,novel_384,eca-miR-8970,novel_299,novel_635,eca-miR-197,eca-miR-9000,eca-miR-361-3p	FAM25A	NC_009144.3	84366758	84371883	-	2868	protein_coding	family with sequence similarity 25 member A && - && -	-
100630294	novel_228,novel_296,eca-miR-8976,novel_235,novel_406,eca-miR-345-3p	ADIRF	NC_009144.3	84384011	84386301	-	414	protein_coding	adipogenesis regulatory factor && - && -	-
100052349	novel_184,eca-miR-149,eca-miR-1296,eca-miR-483,eca-miR-15a,novel_228,novel_97,eca-miR-486-3p,novel_628,novel_576	SNCG	NC_009144.3	84390084	84394639	-	774	protein_coding	synuclein gamma && sp|Q9NZ50|SYUG_BOVIN Gamma-synuclein OS=Bos taurus OX=9913 GN=SNCG PE=1 SV=1 && PF01387:Synuclein	-
100064336	novel_543	MMRN2	NC_009144.3	84394653	84412797	+	5793	protein_coding	multimerin 2%2C transcript variant X1 && sp|Q9H8L6|MMRN2_HUMAN Multimerin-2 OS=Homo sapiens OX=9606 GN=MMRN2 PE=1 SV=2 && PF00386:C1q domain|PF07546:EMI domain	-
111774972	novel_442,novel_234	LOC111774972	NC_009144.3	84558570	84563815	+	4207	lncRNA	uncharacterized LOC111774972 && - && -	-
100052406	novel_380,novel_402,eca-miR-125a-3p,novel_510,novel_235,eca-miR-885-3p	LDB3	NC_009144.3	84575976	84636160	-	5677	protein_coding	LIM domain binding 3%2C transcript variant X1 && sp|O75112|LDB3_HUMAN LIM domain-binding protein 3 OS=Homo sapiens OX=9606 GN=LDB3 PE=1 SV=2 && -	-
100052462	novel_210,eca-miR-214,novel_216,novel_235,novel_599,eca-miR-9152,eca-miR-107a,eca-miR-1291a,novel_651,novel_351,novel_258,eca-miR-885-3p,novel_512,eca-miR-140-3p,novel_402,eca-miR-139-3p,novel_296,eca-miR-9055,eca-miR-149,novel_656,eca-miR-328,eca-miR-8970,novel_311,novel_251,eca-miR-107b,eca-miR-9178,novel_628,novel_595	OPN4	NC_009144.3	84638196	84655120	-	5907	protein_coding	opsin 4%2C transcript variant X1 && sp|Q5YKK9|OPN4_FELCA Melanopsin OS=Felis catus OX=9685 GN=OPN4 PE=2 SV=1 && PF00001:7 transmembrane receptor (rhodopsin family)	-
102149549	novel_402,novel_45,eca-miR-9040,eca-miR-1296,eca-miR-671-5p,novel_118,eca-miR-129b-3p,novel_395,novel_387,eca-miR-9163,eca-miR-9178,novel_258,eca-miR-485-5p,eca-miR-885-3p	LOC102149549	NC_009144.3	84644425	84649755	+	449	lncRNA	uncharacterized LOC102149549%2C transcript variant X1 && sp|Q9UHM6|OPN4_HUMAN Melanopsin OS=Homo sapiens OX=9606 GN=OPN4 PE=1 SV=1 && -	-
100052524	novel_238	WAPL	NC_009144.3	84735958	84812159	+	6267	protein_coding	WAPL cohesin release factor%2C transcript variant X1 && sp|Q7Z5K2|WAPL_HUMAN Wings apart-like protein homolog OS=Homo sapiens OX=9606 GN=WAPL PE=1 SV=1 && PF07814:Wings apart-like protein regulation of heterochromatin	-
111774985	novel_599,novel_576,novel_235	LOC111774985	NC_009144.3	84820054	84854017	-	5233	lncRNA	uncharacterized LOC111774985 && - && -	-
100064635	eca-miR-1842,novel_162,novel_402,eca-miR-8915,novel_436,novel_656,novel_320,eca-miR-326,novel_228,novel_322,novel_225,eca-miR-8992,eca-miR-885-3p	GRID1	NC_009144.3	84873450	85543939	+	3530	protein_coding	glutamate ionotropic receptor delta type subunit 1%2C transcript variant X1 && sp|Q9ULK0|GRID1_HUMAN Glutamate receptor ionotropic, delta-1 OS=Homo sapiens OX=9606 GN=GRID1 PE=2 SV=2 && PF10613:Ligated ion channel L-glutamate- and glycine-binding site|PF00060:Ligand-gated ion channel|PF01094:Receptor family ligand binding region	-
100314780	eca-miR-8908l	MIR346	NC_009144.3	84971760	84971854	+	95	miRNA	microRNA 346 && - && -	-
106782199	novel_512,novel_306,novel_628,novel_258	LOC106782199	NC_009144.3	85384291	85417632	-	13667	lncRNA	uncharacterized LOC106782199 && - && -	-
111774991	novel_524,novel_234,novel_216,eca-miR-185,eca-miR-204b,novel_599,novel_442,eca-miR-9177,eca-miR-211	LOC111774991	NC_009144.3	85535619	85616644	-	3947	lncRNA	uncharacterized LOC111774991 && - && -	-
100052580	novel_228,eca-miR-146b-3p,novel_116,eca-miR-671-5p,eca-miR-9000	CCSER2	NC_009144.3	86361053	86533449	-	8573	protein_coding	coiled-coil serine rich protein 2%2C transcript variant X1 && sp|Q9H7U1|CCSE2_HUMAN Serine-rich coiled-coil domain-containing protein 2 OS=Homo sapiens OX=9606 GN=CCSER2 PE=1 SV=2 && -	-
100065091	novel_488,novel_656,novel_242,eca-miR-8970,novel_322,novel_635,eca-miR-423-5p,novel_116,novel_576,eca-miR-744,eca-miR-885-3p,eca-miR-9048	RGR	NC_009144.3	86580288	86590851	-	1371	protein_coding	retinal G protein coupled receptor && sp|P47803|RGR_BOVIN RPE-retinal G protein-coupled receptor OS=Bos taurus OX=9913 GN=RGR PE=2 SV=1 && PF00001:7 transmembrane receptor (rhodopsin family)	-
100052636	eca-miR-214,novel_599,novel_645,eca-miR-486-3p,eca-miR-1307,novel_427,eca-miR-885-3p,novel_488,novel_140,novel_538,novel_296,novel_45,novel_656,novel_242,eca-miR-615-3p,eca-miR-8970,eca-miR-503,novel_634,novel_635,eca-miR-423-5p,novel_306,novel_620,eca-miR-9048	LRIT1	NC_009144.3	86593554	86603879	+	1925	protein_coding	leucine rich repeat%2C Ig-like and transmembrane domains 1 && sp|Q9P2V4|LRIT1_HUMAN Leucine-rich repeat, immunoglobulin-like domain and transmembrane domain-containing protein 1 OS=Homo sapiens OX=9606 GN=LRIT1 PE=2 SV=1 && PF07679:Immunoglobulin I-set domain|PF13855:Leucine rich repeat|PF00041:Fibronectin type III domain	-
100065147	eca-miR-9162,eca-miR-214,eca-miR-9040,novel_365,eca-miR-9152,eca-miR-107a,novel_64,novel_351,eca-miR-193b,novel_162,eca-miR-8915,eca-miR-8970,novel_228,eca-miR-107b,eca-miR-9178,eca-miR-1301	LRIT2	NC_009144.3	86609782	86613499	+	1710	protein_coding	leucine rich repeat%2C Ig-like and transmembrane domains 2 && sp|A6NDA9|LRIT2_HUMAN Leucine-rich repeat, immunoglobulin-like domain and transmembrane domain-containing protein 2 OS=Homo sapiens OX=9606 GN=LRIT2 PE=2 SV=1 && PF13855:Leucine rich repeat|PF13927:Immunoglobulin domain	-
100146787	eca-miR-34a,eca-miR-8915,novel_656,novel_306,novel_133,eca-miR-370	CDHR1	NC_009144.3	86618152	86639731	-	4569	protein_coding	cadherin related family member 1 && sp|Q8WN91|CDHR1_BOVIN Cadherin-related family member 1 OS=Bos taurus OX=9913 GN=CDHR1 PE=2 SV=1 && -	-
102149943	eca-miR-490-5p,novel_242,novel_474,eca-miR-615-3p,eca-miR-502-5p,eca-miR-9114,eca-miR-8970,eca-miR-8934,eca-miR-324-3p,eca-miR-342-5p,novel_611,novel_351,novel_258,eca-miR-744	C1H10orf99	NC_009144.3	86647071	86663259	-	1941	protein_coding	chromosome 1 C10orf99 homolog%2C transcript variant X1 && - && PF15854:G-protein coupled receptor ligand 15	-
100052687	novel_524	GHITM	NC_009144.3	86664407	86677585	-	2646	protein_coding	growth hormone inducible transmembrane protein%2C transcript variant X1 && sp|Q9H3K2|GHITM_HUMAN Growth hormone-inducible transmembrane protein OS=Homo sapiens OX=9606 GN=GHITM PE=1 SV=2 && PF01027:Inhibitor of apoptosis-promoting Bax1	-
100065412	eca-miR-1842,novel_439,eca-miR-672,novel_320	LOC100065412	NC_009144.3	87287630	87298259	+	1331	pseudogene	- && sp|Q7KZI7|MARK2_HUMAN Serine/threonine-protein kinase MARK2 OS=Homo sapiens OX=9606 GN=MARK2 PE=1 SV=2 && -	-
111775013	eca-miR-671-5p	LOC111775013	NC_009144.3	87790348	88142188	-	1107	lncRNA	uncharacterized LOC111775013 && sp|P56975|NRG3_HUMAN Pro-neuregulin-3, membrane-bound isoform OS=Homo sapiens OX=9606 GN=NRG3 PE=1 SV=1 && -	-
111775011	novel_580	LOC111775011	NC_009144.3	88135211	88155914	+	1380	lncRNA	uncharacterized LOC111775011 && - && -	-
111775008	novel_599,novel_97,eca-miR-214	LOC111775008	NC_009144.3	88568151	88570778	-	2628	protein_coding	pro-neuregulin-3%2C membrane-bound isoform-like && sp|O35181|NRG3_MOUSE Pro-neuregulin-3, membrane-bound isoform OS=Mus musculus OX=10090 GN=Nrg3 PE=1 SV=1 && -	-
100065811	novel_611	LOC100065811	NC_009144.3	88849858	88850892	-	1035	pseudogene	- && sp|O60513|B4GT4_HUMAN Beta-1,4-galactosyltransferase 4 OS=Homo sapiens OX=9606 GN=B4GALT4 PE=1 SV=1 && -	-
111775021	eca-miR-324-5p	LOC111775021	NC_009144.3	89356085	89370697	-	3368	lncRNA	uncharacterized LOC111775021 && - && -	-
111775025	eca-miR-8982,eca-miR-8970,novel_656,eca-miR-370,novel_258	LOC111775025	NC_009144.3	89393043	89405826	-	8868	lncRNA	uncharacterized LOC111775025 && - && -	-
100052740	eca-miR-1842,novel_561,novel_45,novel_47,novel_387,eca-miR-1307,eca-miR-370,novel_628,novel_510	SH2D4B	NC_009144.3	89417401	89490005	-	5517	protein_coding	SH2 domain containing 4B%2C transcript variant X1 && sp|Q5SQS7|SH24B_HUMAN SH2 domain-containing protein 4B OS=Homo sapiens OX=9606 GN=SH2D4B PE=2 SV=1 && -	-
100147372	novel_488,eca-miR-1842,novel_656,novel_557,novel_435,novel_320,eca-miR-615-3p,novel_228,novel_351,eca-miR-885-3p,novel_136,novel_258,eca-miR-8977	TSPAN14	NC_009144.3	89524842	89574057	-	3546	protein_coding	tetraspanin 14%2C transcript variant X3 && sp|Q8QZY6|TSN14_MOUSE Tetraspanin-14 OS=Mus musculus OX=10090 GN=Tspan14 PE=1 SV=1 && PF00335:Tetraspanin family	-
100066171	eca-miR-9114,novel_634,novel_311,eca-miR-330,eca-miR-331	FAM213A	NC_009144.3	89604927	89625491	-	1634	protein_coding	family with sequence similarity 213 member A%2C transcript variant X1 && sp|Q9BRX8|PXL2A_HUMAN Peroxiredoxin-like 2A OS=Homo sapiens OX=9606 GN=PRXL2A PE=1 SV=3 && PF13911:AhpC/TSA antioxidant enzyme	-
100066200	eca-miR-1842,novel_47,novel_259,novel_116,eca-miR-185,novel_427,novel_320	DYDC2	NC_009144.3	89667464	89682111	-	2242	protein_coding	DPY30 domain containing 2 && sp|Q96IM9|DYDC2_HUMAN DPY30 domain-containing protein 2 OS=Homo sapiens OX=9606 GN=DYDC2 PE=1 SV=1 && PF05186:Dpy-30 motif	-
100066234	novel_228,eca-miR-9120,novel_322,novel_634,novel_387,eca-miR-885-3p,novel_351,eca-miR-767-3p	DYDC1	NC_009144.3	89682411	89704691	+	1022	protein_coding	DPY30 domain containing 1%2C transcript variant X1 && sp|Q9D9T0|DYDC1_MOUSE DPY30 domain-containing protein 1 OS=Mus musculus OX=10090 GN=Dydc1 PE=2 SV=2 && PF05186:Dpy-30 motif	-
100052797	eca-miR-9162,novel_234,eca-miR-8915,novel_238,novel_557,novel_235,novel_543,eca-miR-9179,eca-miR-9114,novel_442,eca-miR-8920,novel_498,eca-miR-197,novel_307	MAT1A	NC_009144.3	89736444	89753694	+	4388	protein_coding	methionine adenosyltransferase 1A && sp|Q2KJC6|METK1_BOVIN S-adenosylmethionine synthase isoform type-1 OS=Bos taurus OX=9913 GN=MAT1A PE=2 SV=1 && PF00438:S-adenosylmethionine synthetase, N-terminal domain|PF02772:S-adenosylmethionine synthetase, central domain|PF02773:S-adenosylmethionine synthetase, C-terminal domain	-
100033826	novel_590,novel_524,eca-miR-331,novel_599,novel_645,novel_576,novel_140,novel_162,eca-miR-8915,eca-miR-490-3p,novel_656,eca-miR-185,novel_454,novel_531,eca-miR-8934,novel_387,eca-miR-324-3p,novel_628	SFTPA1	NC_009144.3	89779810	89784085	+	2256	protein_coding	surfactant protein A1 && sp|Q95L88|SFTPA_HORSE Pulmonary surfactant-associated protein A OS=Equus caballus OX=9796 GN=SFTPA1 PE=2 SV=1 && PF00059:Lectin C-type domain	-
100066313	eca-miR-330,eca-miR-7045,novel_259,novel_557,novel_351,eca-miR-1468,novel_402,eca-miR-328,novel_133,eca-miR-326,novel_634,eca-miR-8934,novel_47,eca-miR-8992,eca-miR-145,novel_306	LOC100066313	NC_009144.3	89789416	89793701	+	1465	protein_coding	mannose-binding protein A && sp|Q5U9S1|MBL1_PIG Mannose-binding protein A OS=Sus scrofa OX=9823 GN=MBL1 PE=1 SV=1 && PF00059:Lectin C-type domain|PF01391:Collagen triple helix repeat (20 copies)	-
111775042	novel_80,novel_512,novel_210,novel_435,eca-miR-8970,eca-miR-425,novel_596,novel_594,novel_651,eca-miR-744,eca-miR-885-3p,novel_351	LOC111775042	NC_009144.3	89795270	89797838	-	1460	lncRNA	uncharacterized LOC111775042 && - && -	-
100066341	novel_524,novel_540,eca-miR-504,novel_238,novel_148,eca-miR-331,novel_365,novel_645,novel_97,eca-miR-1291a,eca-miR-1379,eca-miR-370,novel_351,novel_296,eca-miR-185,novel_543,eca-miR-8970,eca-miR-9114,novel_635,eca-miR-324-3p,eca-miR-8992,eca-miR-211	SFTPD	NC_009144.3	89805789	89817016	-	1327	protein_coding	surfactant protein D && sp|Q9N1X4|SFTPD_PIG Pulmonary surfactant-associated protein D OS=Sus scrofa OX=9823 GN=SFTPD PE=1 SV=1 && PF01391:Collagen triple helix repeat (20 copies)|PF09006:Lung surfactant protein D coiled-coil trimerisation|PF00059:Lectin C-type domain	-
100066482	eca-miR-8982,novel_128	LOC100066482	NC_009144.3	89913352	89914280	+	929	pseudogene	- && sp|Q8NG80|OR2L5_HUMAN Olfactory receptor 2L5 OS=Homo sapiens OX=9606 GN=OR2L5 PE=3 SV=1 && PF13853:Olfactory receptor	-
100861558	eca-miR-125a-5p,novel_630,eca-miR-9040,eca-miR-8917,eca-miR-125b-5p,novel_299,eca-miR-8920,novel_635	RN28S	NC_009144.3	89940297	89941109	-	813	rRNA	28S ribosomal RNA && sp|Q8TGM7|ART2_YEAST Putative uncharacterized protein ART2 OS=Saccharomyces cerevisiae (strain ATCC 204508 / S288c) OX=559292 GN=ART2 PE=5 SV=1 && -	-
111769668	eca-miR-8982,novel_140	LOC111769668	NC_009144.3	89943217	89943369	-	153	rRNA	5.8S ribosomal RNA && - && -	-
102148004	novel_524,novel_262,novel_387,eca-miR-490-3p,eca-miR-370,novel_419,eca-miR-767-3p	LOC102148004	NC_009144.3	89953612	89961325	+	1492	lncRNA	uncharacterized LOC102148004 && - && PF02093:Gag P30 core shell protein	-
111775045	novel_365,novel_299,novel_64	LOC111775045	NC_009144.3	90007992	90020090	+	8428	lncRNA	uncharacterized LOC111775045%2C transcript variant X1 && sp|O00370|LORF2_HUMAN LINE-1 retrotransposable element ORF2 protein OS=Homo sapiens OX=9606 PE=1 SV=1 && -	-
111771336	eca-miR-1842,eca-miR-31,novel_557,novel_235,novel_320,novel_322,eca-miR-146b-3p,eca-miR-1291a,eca-miR-370,novel_576,eca-miR-193b,novel_512,eca-miR-185,eca-miR-8970,novel_228,novel_531,novel_47	LOC111771336	NC_009144.3	90020561	90029413	-	1426	lncRNA	uncharacterized LOC111771336 && - && -	-
100066811	eca-miR-1842,eca-miR-149,novel_454,novel_557,novel_320,eca-miR-532-3p,novel_111,novel_47,eca-miR-324-3p,novel_611,novel_258,eca-miR-345-5p,eca-miR-744,eca-miR-885-3p,novel_419	LOC100066811	NC_009144.3	90041661	90050003	-	3057	protein_coding	uncharacterized LOC100066811 && - && -	-
100052899	novel_512,novel_97,novel_296,novel_611,eca-miR-185,novel_351,eca-miR-671-5p	EFL1	NC_009144.3	90052448	90167889	+	4206	protein_coding	elongation factor like GTPase 1%2C transcript variant X1 && sp|Q7Z2Z2|EFL1_HUMAN Elongation factor-like GTPase 1 OS=Homo sapiens OX=9606 GN=EFL1 PE=1 SV=2 && -	-
111775055	novel_216,eca-miR-7143	LOC111775055	NC_009144.3	90168027	90187381	-	4017	lncRNA	uncharacterized LOC111775055 && - && -	-
102150610	eca-miR-214,novel_320,novel_322,novel_97,eca-miR-9177,novel_351,novel_80,eca-miR-324-5p,novel_234,eca-miR-139-3p,novel_150,novel_116,novel_620,eca-miR-361-3p,eca-miR-504,novel_148,novel_238,eca-miR-671-5p,novel_235,novel_358,novel_557,novel_599,novel_442,eca-miR-342-5p,eca-miR-296,eca-miR-744,novel_258,novel_427,novel_576,novel_222,novel_630,eca-miR-328,eca-miR-9114,eca-miR-8934,novel_635,novel_3…	LOC102150610	NC_009144.3	90187442	90232425	+	5415	protein_coding	collagen alpha-1(I) chain-like%2C transcript variant X1 && - && -	-
111775051	eca-miR-214,novel_259,novel_320,eca-miR-9151,novel_97,eca-miR-24,novel_351,novel_80,novel_380,novel_234,eca-miR-8958,novel_133,novel_251,novel_611,novel_116,novel_620,novel_307,eca-miR-330,eca-miR-504,eca-miR-7045,novel_148,novel_238,novel_235,novel_358,novel_557,novel_599,novel_442,eca-miR-342-5p,novel_488,novel_630,eca-miR-328,eca-miR-8934,novel_635,eca-miR-324-3p,novel_124	LOC111775051	NC_009144.3	90197984	90222030	+	18225	protein_coding	uncharacterized protein DKFZp434B061-like%2C transcript variant X2 && - && -	-
102150637	novel_162,novel_442,novel_234,novel_216,novel_235	LOC102150637	NC_009144.3	90230796	90240113	-	7201	lncRNA	uncharacterized LOC102150637%2C transcript variant X1 && - && -	-
100052950	eca-miR-323-3p	MEX3B	NC_009144.3	90240175	90244362	+	3391	protein_coding	mex-3 RNA binding family member B && sp|Q69Z36|MEX3B_MOUSE RNA-binding protein MEX3B OS=Mus musculus OX=10090 GN=Mex3b PE=2 SV=2 && -	-
100067204	novel_441,eca-miR-324-3p,novel_656,eca-miR-362-5p,novel_270,eca-miR-502-5p	TMC3	NC_009144.3	90762527	90798647	+	6130	protein_coding	transmembrane channel like 3 && sp|Q7Z5M5|TMC3_HUMAN Transmembrane channel-like protein 3 OS=Homo sapiens OX=9606 GN=TMC3 PE=2 SV=3 && PF07810:TMC domain	-
100067226	novel_322,novel_402,eca-miR-7045,novel_116,eca-miR-3065,eca-miR-9097,eca-miR-9000	STARD5	NC_009144.3	90803461	90814178	+	1239	protein_coding	StAR related lipid transfer domain containing 5 && sp|A1A4M6|STAR5_BOVIN StAR-related lipid transfer protein 5 OS=Bos taurus OX=9913 GN=STARD5 PE=2 SV=1 && PF01852:START domain	-
100067252	novel_80,novel_512,novel_148,novel_656,novel_242,novel_490,eca-miR-34a,eca-miR-9152,novel_228,novel_299,novel_635,eca-miR-1291a,novel_620,novel_136	IL16	NC_009144.3	90817475	90921383	-	5107	protein_coding	interleukin 16%2C transcript variant X1 && sp|Q14005|IL16_HUMAN Pro-interleukin-16 OS=Homo sapiens OX=9606 GN=IL16 PE=1 SV=4 && PF00595:PDZ domain	-
106782161	novel_162,novel_656,novel_235,novel_599,eca-miR-8970,novel_531,novel_634,eca-miR-486-3p,eca-miR-423-5p,novel_651,novel_510,eca-miR-8977	LOC106782161	NC_009144.3	90847294	90855182	+	760	lncRNA	uncharacterized LOC106782161%2C transcript variant X1 && - && -	-
100067307	eca-miR-8970,novel_64,novel_651,eca-miR-671-5p	CFAP161	NC_009144.3	90947889	90958978	-	1616	protein_coding	cilia and flagella associated protein 161 && sp|Q6P656|CF161_HUMAN Cilia- and flagella-associated protein 161 OS=Homo sapiens OX=9606 GN=CFAP161 PE=1 SV=1 && -	-
100052999	novel_246,novel_656,eca-miR-423-3p,novel_365,eca-miR-8934,eca-miR-423-5p,eca-miR-1307,eca-miR-652	TLNRD1	NC_009144.3	91052973	91055055	-	2083	protein_coding	talin rod domain containing 1 && sp|Q9H1K6|TLRN1_HUMAN Talin rod domain-containing protein 1 OS=Homo sapiens OX=9606 GN=TLNRD1 PE=1 SV=1 && -	-
100067329	novel_402,eca-miR-1379,eca-miR-672,eca-miR-551a	MESD	NC_009144.3	91065262	91073763	+	1908	protein_coding	mesoderm development LRP chaperone && sp|Q3T0U1|MESD_BOVIN LRP chaperone MESD OS=Bos taurus OX=9913 GN=MESD PE=2 SV=1 && PF10185:Chaperone for wingless signalling and trafficking of LDL receptor	-
100053052	novel_599,novel_210,novel_656,eca-miR-671-5p,eca-miR-1301	CEMIP	NC_009144.3	91089087	91231421	-	11431	protein_coding	cell migration inducing hyaluronan binding protein%2C transcript variant X4 && sp|Q8WUJ3|CEMIP_HUMAN Cell migration-inducing and hyaluronan-binding protein OS=Homo sapiens OX=9606 GN=CEMIP PE=1 SV=2 && -	-
100067399	novel_590,eca-miR-1842,eca-miR-7045,eca-miR-185,novel_320,eca-miR-615-3p,novel_441,eca-miR-9152,eca-miR-9151,eca-miR-326,eca-miR-8970,eca-miR-9177,eca-miR-8992,eca-miR-885-3p	ABHD17C	NC_009144.3	91247137	91297456	-	2465	protein_coding	abhydrolase domain containing 17C%2C transcript variant X1 && sp|A5PKD9|AB17C_BOVIN Alpha/beta hydrolase domain-containing protein 17C OS=Bos taurus OX=9913 GN=ABHD17C PE=2 SV=1 && PF12146:Serine aminopeptidase, S33	-
111775070	novel_222,novel_111,eca-miR-490-5p,novel_64,eca-miR-331,novel_150	LOC111775070	NC_009144.3	91297612	91298966	+	1202	lncRNA	uncharacterized LOC111775070 && - && -	-
111775061	novel_162,eca-miR-9162,novel_296,novel_148,novel_656,novel_454,eca-miR-331,novel_235,novel_490,novel_320,eca-miR-34a,novel_322,novel_97,eca-miR-8934,eca-miR-370	LOC111775061	NC_009144.3	91341317	91345538	+	3081	protein_coding	uncharacterized LOC111775061%2C transcript variant X1 && - && -	-
100067423	eca-miR-1842,eca-miR-125a-5p,novel_540,novel_402,novel_320,eca-miR-125b-5p,eca-miR-8920,eca-miR-8997,eca-miR-193b,novel_307	ARNT2	NC_009144.3	91374747	91547240	-	8145	protein_coding	aryl hydrocarbon receptor nuclear translocator 2%2C transcript variant X3 && sp|Q9HBZ2|ARNT2_HUMAN Aryl hydrocarbon receptor nuclear translocator 2 OS=Homo sapiens OX=9606 GN=ARNT2 PE=1 SV=2 && -	-
111775087	eca-miR-671-5p	LOC111775087	NC_009144.3	91624337	91673388	-	1524	lncRNA	uncharacterized LOC111775087%2C transcript variant X2 && - && -	-
100067603	novel_45,eca-miR-9040	LOC100067603	NC_009144.3	91642169	91643119	+	951	protein_coding	olfactory receptor 4S2 && sp|Q8NH73|OR4S2_HUMAN Olfactory receptor 4S2 OS=Homo sapiens OX=9606 GN=OR4S2 PE=3 SV=2 && PF13853:Olfactory receptor	-
106782124	novel_228	LOC106782124	NC_009144.3	91676647	91702733	-	2165	lncRNA	uncharacterized LOC106782124%2C transcript variant X1 && - && -	-
100067745	novel_162,eca-miR-9036,eca-miR-873,eca-miR-8976,novel_387,eca-miR-296,novel_427,novel_595	SAXO2	NC_009144.3	91701957	91718285	+	1857	protein_coding	stabilizer of axonemal microtubules 2%2C transcript variant X1 && sp|Q658L1|SAXO2_HUMAN Stabilizer of axonemal microtubules 2 OS=Homo sapiens OX=9606 GN=SAXO2 PE=1 SV=1 && -	-
100067811	novel_488,eca-miR-92a,eca-miR-328,eca-miR-8970,novel_635,eca-miR-1291a,eca-miR-1379,eca-miR-8992,novel_124,eca-miR-9097,eca-miR-199a-5p,eca-miR-885-3p,eca-miR-767-3p	LOC100067811	NC_009144.3	91724188	92194908	-	8901	protein_coding	endophilin-A3%2C transcript variant X1 && sp|P82987|ATL3_HUMAN ADAMTS-like protein 3 OS=Homo sapiens OX=9606 GN=ADAMTSL3 PE=1 SV=4 && PF03114:BAR domain|PF07679:Immunoglobulin I-set domain|PF08686:PLAC (protease and lacunin) domain|PF00090:Thrombospondin type 1 domain	-
106782192	novel_162,eca-miR-490-3p,eca-miR-149,novel_216,novel_133,eca-miR-423-3p,eca-miR-486-3p,novel_64,novel_628	LOC106782192	NC_009144.3	91727101	91739336	+	3027	lncRNA	uncharacterized LOC106782192%2C transcript variant X1 && - && -	-
111775136	novel_439	LOC111775136	NC_009144.3	92044880	92057902	+	11259	protein_coding	translation initiation factor IF-2-like && - && -	-
100068061	novel_365,eca-miR-1842,eca-miR-483,novel_320	HDGFL3	NC_009144.3	92387315	92454581	+	2163	protein_coding	HDGF like 3 && sp|Q9Y3E1|HDGR3_HUMAN Hepatoma-derived growth factor-related protein 3 OS=Homo sapiens OX=9606 GN=HDGFL3 PE=1 SV=1 && PF00855:PWWP domain	-
100068084	eca-miR-486-3p,novel_387,eca-miR-125a-3p,novel_363	TM6SF1	NC_009144.3	92440224	92484225	-	4081	protein_coding	transmembrane 6 superfamily member 1%2C transcript variant X1 && sp|Q9BZW5|TM6S1_HUMAN Transmembrane 6 superfamily member 1 OS=Homo sapiens OX=9606 GN=TM6SF1 PE=1 SV=2 && PF10914:Protein of unknown function (DUF2781)	-
111769992	eca-miR-7045,eca-miR-767-3p	LOC111769992	NC_009144.3	92499015	92512626	-	1458	lncRNA	uncharacterized LOC111769992 && - && -	-
100068143	novel_512,eca-miR-324-5p,eca-miR-8992,eca-miR-199a-5p	BTBD1	NC_009144.3	92517041	92555246	+	3229	protein_coding	BTB domain containing 1%2C transcript variant X1 && sp|P58544|BTBD1_MOUSE BTB/POZ domain-containing protein 1 OS=Mus musculus OX=10090 GN=Btbd1 PE=1 SV=3 && PF08005:PHR domain|PF00651:BTB/POZ domain|PF07707:BTB And C-terminal Kelch	-
111769980	novel_512,novel_184,novel_148,eca-miR-9036,novel_133,eca-miR-9152,eca-miR-9177,eca-miR-9178,eca-miR-767-3p	LOC111769980	NC_009144.3	92551334	92557601	-	962	lncRNA	uncharacterized LOC111769980 && - && -	-
100068202	eca-miR-7143	C1H15orf40	NC_009144.3	92559019	92569389	+	5628	protein_coding	chromosome 1 C15orf40 homolog && sp|Q8WUR7|CO040_HUMAN UPF0235 protein C15orf40 OS=Homo sapiens OX=9606 GN=C15orf40 PE=1 SV=2 && PF02594:Uncharacterised ACR, YggU family COG1872	-
100053089	novel_238	FAM103A1	NC_009144.3	92574019	92579299	-	830	protein_coding	family with sequence similarity 103 member A1 && sp|Q5R9Q6|RAMAC_PONAB RNA guanine-N7 methyltransferase activating subunit OS=Pongo abelii OX=9601 GN=RAMAC PE=3 SV=1 && PF15320:mRNA cap methylation, RNMT-activating mini protein	-
104795165	eca-miR-9114,novel_594,eca-miR-151-5p,eca-miR-9097	MIR9056	NC_009144.3	92578767	92578901	-	135	miRNA	eca-miR-9056 && - && -	-
106782217	eca-miR-432,eca-miR-214,novel_656,eca-miR-8970,novel_531,eca-miR-486-3p,novel_258,novel_510,novel_576	LOC106782217	NC_009144.3	92579329	92583334	+	897	lncRNA	uncharacterized LOC106782217%2C transcript variant X1 && - && -	-
100068333	novel_124,eca-miR-744	HOMER2	NC_009144.3	92608728	92694916	+	2171	protein_coding	homer scaffolding protein 2%2C transcript variant X1 && sp|Q9NSB8|HOME2_HUMAN Homer protein homolog 2 OS=Homo sapiens OX=9606 GN=HOMER2 PE=1 SV=1 && PF00568:WH1 domain	-
100068345	novel_184,eca-miR-1842,novel_162,novel_45,eca-miR-9040,eca-miR-7177b,novel_133,eca-miR-9104,novel_228,eca-miR-8970,novel_97,novel_64,novel_116,novel_258	WHAMM	NC_009144.3	92707232	92727630	-	2986	protein_coding	WAS protein homolog associated with actin%2C golgi membranes and microtubules && sp|Q8TF30|WHAMM_HUMAN WASP homolog-associated protein with actin, membranes and microtubules OS=Homo sapiens OX=9606 GN=WHAMM PE=1 SV=2 && PF15920:N-terminal of Junction-mediating and WASP homolog-associated|PF15871:Junction-mediating and -regulatory protein	-
100068362	novel_234	FSD2	NC_009144.3	92727061	92775273	+	5546	protein_coding	fibronectin type III and SPRY domain containing 2%2C transcript variant X2 && sp|A1L4K1|FSD2_HUMAN Fibronectin type III and SPRY domain-containing protein 2 OS=Homo sapiens OX=9606 GN=FSD2 PE=1 SV=1 && PF13765:SPRY-associated domain|PF00622:SPRY domain|PF00041:Fibronectin type III domain	-
106782163	novel_210,eca-miR-330,novel_242,eca-miR-9104,eca-miR-185,novel_580,novel_599,eca-miR-326,eca-miR-423-3p,eca-miR-9114,eca-miR-370,eca-miR-1271b	LOC106782163	NC_009144.3	92776567	92785610	-	1092	protein_coding	uncharacterized LOC106782163 && - && -	-
102148634	novel_630,novel_656,eca-miR-8992,novel_490,novel_118	LOC102148634	NC_009144.3	92806400	92808017	+	678	protein_coding	uncharacterized LOC102148634 && - && -	-
100146798	novel_436,novel_303,eca-miR-331,eca-miR-3065,novel_235,novel_599,novel_531,eca-miR-1248,eca-miR-8970,novel_258	AP3B2	NC_009144.3	92808699	92841240	+	4073	protein_coding	adaptor related protein complex 3 beta 2 subunit%2C transcript variant X2 && sp|Q9JME5|AP3B2_MOUSE AP-3 complex subunit beta-2 OS=Mus musculus OX=10090 GN=Ap3b2 PE=1 SV=2 && PF14796:Clathrin-adaptor complex-3 beta-1 subunit C-terminal|PF01602:Adaptin N terminal region	-
100068411	eca-miR-1842,novel_222,novel_162,eca-miR-9104,novel_235,eca-miR-671-5p,novel_320,novel_599,novel_441,novel_322,eca-miR-8997,eca-miR-370,novel_595,eca-miR-9000	CPEB1	NC_009144.3	92852256	92950817	+	5998	protein_coding	cytoplasmic polyadenylation element binding protein 1%2C transcript variant X1 && sp|Q9BZB8|CPEB1_HUMAN Cytoplasmic polyadenylation element-binding protein 1 OS=Homo sapiens OX=9606 GN=CPEB1 PE=1 SV=1 && PF16366:Cytoplasmic polyadenylation element-binding protein ZZ domain|PF16368:Cytoplasmic polyadenylation element-binding protein 1 N-terminus|PF16367:RNA recognition motif	-
111770209	novel_512,eca-miR-8970,eca-miR-188-5p,novel_238,eca-miR-1291a,eca-miR-296	LOC111770209	NC_009144.3	92921326	92930769	-	5283	lncRNA	uncharacterized LOC111770209 && - && -	-
100068442	novel_222,novel_97,eca-miR-9104,novel_595,eca-miR-9000	RPS17	NC_009144.3	92948228	92950889	+	474	protein_coding	ribosomal protein S17 && sp|P63273|RS17_CANLF 40S ribosomal protein S17 OS=Canis lupus familiaris OX=9615 GN=RPS17 PE=2 SV=2 && PF00833:Ribosomal S17	-
111775138	eca-miR-8970,eca-miR-9133,eca-miR-185	LOC111775138	NC_009144.3	92952580	92967871	+	1560	lncRNA	uncharacterized LOC111775138 && - && -	-
106782213	novel_406,novel_320	LOC106782213	NC_009144.3	92961988	92965649	-	1567	lncRNA	uncharacterized LOC106782213 && - && -	-
100053140	novel_216,novel_235,novel_599,novel_365,novel_322,novel_97,novel_442,novel_512,novel_234,eca-miR-9055,eca-miR-185,eca-miR-328,novel_454,novel_228,eca-miR-8934,novel_116	SLC28A1	NC_009144.3	93144049	93195832	-	7439	protein_coding	solute carrier family 28 member 1%2C transcript variant X4 && sp|O62667|S28A1_PIG Sodium/nucleoside cotransporter 1 OS=Sus scrofa OX=9823 GN=SLC28A1 PE=2 SV=1 && -	-
100068508	novel_599,eca-miR-9162,novel_628	ALPK3	NC_009144.3	93203141	93256775	-	9037	protein_coding	alpha kinase 3 && sp|Q96L96|ALPK3_HUMAN Alpha-protein kinase 3 OS=Homo sapiens OX=9606 GN=ALPK3 PE=2 SV=2 && PF02816:Alpha-kinase family|PF07679:Immunoglobulin I-set domain	-
100053191	novel_599,eca-miR-491-5p,novel_234	ZNF592	NC_009144.3	93262224	93314181	-	8205	protein_coding	zinc finger protein 592%2C transcript variant X3 && sp|Q92610|ZN592_HUMAN Zinc finger protein 592 OS=Homo sapiens OX=9606 GN=ZNF592 PE=1 SV=2 && PF16622:zinc-finger C2H2-type	zf-C2H2
100053244	novel_150	SEC11A	NC_009144.3	93313629	93378838	+	1802	protein_coding	SEC11 homolog A%2C signal peptidase complex subunit%2C transcript variant X4 && sp|P67810|SC11A_BOVIN Signal peptidase complex catalytic subunit SEC11A OS=Bos taurus OX=9913 GN=SEC11A PE=2 SV=1 && PF00717:Peptidase S24-like	-
100053292	novel_524,eca-miR-1842,novel_148,eca-miR-1296,novel_557,novel_358,novel_490,novel_320,novel_599,eca-miR-8908l,novel_594,eca-miR-296,eca-miR-744,novel_512,novel_234,novel_656,eca-miR-185,novel_242,eca-miR-9114,novel_228,eca-miR-532-3p,novel_299,novel_635,eca-miR-324-3p	NMB	NC_009144.3	93381718	93390740	+	6749	protein_coding	neuromedin B%2C transcript variant X2 && sp|P08949|NMB_HUMAN Neuromedin-B OS=Homo sapiens OX=9606 GN=NMB PE=1 SV=4 && -	-
100068587	novel_228,eca-miR-138,eca-miR-532-3p,eca-miR-9177,eca-miR-708,novel_435,novel_421	WDR73	NC_009144.3	93391584	93403835	+	1918	protein_coding	WD repeat domain 73 && sp|Q6P4I2|WDR73_HUMAN WD repeat-containing protein 73 OS=Homo sapiens OX=9606 GN=WDR73 PE=1 SV=1 && -	-
100068602	novel_184,novel_402,eca-miR-149,novel_384,novel_543,novel_599,eca-miR-8914,eca-miR-140-5p,eca-miR-9178,novel_611,eca-miR-744,eca-miR-345-3p,eca-miR-9000	ZSCAN2	NC_009144.3	93407704	93446631	-	8955	protein_coding	zinc finger and SCAN domain containing 2%2C transcript variant X2 && sp|P17040|ZSC20_HUMAN Zinc finger and SCAN domain-containing protein 20 OS=Homo sapiens OX=9606 GN=ZSCAN20 PE=1 SV=3 && PF02023:SCAN domain|PF13837:Myb/SANT-like DNA-binding domain|PF00096:Zinc finger, C2H2 type	zf-C2H2
111769822	eca-miR-9021,eca-miR-502-5p	LOC111769822	NC_009144.3	93461731	93461837	+	107	snRNA	U6 spliceosomal RNA && - && -	-
100068691	novel_595	ZNF774	NC_009144.3	93471025	93477329	+	4346	protein_coding	zinc finger protein 774%2C transcript variant X2 && sp|Q6NX45|ZN774_HUMAN Zinc finger protein 774 OS=Homo sapiens OX=9606 GN=ZNF774 PE=1 SV=2 && -	zf-C2H2
100068724	eca-miR-342-3p,novel_162,novel_611,eca-miR-9048	IQGAP1	NC_009144.3	93497749	93591626	+	7257	protein_coding	IQ motif containing GTPase activating protein 1%2C transcript variant X1 && sp|P46940|IQGA1_HUMAN Ras GTPase-activating-like protein IQGAP1 OS=Homo sapiens OX=9606 GN=IQGAP1 PE=1 SV=1 && PF00307:Calponin homology (CH) domain|PF03836:RasGAP C-terminus|PF00616:GTPase-activator protein for Ras-like GTPase	-
100068775	eca-miR-9162,novel_402,eca-miR-185	CRTC3	NC_009144.3	93608666	93704034	+	5316	protein_coding	CREB regulated transcription coactivator 3%2C transcript variant X1 && sp|Q6UUV7|CRTC3_HUMAN CREB-regulated transcription coactivator 3 OS=Homo sapiens OX=9606 GN=CRTC3 PE=1 SV=2 && PF12884:Transducer of regulated CREB activity, N terminus|PF12885:Transducer of regulated CREB activity middle domain|PF12886:Transducer of regulated CREB activity, C terminus	-
104797053	novel_524,eca-miR-8915,eca-miR-324-3p,novel_427	MIR9055	NC_009144.3	93687645	93687735	+	91	miRNA	microRNA 9055 && - && -	-
111775185	novel_162,eca-miR-9104,eca-miR-331,eca-miR-8970,novel_635,eca-miR-370,novel_258,novel_651	LOC111775185	NC_009144.3	93711497	93718540	+	6070	lncRNA	uncharacterized LOC111775185 && - && -	-
100053336	novel_599,novel_365,novel_184,novel_97,novel_442,novel_234,novel_64	LOC100053336	NC_009144.3	93733913	93734816	-	904	protein_coding	serine/arginine-rich splicing factor 3 && sp|Q3SZR8|SRSF3_BOVIN Serine/arginine-rich splicing factor 3 OS=Bos taurus OX=9913 GN=SRSF3 PE=2 SV=1 && PF00076:RNA recognition motif. (a.k.a. RRM, RBD, or RNP domain)	-
102148517	eca-miR-8982,eca-miR-7045,novel_238,eca-miR-9104,novel_557,eca-miR-671-5p,eca-miR-370,novel_351,novel_184,novel_296,novel_656,eca-miR-8970,novel_635,novel_595,novel_628,novel_419	LOC102148517	NC_009144.3	93863879	93878479	+	8003	lncRNA	uncharacterized LOC102148517%2C transcript variant X1 && - && -	-
100068931	eca-miR-7045,novel_238,novel_259,eca-miR-331,novel_599,eca-miR-9151,novel_442,eca-miR-486-3p,eca-miR-873,eca-miR-107a,eca-miR-24,novel_351,novel_258,eca-miR-432,novel_234,novel_296,novel_656,eca-miR-185,novel_531,eca-miR-423-3p,eca-miR-8970,eca-miR-107b,eca-miR-324-3p,novel_595	FURIN	NC_009144.3	93892325	93903517	+	4898	protein_coding	furin%2C paired basic amino acid cleaving enzyme%2C transcript variant X2 && sp|P09958|FURIN_HUMAN Furin OS=Homo sapiens OX=9606 GN=FURIN PE=1 SV=2 && PF00082:Subtilase family|PF16470:Peptidase S8 pro-domain|PF01483:Proprotein convertase P-domain	-
100146891	eca-miR-324-5p,eca-miR-139-3p,novel_656,novel_235,eca-miR-671-5p,novel_580,novel_543,novel_322,novel_111,eca-miR-8976,eca-miR-9177,novel_203,eca-miR-361-3p,eca-miR-493b	FES	NC_009144.3	93904386	93914428	+	2845	protein_coding	FES proto-oncogene%2C tyrosine kinase && sp|P14238|FES_FELCA Tyrosine-protein kinase Fes/Fps OS=Felis catus OX=9685 GN=FES PE=3 SV=2 && PF00611:Fes/CIP4, and EFC/F-BAR homology domain|PF00017:SH2 domain|PF07714:Protein tyrosine kinase	-
100053432	novel_259,eca-miR-328	MAN2A2	NC_009144.3	93922473	93941475	+	6275	protein_coding	mannosidase alpha class 2A member 2%2C transcript variant X1 && sp|P49641|MA2A2_HUMAN Alpha-mannosidase 2x OS=Homo sapiens OX=9606 GN=MAN2A2 PE=2 SV=3 && PF07748:Glycosyl hydrolases family 38 C-terminal domain|PF01074:Glycosyl hydrolases family 38 N-terminal domain|PF09261:Alpha mannosidase middle domain	-
100068953	novel_465,eca-miR-125a-5p,novel_557,novel_235,novel_150,novel_490,eca-miR-125b-5p,eca-miR-423-5p,novel_225,novel_351,eca-miR-1301,eca-miR-9000,eca-miR-9132	HDDC3	NC_009144.3	93947299	93948968	-	954	protein_coding	HD domain containing 3 && sp|Q8N4P3|MESH1_HUMAN Guanosine-3',5'-bis(diphosphate) 3'-pyrophosphohydrolase MESH1 OS=Homo sapiens OX=9606 GN=HDDC3 PE=1 SV=3 && PF13328:HD domain	-
100053485	novel_512,novel_162,eca-miR-134,novel_45,eca-miR-3548,novel_490,novel_599,eca-miR-34a,eca-miR-9177,novel_594,novel_510	UNC45A	NC_009144.3	93950340	93964799	+	3939	protein_coding	unc-45 myosin chaperone A%2C transcript variant X1 && sp|Q9H3U1|UN45A_HUMAN Protein unc-45 homolog A OS=Homo sapiens OX=9606 GN=UNC45A PE=1 SV=1 && PF13432:Tetratricopeptide repeat|PF11701:Myosin-binding striated muscle assembly central	-
100068990	novel_540,novel_557,novel_327,novel_580,eca-miR-1291a,novel_427,novel_351,eca-miR-744,novel_222,novel_296,novel_656,eca-miR-8970,eca-miR-9120,eca-miR-8920,novel_387,novel_116,novel_306,novel_620	RCCD1	NC_009144.3	93964900	94004390	+	4490	protein_coding	RCC1 domain containing 1%2C transcript variant X3 && sp|Q4R828|RCCD1_MACFA RCC1 domain-containing protein 1 OS=Macaca fascicularis OX=9541 GN=RCCD1 PE=2 SV=1 && PF00415:Regulator of chromosome condensation (RCC1) repeat	-
100069001	eca-miR-486-3p,eca-miR-671-5p	PRC1	NC_009144.3	93989989	94019012	-	2987	protein_coding	protein regulator of cytokinesis 1%2C transcript variant X1 && sp|O43663|PRC1_HUMAN Protein regulator of cytokinesis 1 OS=Homo sapiens OX=9606 GN=PRC1 PE=1 SV=2 && PF03999:Microtubule associated protein (MAP65/ASE1 family)	-
100069013	novel_162,novel_45,eca-miR-8970,novel_531,novel_311,eca-miR-486-3p,novel_635,novel_651,novel_595	VPS33B	NC_009144.3	94022161	94040357	-	2420	protein_coding	VPS33B%2C late endosome and lysosome associated%2C transcript variant X1 && sp|Q9H267|VP33B_HUMAN Vacuolar protein sorting-associated protein 33B OS=Homo sapiens OX=9606 GN=VPS33B PE=1 SV=2 && PF00995:Sec1 family	-
100053531	eca-miR-532-3p,novel_387,novel_656,eca-miR-1301	NGRN	NC_009144.3	94044782	94050181	-	1374	protein_coding	neugrin%2C neurite outgrowth associated && sp|Q9NPE2|NGRN_HUMAN Neugrin OS=Homo sapiens OX=9606 GN=NGRN PE=1 SV=2 && PF06413:Neugrin	-
100053576	eca-miR-8982,novel_162,novel_296,novel_656,eca-miR-328,eca-miR-185,novel_599,eca-miR-1307,eca-miR-8992,eca-miR-744	LOC100053576	NC_009144.3	94050410	94061013	-	3316	protein_coding	tubulin polyglutamylase TTLL13P%2C transcript variant X1 && sp|A6NNM8|TTL13_HUMAN Tubulin polyglutamylase TTLL13P OS=Homo sapiens OX=9606 GN=TTLL13P PE=1 SV=2 && PF03133:Tubulin-tyrosine ligase family	-
100069039	novel_402,eca-miR-9055,novel_656,eca-miR-195,eca-miR-185,novel_557,eca-miR-671-5p,eca-miR-15a,eca-miR-486-3p,novel_544,novel_387,eca-miR-9178,eca-miR-1379,novel_4,novel_651	GDPGP1	NC_009144.3	94063289	94071774	-	2140	protein_coding	GDP-D-glucose phosphorylase 1%2C transcript variant X1 && sp|Q6ZNW5|GDPP1_HUMAN GDP-D-glucose phosphorylase 1 OS=Homo sapiens OX=9606 GN=GDPGP1 PE=1 SV=2 && -	-
100053632	novel_488,novel_465,novel_234,eca-miR-149,novel_150,novel_599,eca-miR-8970,novel_365,novel_631,novel_111,novel_442,novel_387,novel_439,novel_651	CIB1	NC_009144.3	94071696	94075248	+	991	protein_coding	calcium and integrin binding 1 && sp|Q17QE5|CIB1_BOVIN Calcium and integrin-binding protein 1 OS=Bos taurus OX=9913 GN=CIB1 PE=2 SV=1 && PF13499:EF-hand domain pair	-
100069054	eca-miR-1842,eca-miR-138,eca-miR-330,eca-miR-7045,eca-miR-185,novel_235,novel_320,novel_47,eca-miR-9178,eca-miR-9163,eca-miR-767-5p,eca-miR-744	SEMA4B	NC_009144.3	94076041	94111053	-	3709	protein_coding	semaphorin 4B && sp|Q9NPR2|SEM4B_HUMAN Semaphorin-4B OS=Homo sapiens OX=9606 GN=SEMA4B PE=1 SV=4 && PF01403:Sema domain|PF01437:Plexin repeat	-
106782191	eca-miR-9162,novel_148,eca-miR-8917,novel_557,novel_320,novel_365,novel_97,eca-miR-9159,eca-miR-370,novel_184,novel_162,novel_45,eca-miR-328,novel_242,eca-miR-8934,eca-miR-361-3p	LOC106782191	NC_009144.3	94144716	94155435	-	3270	pseudogene	- && sp|Q9BV57|MTND_HUMAN 1,2-dihydroxy-3-keto-5-methylthiopentene dioxygenase OS=Homo sapiens OX=9606 GN=ADI1 PE=1 SV=1 && -	-
100069086	eca-miR-1842,novel_402,eca-miR-8915,novel_656,novel_242,novel_235,novel_490,novel_320	IDH2	NC_009144.3	94160874	94176137	+	1706	protein_coding	isocitrate dehydrogenase (NADP(+)) 2%2C mitochondrial && sp|Q04467|IDHP_BOVIN Isocitrate dehydrogenase [NADP], mitochondrial OS=Bos taurus OX=9913 GN=IDH2 PE=1 SV=2 && PF00180:Isocitrate/isopropylmalate dehydrogenase	-
100069101	novel_524,novel_512,novel_626,novel_238,novel_259,eca-miR-8970,novel_322,eca-miR-1543,eca-miR-324-3p,eca-miR-8992,novel_620,eca-miR-361-3p	ZNF710	NC_009144.3	94177676	94239765	-	24423	protein_coding	zinc finger protein 710%2C transcript variant X4 && sp|Q8N1W2|ZN710_HUMAN Zinc finger protein 710 OS=Homo sapiens OX=9606 GN=ZNF710 PE=1 SV=2 && -	zf-C2H2
111775217	eca-miR-326,eca-miR-330,novel_238,novel_242	LOC111775217	NC_009144.3	94309069	94319599	-	7389	lncRNA	uncharacterized LOC111775217%2C transcript variant X2 && sp|P11369|LORF2_MOUSE LINE-1 retrotransposable element ORF2 protein OS=Mus musculus OX=10090 GN=Pol PE=1 SV=2 && -	-
102149083	novel_184,novel_561,novel_222,novel_296,eca-miR-9055,novel_242,eca-miR-483,eca-miR-9179,novel_228,novel_322,eca-miR-324-3p,novel_351,novel_258	ARPIN	NC_009144.3	94318977	94328583	+	1508	protein_coding	actin related protein 2/3 complex inhibitor && sp|Q17QU3|ARPIN_BOVIN Arpin OS=Bos taurus OX=9913 GN=ARPIN PE=2 SV=1 && PF10574:Arp2/3-interacting proteins Arpin	-
100069456	eca-miR-1842,eca-miR-185,novel_557,eca-miR-671-5p,novel_320,novel_228,eca-miR-9156,novel_595,eca-miR-885-3p,novel_258	AP3S2	NC_009144.3	94335201	94382799	+	1717	protein_coding	adaptor related protein complex 3 sigma 2 subunit%2C transcript variant X2 && sp|P59780|AP3S2_HUMAN AP-3 complex subunit sigma-2 OS=Homo sapiens OX=9606 GN=AP3S2 PE=2 SV=1 && PF01217:Clathrin adaptor complex small chain	-
111773002	eca-miR-8970,eca-miR-185	LOC111773002	NC_009144.3	94345737	94348079	-	2343	pseudogene	- && sp|A6QLS2|RSRC2_BOVIN Arginine/serine-rich coiled-coil protein 2 OS=Bos taurus OX=9913 GN=RSRC2 PE=2 SV=2 && -	-
111767504	eca-miR-1842,eca-miR-125a-5p,eca-miR-330,novel_580,novel_320,eca-miR-9021,eca-miR-1291a,eca-miR-370,eca-miR-744,novel_488,novel_296,eca-miR-149,novel_656,eca-miR-185,novel_435,eca-miR-8970,eca-miR-193a-5p,novel_47,novel_387,novel_620,novel_419	LOC111767504	NC_009144.3	94397391	94422064	-	3705	protein_coding	aminopeptidase N-like%2C transcript variant X1 && sp|P15144|AMPN_HUMAN Aminopeptidase N OS=Homo sapiens OX=9606 GN=ANPEP PE=1 SV=4 && PF01433:Peptidase family M1 domain|PF11838:ERAP1-like C-terminal domain|PF17900:Peptidase M1 N-terminal domain	-
111775220	eca-miR-8908e,novel_234,novel_320,novel_365,eca-miR-326,eca-miR-8970,novel_251,eca-miR-532-3p,novel_97,novel_442,eca-miR-486-3p,eca-miR-8934,eca-miR-8976,eca-miR-8992,eca-miR-744	LOC111775220	NC_009144.3	94423950	94432896	+	5550	lncRNA	uncharacterized LOC111775220 && - && -	-
100050397	eca-miR-1842,eca-miR-8986b,novel_580,novel_320,eca-miR-9021,eca-miR-370,eca-miR-551a,eca-miR-744,novel_488,novel_296,novel_656,eca-miR-185,novel_435,eca-miR-8970,eca-miR-193a-5p,novel_47,eca-miR-9178,novel_387,novel_306,novel_620	ANPEP	NC_009144.3	94436801	94461511	+	3715	protein_coding	alanyl aminopeptidase%2C membrane && sp|P15144|AMPN_HUMAN Aminopeptidase N OS=Homo sapiens OX=9606 GN=ANPEP PE=1 SV=4 && PF01433:Peptidase family M1 domain|PF17900:Peptidase M1 N-terminal domain|PF11838:ERAP1-like C-terminal domain	-
102149091	novel_524,eca-miR-1842,eca-miR-330,eca-miR-9036,novel_320,novel_365,eca-miR-9151,novel_322,novel_442,novel_576,eca-miR-744,novel_488,eca-miR-324-5p,novel_465,novel_234,novel_531,eca-miR-8970,eca-miR-326,eca-miR-9178,eca-miR-345-5p	MESP2	NC_009144.3	94466919	94471744	-	4027	protein_coding	mesoderm posterior bHLH transcription factor 2 && sp|Q0VG99|MESP2_HUMAN Mesoderm posterior protein 2 OS=Homo sapiens OX=9606 GN=MESP2 PE=1 SV=2 && PF00010:Helix-loop-helix DNA-binding domain	-
111775193	eca-miR-1842,eca-miR-8986b,novel_580,novel_320,eca-miR-9021,eca-miR-370,eca-miR-744,novel_488,novel_296,eca-miR-149,novel_656,eca-miR-185,novel_435,eca-miR-8970,eca-miR-193a-5p,novel_47,eca-miR-9178,novel_387,novel_306,novel_620	LOC111775193	NC_009144.3	94495662	94510747	-	3414	protein_coding	aminopeptidase N-like && sp|P15144|AMPN_HUMAN Aminopeptidase N OS=Homo sapiens OX=9606 GN=ANPEP PE=1 SV=4 && PF11838:ERAP1-like C-terminal domain|PF17900:Peptidase M1 N-terminal domain|PF01433:Peptidase family M1 domain	-
102149222	eca-miR-8908e,novel_234,novel_320,novel_365,eca-miR-326,eca-miR-8970,novel_251,eca-miR-532-3p,novel_97,novel_442,eca-miR-486-3p,eca-miR-8934,eca-miR-8976,eca-miR-8992,eca-miR-744	LOC102149222	NC_009144.3	94521455	94526514	-	1666	lncRNA	uncharacterized LOC102149222 && - && -	-
100629729	novel_228,eca-miR-8970,eca-miR-326,eca-miR-767-3p	LOC100629729	NC_009144.3	94534896	94541488	-	3814	protein_coding	AP-3 complex subunit sigma-2 && sp|P59780|AP3S2_HUMAN AP-3 complex subunit sigma-2 OS=Homo sapiens OX=9606 GN=AP3S2 PE=2 SV=1 && -	-
111775202	eca-miR-1842,eca-miR-9040,novel_320,eca-miR-9151,novel_322,eca-miR-1307,novel_258,eca-miR-744,eca-miR-8977,eca-miR-138,eca-miR-8915,novel_45,novel_630,novel_384,eca-miR-615-3p,novel_228,novel_311,eca-miR-9178,novel_628,novel_124,eca-miR-9000	LOC111775202	NC_009144.3	94546267	94547644	-	1057	protein_coding	mesoderm posterior protein 2-like && sp|Q9BRJ9|MESP1_HUMAN Mesoderm posterior protein 1 OS=Homo sapiens OX=9606 GN=MESP1 PE=1 SV=1 && PF00010:Helix-loop-helix DNA-binding domain	-
111775226	eca-miR-7045,eca-miR-9040,eca-miR-3065,novel_320,eca-miR-9151,eca-miR-1307,eca-miR-370,novel_258,eca-miR-744,eca-miR-8977,novel_402,eca-miR-8915,novel_45,novel_630,eca-miR-185,novel_384,eca-miR-615-3p,eca-miR-9178,eca-miR-8992,novel_628,novel_124,eca-miR-9000	LOC111775226	NC_009144.3	94562680	94564105	+	1112	protein_coding	mesoderm posterior protein 1-like && sp|Q9BRJ9|MESP1_HUMAN Mesoderm posterior protein 1 OS=Homo sapiens OX=9606 GN=MESP1 PE=1 SV=1 && PF00010:Helix-loop-helix DNA-binding domain	-
100053682	eca-miR-1842,eca-miR-125a-5p,eca-miR-3065,novel_235,eca-miR-671-5p,novel_320,eca-miR-9179,eca-miR-125b-5p,novel_322,novel_97,eca-miR-9021,novel_203,eca-miR-370,novel_576,novel_510,novel_488,novel_380,novel_162,eca-miR-185,novel_228,eca-miR-8970,eca-miR-9060,eca-miR-532-3p,novel_47,eca-miR-8976,eca-miR-423-5p,eca-miR-9000	WDR93	NC_009144.3	94568152	94620539	-	3255	protein_coding	WD repeat domain 93%2C transcript variant X1 && sp|Q6P2C0|WDR93_HUMAN WD repeat-containing protein 93 OS=Homo sapiens OX=9606 GN=WDR93 PE=2 SV=1 && -	-
100053729	eca-miR-134,novel_45,novel_395,eca-miR-8917,novel_258,eca-miR-193b	PEX11A	NC_009144.3	94620536	94626568	+	2452	protein_coding	peroxisomal biogenesis factor 11 alpha%2C transcript variant X3 && sp|Q0VCP2|PX11A_BOVIN Peroxisomal membrane protein 11A OS=Bos taurus OX=9913 GN=PEX11A PE=2 SV=1 && PF05648:Peroxisomal biogenesis factor 11 (PEX11)	-
100053774	novel_540,novel_635,novel_258	PLIN1	NC_009144.3	94628653	94639919	+	2990	protein_coding	perilipin 1%2C transcript variant X1 && sp|O60240|PLIN1_HUMAN Perilipin-1 OS=Homo sapiens OX=9606 GN=PLIN1 PE=1 SV=2 && -	-
100069672	novel_524,eca-miR-1842,eca-miR-7045,novel_238,novel_259,novel_235,novel_320,novel_599,novel_97,eca-miR-370,novel_351,eca-miR-744,eca-miR-324-5p,novel_184,novel_45,eca-miR-149,novel_656,novel_384,novel_262,eca-miR-326,eca-miR-9114,novel_228,novel_47,novel_635,eca-miR-324-3p,novel_611,eca-miR-197,eca-miR-8992	KIF7	NC_009144.3	94648140	94663857	+	4969	protein_coding	kinesin family member 7%2C transcript variant X1 && sp|Q2M1P5|KIF7_HUMAN Kinesin-like protein KIF7 OS=Homo sapiens OX=9606 GN=KIF7 PE=1 SV=2 && PF00225:Kinesin motor domain	-
100069681	novel_488,eca-miR-1842,novel_561,novel_242,eca-miR-8970,eca-miR-486-3p,novel_47,eca-miR-744,novel_258,eca-miR-8977	TICRR	NC_009144.3	94664160	94702153	-	7445	protein_coding	TOPBP1 interacting checkpoint and replication regulator && sp|Q7Z2Z1|TICRR_HUMAN Treslin OS=Homo sapiens OX=9606 GN=TICRR PE=1 SV=2 && PF15292:Treslin N-terminus	-
111769857	novel_531,novel_628	LOC111769857	NC_009144.3	94714751	94714853	+	103	snRNA	U6 spliceosomal RNA && - && -	-
100069692	novel_238,eca-miR-331,novel_358,novel_235,novel_322,novel_442,eca-miR-9177,novel_651,novel_576,novel_351,novel_162,eca-miR-139-3p,novel_234,eca-miR-490-3p,novel_656,novel_133,eca-miR-9048	RHCG	NC_009144.3	94770776	94792674	+	2093	protein_coding	Rh family C glycoprotein%2C transcript variant X1 && sp|Q3BCQ4|RHCG_CANLF Ammonium transporter Rh type C OS=Canis lupus familiaris OX=9615 GN=RHCG PE=2 SV=1 && PF00909:Ammonium Transporter Family	-
106782122	novel_306,novel_406	LOC106782122	NC_009144.3	94819736	94821922	-	269	lncRNA	uncharacterized LOC106782122 && - && -	-
102149743	novel_590,novel_210,eca-miR-8982,eca-miR-9162,novel_259,novel_365,novel_645,novel_322,eca-miR-9021,novel_297,eca-miR-370,novel_402,novel_234,novel_436,eca-miR-532-3p,eca-miR-8920,eca-miR-8997,eca-miR-1301,novel_524,eca-miR-330,eca-miR-7045,eca-miR-1180,eca-miR-671-5p,novel_557,novel_580,novel_599,novel_442,novel_576,novel_512,eca-miR-9060,eca-miR-8992,eca-miR-199a-5p	LOC102149743	NC_009144.3	94852543	94874303	-	6297	protein_coding	uncharacterized LOC102149743%2C transcript variant X5 && - && -	-
100053827	eca-miR-1842,eca-miR-9036,novel_656,novel_235,novel_320,eca-miR-8970,novel_97,eca-miR-885-3p,novel_510,novel_307	POLG	NC_009144.3	94909972	94927384	+	5094	protein_coding	DNA polymerase gamma%2C catalytic subunit%2C transcript variant X2 && sp|P54098|DPOG1_HUMAN DNA polymerase subunit gamma-1 OS=Homo sapiens OX=9606 GN=POLG PE=1 SV=1 && -	-
100069712	novel_196,novel_162	FANCI	NC_009144.3	94926533	95018392	-	5302	protein_coding	Fanconi anemia complementation group I%2C transcript variant X3 && sp|Q9NVI1|FANCI_HUMAN Fanconi anemia group I protein OS=Homo sapiens OX=9606 GN=FANCI PE=1 SV=4 && PF14677:FANCI solenoid 3|PF14674:FANCI solenoid 1 cap|PF14675:FANCI solenoid 1|PF14678:FANCI solenoid 4|PF14679:FANCI helical domain 1|PF14676:FANCI solenoid 2|PF14680:FANCI helical domain 2	-
111769843	eca-miR-450c,eca-miR-450a	LOC111769843	NC_009144.3	94954544	94954650	-	107	snRNA	U6 spliceosomal RNA && - && -	-
100053880	eca-miR-8915,novel_635,novel_238	ABHD2	NC_009144.3	95042281	95138268	-	7159	protein_coding	abhydrolase domain containing 2 && sp|Q4R2Y9|ABHD2_MACFA Monoacylglycerol lipase ABHD2 OS=Macaca fascicularis OX=9541 GN=ABHD2 PE=2 SV=1 && PF00561:alpha/beta hydrolase fold	-
100033943	novel_246,novel_238,eca-miR-8917,novel_557,novel_322,novel_97,novel_442,novel_498,novel_258,novel_512,novel_234,novel_656,eca-miR-185,novel_242,novel_228,eca-miR-326,novel_519,eca-miR-145,eca-miR-9000	MFGE8	NC_009144.3	95221871	95234905	+	2007	protein_coding	milk fat globule-EGF factor 8 protein%2C transcript variant X1 && sp|P79385|MFGM_PIG Lactadherin OS=Sus scrofa OX=9823 GN=MFGE8 PE=1 SV=2 && PF00008:EGF-like domain|PF00754:F5/8 type C domain	-
100069760	eca-miR-1842,novel_238,novel_148,novel_259,eca-miR-331,novel_235,novel_580,novel_320,novel_258,novel_512,novel_380,novel_222,novel_531,eca-miR-8997,novel_635,eca-miR-423-5p,novel_225,novel_116,eca-miR-8992,novel_628,novel_124	HAPLN3	NC_009144.3	95237925	95253405	+	1929	protein_coding	hyaluronan and proteoglycan link protein 3 && sp|Q80WM5|HPLN3_MOUSE Hyaluronan and proteoglycan link protein 3 OS=Mus musculus OX=10090 GN=Hapln3 PE=2 SV=3 && -	-
100033876	novel_613,novel_234,eca-miR-9027,eca-miR-671-5p,eca-miR-218,eca-miR-532-3p,novel_442,novel_596,novel_439,eca-miR-125a-3p,novel_306,eca-miR-1307,novel_595,novel_270,eca-miR-885-3p	ACAN	NC_009144.3	95255524	95320479	-	10232	protein_coding	aggrecan%2C transcript variant X2 && sp|P16112|PGCA_HUMAN Aggrecan core protein OS=Homo sapiens OX=9606 GN=ACAN PE=1 SV=3 && PF00084:Sushi repeat (SCR repeat)|PF00193:Extracellular link domain|PF07686:Immunoglobulin V-set domain|PF00059:Lectin C-type domain	-
100053929	eca-miR-8915,novel_148,eca-miR-149,eca-miR-9104,novel_557,eca-miR-8970,eca-miR-9060,novel_64,eca-miR-370,novel_595,eca-miR-9097,eca-miR-1301	ISG20	NC_009144.3	95452639	95468951	-	3361	protein_coding	interferon stimulated exonuclease gene 20%2C transcript variant X3 && sp|Q96AZ6|ISG20_HUMAN Interferon-stimulated gene 20 kDa protein OS=Homo sapiens OX=9606 GN=ISG20 PE=1 SV=2 && PF00929:Exonuclease	-
100069794	novel_162,novel_140,eca-miR-504,novel_238,novel_76,eca-miR-328,novel_557,novel_235,eca-miR-671-5p,eca-miR-491-5p,eca-miR-370,novel_406	AEN	NC_009144.3	95470219	95481312	-	3290	protein_coding	apoptosis enhancing nuclease%2C transcript variant X2 && sp|Q8WTP8|AEN_HUMAN Apoptosis-enhancing nuclease OS=Homo sapiens OX=9606 GN=AEN PE=1 SV=2 && -	-
100314782	novel_605	MIR7-1	NC_009144.3	95487869	95487928	-	60	miRNA	microRNA 7-1 && - && -	-
106782203	eca-miR-92b,eca-miR-7045,novel_45,novel_238,eca-miR-185,novel_365,novel_228,eca-miR-326,novel_299,eca-miR-146b-3p,eca-miR-8920,eca-miR-9163,novel_351,eca-miR-211	LOC106782203	NC_009144.3	95488445	95495945	-	4882	misc_RNA	uncharacterized LOC106782203 && - && -	-
100053984	eca-miR-1842,eca-miR-671-5p,novel_320,eca-let-7e,eca-miR-28-5p,novel_47,eca-miR-9177,novel_306	DET1	NC_009144.3	95536328	95558176	+	2929	protein_coding	DET1%2C COP1 ubiquitin ligase partner%2C transcript variant X3 && sp|Q7L5Y6|DET1_HUMAN DET1 homolog OS=Homo sapiens OX=9606 GN=DET1 PE=1 SV=2 && PF09737:De-etiolated protein 1 Det1	-
100054027	novel_488,eca-miR-1180,novel_133,eca-miR-671-5p,eca-miR-8970,eca-miR-9151,novel_228,novel_299,novel_251,eca-miR-1379,novel_258,eca-miR-1301	MRPS11	NC_009144.3	95585523	95596939	-	979	protein_coding	mitochondrial ribosomal protein S11 && sp|P82911|RT11_BOVIN 28S ribosomal protein S11, mitochondrial OS=Bos taurus OX=9913 GN=MRPS11 PE=1 SV=2 && PF00411:Ribosomal protein S11	-
100054072	eca-miR-214,novel_148,novel_599,novel_365,novel_442,eca-miR-1379,eca-miR-296,eca-miR-885-3p,novel_488,novel_512,novel_234,novel_146,novel_45,eca-miR-8970,novel_228,eca-miR-532-3p,eca-miR-8920	MRPL46	NC_009144.3	95597063	95694000	+	2513	protein_coding	mitochondrial ribosomal protein L46%2C transcript variant X2 && sp|Q9H2W6|RM46_HUMAN 39S ribosomal protein L46, mitochondrial OS=Homo sapiens OX=9606 GN=MRPL46 PE=1 SV=1 && PF11788:39S mitochondrial ribosomal protein L46	-
102148958	novel_228	LOC102148958	NC_009144.3	95599965	95601656	-	1497	pseudogene	- && sp|Q9H7E2|TDRD3_HUMAN Tudor domain-containing protein 3 OS=Homo sapiens OX=9606 GN=TDRD3 PE=1 SV=1 && -	-
111775264	eca-miR-9162,novel_97	LOC111775264	NC_009144.3	95694015	95761032	+	10595	lncRNA	uncharacterized LOC111775264 && - && -	-
100069852	novel_162,novel_128,novel_234,novel_259,eca-miR-483,novel_235,novel_599,eca-miR-8970,novel_228,novel_442,eca-miR-345-5p,eca-miR-744	NTRK3	NC_009144.3	95796579	96190555	+	29962	protein_coding	neurotrophic receptor tyrosine kinase 3%2C transcript variant X3 && sp|Q5IFJ9|NTRK3_MACFA NT-3 growth factor receptor OS=Macaca fascicularis OX=9541 GN=NTRK3 PE=2 SV=1 && -	-
111775271	eca-miR-125b-5p,eca-miR-125a-5p,eca-miR-3200	LOC111775271	NC_009144.3	96794935	96803221	-	6014	lncRNA	uncharacterized LOC111775271 && - && -	-
100070057	novel_299,novel_234,eca-miR-8934,novel_148,novel_306	AGBL1	NC_009144.3	96915356	97768843	-	17173	protein_coding	ATP/GTP binding protein like 1%2C transcript variant X4 && sp|Q96MI9|CBPC4_HUMAN Cytosolic carboxypeptidase 4 OS=Homo sapiens OX=9606 GN=AGBL1 PE=1 SV=3 && -	-
102149005	eca-miR-8934,novel_327	LOC102149005	NC_009144.3	97150003	97151899	+	1897	pseudogene	- && sp|P45954|ACDSB_HUMAN Short/branched chain specific acyl-CoA dehydrogenase, mitochondrial OS=Homo sapiens OX=9606 GN=ACADSB PE=1 SV=1 && PF02770:Acyl-CoA dehydrogenase, middle domain|PF02771:Acyl-CoA dehydrogenase, N-terminal domain|PF00441:Acyl-CoA dehydrogenase, C-terminal domain	-
111775274	novel_306,eca-miR-370,eca-miR-767-3p	LOC111775274	NC_009144.3	97300519	97305682	+	1713	lncRNA	uncharacterized LOC111775274 && - && -	-
111775275	novel_524,novel_488,novel_234,novel_296,eca-miR-1388,novel_599,eca-miR-8970,novel_97,eca-miR-151-5p,novel_306,novel_351,eca-miR-1301	LOC111775275	NC_009144.3	97862167	97866641	-	3797	lncRNA	uncharacterized LOC111775275 && - && -	-
100054132	eca-miR-138,eca-miR-9162,eca-miR-1296,eca-miR-1180,novel_580,novel_599,eca-miR-8970,eca-miR-9152,eca-miR-8934,eca-miR-9163,novel_628,novel_351,eca-miR-9000	KLHL25	NC_009144.3	97934279	97968216	+	5601	protein_coding	kelch like family member 25%2C transcript variant X2 && sp|Q9H0H3|KLH25_HUMAN Kelch-like protein 25 OS=Homo sapiens OX=9606 GN=KLHL25 PE=1 SV=1 && -	-
100070242	novel_590,novel_148,eca-miR-205,novel_259,eca-miR-483,novel_557,novel_235,eca-miR-9151,novel_111,eca-miR-135b,novel_64,eca-miR-1379,eca-miR-143,eca-miR-9097,eca-miR-885-3p,novel_171,novel_184,novel_538,novel_656,eca-miR-135a,eca-miR-532-3p,eca-miR-9120,eca-miR-8920,novel_387,eca-miR-8992,novel_595,eca-miR-9000	AKAP13	NC_009144.3	97988924	98311515	-	17595	protein_coding	A-kinase anchoring protein 13%2C transcript variant X17 && sp|Q12802|AKP13_HUMAN A-kinase anchor protein 13 OS=Homo sapiens OX=9606 GN=AKAP13 PE=1 SV=2 && PF00621:RhoGEF domain|PF17838:PH domain	-
100070267	novel_531	SV2B	NC_009144.3	98411073	98608755	+	11872	protein_coding	synaptic vesicle glycoprotein 2B%2C transcript variant X5 && sp|Q7L1I2|SV2B_HUMAN Synaptic vesicle glycoprotein 2B OS=Homo sapiens OX=9606 GN=SV2B PE=1 SV=1 && -	-
100070287	eca-miR-8982,eca-miR-1842,eca-miR-214,novel_216,novel_580,novel_320,eca-miR-9151,eca-miR-744,novel_296,eca-miR-149,novel_656,novel_384,eca-miR-34a,eca-miR-326,novel_47,eca-miR-324-3p	SLCO3A1	NC_009144.3	99065880	99354544	+	3883	protein_coding	solute carrier organic anion transporter family member 3A1%2C transcript variant X1 && sp|Q9UIG8|SO3A1_HUMAN Solute carrier organic anion transporter family member 3A1 OS=Homo sapiens OX=9606 GN=SLCO3A1 PE=1 SV=3 && PF07648:Kazal-type serine protease inhibitor domain|PF03137:Organic Anion Transporter Polypeptide (OATP) family	-
100147651	novel_322,eca-miR-31,eca-miR-8992,novel_490	ST8SIA2	NC_009144.3	99555272	99622911	+	5643	protein_coding	ST8 alpha-N-acetyl-neuraminide alpha-2%2C8-sialyltransferase 2 && sp|Q92186|SIA8B_HUMAN Alpha-2,8-sialyltransferase 8B OS=Homo sapiens OX=9606 GN=ST8SIA2 PE=2 SV=1 && PF00777:Glycosyltransferase family 29 (sialyltransferase)	-
111769777	novel_560	LOC111769777	NC_009144.3	99575798	99575927	+	130	snoRNA	small nucleolar RNA U109 && - && -	-
102149349	novel_531,novel_441,eca-miR-3200,eca-miR-423-5p,eca-miR-185	C1H15orf32	NC_009144.3	99624793	99627216	+	516	protein_coding	chromosome 1 C15orf32 homolog && - && -	-
111775310	novel_210,novel_140,novel_436,novel_656,novel_384,eca-miR-671-5p,novel_97,eca-miR-9163,eca-miR-324-3p,eca-miR-9094,novel_620	LOC111775310	NC_009144.3	99665526	99670688	+	2204	lncRNA	uncharacterized LOC111775310%2C transcript variant X1 && - && -	-
111775307	novel_184,novel_162,novel_387,novel_238,novel_306	LOC111775307	NC_009144.3	99667819	99692891	-	2871	lncRNA	uncharacterized LOC111775307 && - && -	-
104795164	eca-miR-8908l,eca-miR-182,novel_538	MIR9054	NC_009144.3	99726432	99726556	-	125	miRNA	eca-miR-9054 && - && -	-
111775316	eca-miR-24	LOC111775316	NC_009144.3	99751121	99759966	+	49	lncRNA	uncharacterized LOC111775316 && - && -	-
111775318	novel_442	LOC111775318	NC_009144.3	99756909	99759736	+	1668	lncRNA	uncharacterized LOC111775318 && - && -	-
102150994	eca-miR-9162,eca-miR-330,eca-miR-214,novel_238,novel_148,eca-miR-1180,eca-miR-671-3p,eca-miR-331,novel_599,eca-miR-1291a,eca-miR-130b,eca-miR-370,novel_510,novel_351,novel_625,novel_512,novel_656,eca-miR-326,eca-miR-423-3p,eca-miR-8970,novel_251,eca-miR-193a-5p,eca-miR-8934,eca-miR-125a-3p,eca-miR-9000	FAM174B	NC_009144.3	99762829	99797768	-	3729	protein_coding	family with sequence similarity 174 member B%2C transcript variant X2 && sp|Q1RMK9|F174B_BOVIN Membrane protein FAM174B OS=Bos taurus OX=9913 GN=FAM174B PE=2 SV=1 && PF06679:Protein of unknown function (DUF1180)	-
111775319	novel_605,novel_210,eca-miR-1291a,eca-miR-328	LOC111775319	NC_009144.3	99911334	99917540	+	3488	lncRNA	uncharacterized LOC111775319%2C transcript variant X1 && - && -	-
100629986	novel_184,eca-miR-1842,novel_222,eca-miR-149,eca-miR-185,novel_435,novel_320,eca-miR-8970,eca-miR-9151,novel_634,eca-miR-9120,novel_47,novel_387,eca-miR-9097	CHD2	NC_009144.3	99978693	100091089	+	9591	protein_coding	chromodomain helicase DNA binding protein 2%2C transcript variant X4 && sp|O14647|CHD2_HUMAN Chromodomain-helicase-DNA-binding protein 2 OS=Homo sapiens OX=9606 GN=CHD2 PE=1 SV=2 && PF13907:Domain of unknown function (DUF4208)|PF00176:SNF2 family N-terminal domain|PF00271:Helicase conserved C-terminal domain|PF00385:Chromo (CHRromatin Organisation MOdifier) domain|PF18375:CDH1/2 SANT-Helical link…	-
111775326	eca-miR-432,eca-miR-139-3p,eca-miR-1379,eca-miR-328,novel_190,eca-miR-744,novel_320	LOC111775326	NC_009144.3	100092700	100098557	+	5763	lncRNA	uncharacterized LOC111775326 && - && -	-
100051861	novel_184,eca-miR-214,novel_656,eca-miR-331,eca-miR-328,eca-miR-185,novel_358,eca-miR-8970,eca-miR-8992,novel_628,novel_351,eca-miR-744,novel_419	RGMA	NC_009144.3	100099968	100144580	-	3192	protein_coding	repulsive guidance molecule BMP co-receptor a && sp|Q96B86|RGMA_HUMAN Repulsive guidance molecule A OS=Homo sapiens OX=9606 GN=RGMA PE=1 SV=3 && -	-
106782208	eca-miR-486-3p	LOC106782208	NC_009144.3	100144892	100151105	+	3252	lncRNA	uncharacterized LOC106782208 && - && -	-
102147532	novel_531,novel_365,eca-miR-125a-3p,novel_242,novel_235,eca-miR-671-5p	LOC102147532	NC_009144.3	100182796	100208742	+	1491	lncRNA	uncharacterized LOC102147532 && - && -	-
106782133	novel_512,novel_365,novel_228,eca-miR-186,novel_234,novel_116,novel_651	LOC106782133	NC_009144.3	100310879	100535659	+	37822	lncRNA	uncharacterized LOC106782133%2C transcript variant X20 && - && -	-
104795161	novel_512,novel_296,eca-miR-9163,novel_203	MIR9050	NC_009144.3	100412747	100412891	+	145	miRNA	eca-miR-9050 && - && -	-
111775345	novel_228,eca-miR-326,novel_320	LOC111775345	NC_009144.3	101430274	101452419	+	1674	lncRNA	uncharacterized LOC111775345 && - && -	-
102147712	eca-miR-9133,novel_656,eca-miR-185,eca-miR-9048,novel_307,eca-miR-9000	LOC102147712	NC_009144.3	101507416	101522936	+	2240	lncRNA	uncharacterized LOC102147712%2C transcript variant X2 && - && -	-
111775350	eca-miR-671-5p	LOC111775350	NC_009144.3	101934636	101977521	+	1544	lncRNA	uncharacterized LOC111775350 && - && -	-
106782210	novel_184,novel_97,novel_303	LOC106782210	NC_009144.3	101995174	102019343	+	3493	lncRNA	uncharacterized LOC106782210 && - && -	-
111771357	eca-miR-6529,eca-miR-3548	LOC111771357	NC_009144.3	102141158	102148914	+	850	lncRNA	uncharacterized LOC111771357 && - && -	-
102147761	novel_228,eca-miR-9027	LOC102147761	NC_009144.3	102176891	102260843	-	2514	lncRNA	uncharacterized LOC102147761%2C transcript variant X1 && - && -	-
111775351	novel_80,eca-miR-8914	LOC111775351	NC_009144.3	102235221	102239821	+	1031	lncRNA	uncharacterized LOC111775351 && - && -	-
111775358	eca-miR-9159,eca-miR-9156	LOC111775358	NC_009144.3	102762233	102813320	-	832	lncRNA	uncharacterized LOC111775358%2C transcript variant X1 && - && -	-
102147888	novel_365,novel_184,eca-miR-8917	LOC102147888	NC_009144.3	102885411	102988618	-	10475	lncRNA	uncharacterized LOC102147888%2C transcript variant X1 && - && -	-
111771384	novel_320	LOC111771384	NC_009144.3	103185409	103200058	+	1468	lncRNA	uncharacterized LOC111771384%2C transcript variant X1 && - && -	-
111775375	novel_162,eca-miR-9104	LOC111775375	NC_009144.3	104346276	104353099	-	429	lncRNA	uncharacterized LOC111775375 && - && -	-
111775376	eca-miR-1388,novel_384	LOC111775376	NC_009144.3	104353359	104367507	+	465	lncRNA	uncharacterized LOC111775376 && - && -	-
106782183	eca-miR-7045,eca-miR-139-3p,novel_630,novel_384,novel_441,eca-miR-34a,eca-miR-532-3p,eca-miR-1543,novel_596,eca-miR-151-5p,eca-miR-744,novel_351	LOC106782183	NC_009144.3	104469875	104474152	-	552	lncRNA	uncharacterized LOC106782183%2C transcript variant X1 && - && -	-
111775379	novel_599,eca-miR-8970,novel_234,novel_625	LOC111775379	NC_009144.3	104502741	104517704	-	1803	lncRNA	uncharacterized LOC111775379 && - && -	-
111775377	novel_162,eca-miR-125a-3p,novel_235	LOC111775377	NC_009144.3	104504746	104537224	+	7122	lncRNA	uncharacterized LOC111775377%2C transcript variant X1 && - && -	-
100055402	eca-miR-1842,eca-miR-125a-5p,eca-miR-7045,eca-miR-214,novel_216,eca-miR-483,novel_320,eca-miR-8908l,eca-miR-486-3p,eca-miR-9159,novel_351,novel_258,eca-miR-767-3p,novel_184,novel_162,novel_222,novel_656,eca-miR-8970,novel_47,novel_387,eca-miR-324-3p,eca-miR-9048	FAM169B	NC_009144.3	104827914	104972265	-	14415	protein_coding	family with sequence similarity 169 member B%2C transcript variant X13 && sp|Q8CHT6|F169B_MOUSE Protein FAM169B OS=Mus musculus OX=10090 GN=Fam169b PE=2 SV=1 && -	-
111775391	eca-miR-92b,eca-miR-9178,novel_651,novel_351,novel_190,eca-miR-9048	LOC111775391	NC_009144.3	104913720	104916738	-	3019	pseudogene	- && sp|Q2T9X3|SPRY7_BOVIN SPRY domain-containing protein 7 OS=Bos taurus OX=9913 GN=SPRYD7 PE=2 SV=1 && -	-
100055610	novel_605,novel_631,novel_242,novel_133,eca-miR-370,eca-miR-671-5p,novel_320	PGPEP1L	NC_009144.3	104980585	105014731	+	1568	protein_coding	pyroglutamyl-peptidase I-like && sp|A6NFU8|PGPIL_HUMAN Pyroglutamyl-peptidase 1-like protein OS=Homo sapiens OX=9606 GN=PGPEP1L PE=2 SV=4 && PF01470:Pyroglutamyl peptidase	-
111775394	novel_80,eca-miR-324-5p,novel_222,novel_234,novel_296,novel_580,novel_599,novel_365,novel_442,eca-miR-8992,novel_651,novel_124	LOC111775394	NC_009144.3	105418398	105419160	-	665	lncRNA	uncharacterized LOC111775394 && - && -	-
100055953	eca-miR-9151	SYNM	NC_009144.3	105456921	105484369	+	7460	protein_coding	synemin%2C transcript variant X1 && sp|O15061|SYNEM_HUMAN Synemin OS=Homo sapiens OX=9606 GN=SYNM PE=1 SV=2 && PF00038:Intermediate filament protein	-
100055995	eca-miR-1842,eca-miR-7045,novel_656,eca-miR-185,eca-miR-8986b,novel_320,novel_441,novel_97,novel_47,eca-miR-8920,eca-miR-8976,novel_225	TTC23	NC_009144.3	105486598	105580865	-	3466	protein_coding	tetratricopeptide repeat domain 23%2C transcript variant X2 && sp|Q2KHY7|TTC23_BOVIN Tetratricopeptide repeat protein 23 OS=Bos taurus OX=9913 GN=TTC23 PE=2 SV=1 && -	-
111775420	novel_210,eca-miR-1842,eca-miR-330,eca-miR-134,novel_238,eca-miR-7177b,eca-miR-671-5p,eca-miR-222,novel_320,eca-miR-9151,novel_322,novel_442,eca-miR-370,novel_651,novel_258,eca-miR-296,novel_512,eca-miR-8908e,novel_162,novel_234,novel_133,novel_531,novel_47,eca-miR-8934,novel_387,eca-miR-324-3p,novel_225,novel_306,novel_628	LOC111775420	NC_009144.3	105762877	105808330	-	6313	protein_coding	uncharacterized LOC111775420%2C transcript variant X1 && - && -	-
100050068	novel_162,eca-miR-9162,novel_246,eca-miR-671-5p,novel_580,eca-miR-8970,novel_228,novel_322,eca-miR-9021,eca-miR-324-3p,novel_576,eca-miR-9000	MEF2A	NC_009144.3	105886147	106053285	+	5883	protein_coding	myocyte enhancer factor 2A%2C transcript variant X2 && sp|Q02078|MEF2A_HUMAN Myocyte-specific enhancer factor 2A OS=Homo sapiens OX=9606 GN=MEF2A PE=1 SV=1 && PF12347:Holliday junction regulator protein family C-terminal repeat|PF00319:SRF-type transcription factor (DNA-binding and dimerisation domain)	SRF
100056403	eca-miR-214,novel_238,eca-miR-483,eca-miR-185,novel_557,eca-miR-9114,eca-miR-8934,novel_651,eca-miR-9000	LYSMD4	NC_009144.3	106074461	106080842	-	3682	protein_coding	LysM domain containing 4%2C transcript variant X2 && sp|Q5REP3|LYSM4_PONAB LysM and putative peptidoglycan-binding domain-containing protein 4 OS=Pongo abelii OX=9601 GN=LYSMD4 PE=2 SV=1 && -	-
111771401	eca-miR-8970,novel_656	LOC111771401	NC_009144.3	106081108	106085385	+	3120	lncRNA	uncharacterized LOC111771401 && - && -	-
100056538	novel_488,eca-miR-432,eca-miR-17,novel_146,novel_320,novel_228,eca-miR-8970,eca-miR-146b-3p,eca-miR-188-5p,eca-miR-486-3p,novel_203,novel_171	ADAMTS17	NC_009144.3	106146049	106484463	-	17855	protein_coding	ADAM metallopeptidase with thrombospondin type 1 motif 17%2C transcript variant X1 && sp|Q8TE56|ATS17_HUMAN A disintegrin and metalloproteinase with thrombospondin motifs 17 OS=Homo sapiens OX=9606 GN=ADAMTS17 PE=2 SV=2 && -	-
100050135	novel_184,eca-miR-1842,novel_162,novel_45,novel_656,eca-miR-9104,eca-miR-185,novel_320,novel_97	CERS3	NC_009144.3	106547576	106661386	-	3824	protein_coding	ceramide synthase 3%2C transcript variant X1 && sp|Q8IU89|CERS3_HUMAN Ceramide synthase 3 OS=Homo sapiens OX=9606 GN=CERS3 PE=1 SV=2 && PF03798:TLC domain|PF00046:Homeodomain	-
111769676	novel_436	LOC111769676	NC_009144.3	106917873	106917934	+	62	snRNA	U7 small nuclear RNA && - && -	-
100050271	novel_210,novel_184,novel_148,novel_242,eca-miR-3548,eca-miR-8970,novel_228,novel_322,eca-miR-532-3p,novel_97,novel_611,novel_306	LRRK1	NC_009144.3	106991704	107122408	+	9443	protein_coding	leucine rich repeat kinase 1%2C transcript variant X3 && sp|Q38SD2|LRRK1_HUMAN Leucine-rich repeat serine/threonine-protein kinase 1 OS=Homo sapiens OX=9606 GN=LRRK1 PE=1 SV=3 && -	-
111775447	eca-miR-107b,eca-miR-107a,novel_235	LOC111775447	NC_009144.3	107138971	107159476	-	8365	lncRNA	uncharacterized LOC111775447%2C transcript variant X1 && - && -	-
111775459	novel_228,novel_97,novel_296,novel_235	LOC111775459	NC_009144.3	107255619	107260619	-	4634	lncRNA	uncharacterized LOC111775459 && - && -	-
111775460	eca-miR-6529	LOC111775460	NC_009144.3	107295265	107297992	-	1860	lncRNA	uncharacterized LOC111775460 && - && -	-
100057595	eca-miR-9151,eca-miR-423-3p,novel_634,novel_322	SELENOS	NC_009144.3	107308750	107316620	-	1092	protein_coding	selenoprotein S && sp|Q2KI76|SELS_BOVIN Selenoprotein S OS=Bos taurus OX=9913 GN=SELENOS PE=2 SV=2 && PF06936:Selenoprotein S (SelS)	-
100057677	eca-miR-1842,novel_296,novel_242,novel_320,novel_599,novel_365,eca-miR-873,novel_64,eca-miR-8992,novel_595,novel_576,novel_510,eca-miR-2483,eca-miR-9000	PCSK6	NC_009144.3	107344458	107525719	-	6040	protein_coding	proprotein convertase subtilisin/kexin type 6%2C transcript variant X1 && sp|Q63415|PCSK6_RAT Proprotein convertase subtilisin/kexin type 6 OS=Rattus norvegicus OX=10116 GN=Pcsk6 PE=1 SV=1 && PF14843:Growth factor receptor domain IV|PF16470:Peptidase S8 pro-domain|PF00082:Subtilase family|PF08686:PLAC (protease and lacunin) domain|PF01483:Proprotein convertase P-domain	-
100057905	eca-miR-34c,eca-miR-409-5p	TM2D3	NC_009144.3	107673485	107684683	-	1431	protein_coding	TM2 domain containing 3%2C transcript variant X1 && sp|Q9BRN9|TM2D3_HUMAN TM2 domain-containing protein 3 OS=Homo sapiens OX=9606 GN=TM2D3 PE=2 SV=2 && PF05154:TM2 domain	-
100059303	novel_488,eca-miR-432,eca-miR-324-5p,eca-miR-330,novel_45,novel_296,novel_238,eca-miR-483,eca-miR-671-5p,novel_365,novel_322,eca-miR-193a-5p,eca-miR-486-3p,eca-miR-423-5p,novel_651	FAM189A1	NC_009144.3	108246795	108668124	+	5860	protein_coding	family with sequence similarity 189 member A1 && sp|O60320|F1891_HUMAN Protein FAM189A1 OS=Homo sapiens OX=9606 GN=FAM189A1 PE=2 SV=4 && PF04103:CD20-like family	-
111769823	eca-miR-502-5p	LOC111769823	NC_009144.3	108555708	108555814	+	107	snRNA	U6 spliceosomal RNA && - && -	-
100059336	novel_234,novel_45,novel_238,novel_531,eca-miR-9151,novel_322,eca-miR-28-5p,novel_442,eca-miR-8976,eca-miR-324-3p,eca-miR-744,novel_258	APBA2	NC_009144.3	108668217	108893900	-	4818	protein_coding	amyloid beta precursor protein binding family A member 2%2C transcript variant X3 && sp|O35431|APBA2_RAT Amyloid-beta A4 precursor protein-binding family A member 2 OS=Rattus norvegicus OX=10116 GN=Apba2 PE=1 SV=1 && -	-
100059601	novel_258,eca-miR-9097,novel_419	MCEE	NC_009144.3	108964100	108992251	-	1000	protein_coding	methylmalonyl-CoA epimerase && sp|Q96PE7|MCEE_HUMAN Methylmalonyl-CoA epimerase, mitochondrial OS=Homo sapiens OX=9606 GN=MCEE PE=1 SV=1 && PF13669:Glyoxalase/Bleomycin resistance protein/Dioxygenase superfamily	-
100050492	novel_228,eca-miR-326,novel_498,eca-miR-9178	MPHOSPH10	NC_009144.3	108992484	109009825	+	2203	protein_coding	M-phase phosphoprotein 10 && sp|O00566|MPP10_HUMAN U3 small nucleolar ribonucleoprotein protein MPP10 OS=Homo sapiens OX=9606 GN=MPHOSPH10 PE=1 SV=2 && PF04006:Mpp10 protein	-
102149208	novel_512,eca-miR-8970,novel_427	LOC102149208	NC_009144.3	109010978	109019998	-	482	lncRNA	uncharacterized LOC102149208 && - && -	-
100059669	eca-miR-96,novel_235,eca-miR-671-5p,novel_490,novel_599,novel_365,eca-miR-9152,eca-miR-486-3p,novel_427,novel_351,eca-miR-9097,eca-miR-551a,novel_512,eca-miR-9160,novel_184,eca-miR-490-5p,novel_402,eca-miR-223,novel_296,novel_436,novel_242,novel_435,eca-miR-423-3p,eca-miR-8970,novel_228,eca-miR-188-5p,novel_635,eca-miR-9163,eca-miR-345-5p	FAN1	NC_009144.3	109020092	109049402	+	5519	protein_coding	FANCD2 and FANCI associated nuclease 1%2C transcript variant X7 && sp|D2HNY3|FAN1_AILME Fanconi-associated nuclease 1 OS=Ailuropoda melanoleuca OX=9646 GN=FAN1 PE=3 SV=2 && -	-
100059740	novel_303,novel_216,eca-miR-328,novel_599,eca-miR-8970,novel_365,eca-miR-378,novel_433,novel_225	TRPM1	NC_009144.3	109109527	109301575	-	7447	protein_coding	transient receptor potential cation channel subfamily M member 1%2C transcript variant X1 && sp|Q7Z4N2|TRPM1_HUMAN Transient receptor potential cation channel subfamily M member 1 OS=Homo sapiens OX=9606 GN=TRPM1 PE=1 SV=2 && -	-
100314963	eca-miR-146b-3p,novel_538,novel_148,novel_143,eca-miR-671-5p	MIR211	NC_009144.3	109178753	109178839	-	87	miRNA	microRNA 211 && - && -	-
111775545	novel_524,eca-miR-8934,eca-miR-205,eca-miR-197,eca-miR-105	LOC111775545	NC_009144.3	109313265	109319970	+	3199	lncRNA	uncharacterized LOC111775545%2C transcript variant X1 && - && -	-
111775546	novel_512,novel_296,novel_454,eca-miR-328,novel_322,novel_442,novel_594,novel_258	LOC111775546	NC_009144.3	109386847	109405442	-	5725	lncRNA	uncharacterized LOC111775546%2C transcript variant X2 && - && -	-
104797050	eca-miR-8908l,eca-miR-532-3p,novel_351,eca-miR-767-3p	MIR9045	NC_009144.3	109452091	109452225	+	135	miRNA	eca-miR-9045 && - && -	-
104797052	novel_524,novel_365,novel_519,eca-miR-146b-5p,eca-miR-146a	MIR9051	NC_009144.3	109453453	109453557	+	105	miRNA	eca-miR-9051 && - && -	-
100060048	novel_524,eca-miR-7045,novel_238,novel_599,novel_97,eca-miR-486-3p,novel_576,eca-miR-744,novel_171,novel_488,novel_162,novel_222,novel_45,novel_538,eca-miR-185,eca-miR-9114,eca-miR-8970,eca-miR-532-3p	OTUD7A	NC_009144.3	109525100	109912253	-	13852	protein_coding	OTU deubiquitinase 7A%2C transcript variant X3 && sp|Q8TE49|OTU7A_HUMAN OTU domain-containing protein 7A OS=Homo sapiens OX=9606 GN=OTUD7A PE=1 SV=1 && -	-
111769860	eca-miR-502-5p	LOC111769860	NC_009144.3	109771194	109771299	-	106	snRNA	U6 spliceosomal RNA && - && -	-
106782123	novel_148,eca-miR-328,eca-miR-671-5p	LOC106782123	NC_009144.3	109934804	109961370	-	3370	lncRNA	uncharacterized LOC106782123%2C transcript variant X1 && - && -	-
100630441	eca-miR-330,novel_296,eca-miR-9177,novel_656,novel_351	LOC100630441	NC_009144.3	110197582	110197966	-	385	pseudogene	- && sp|Q9CPY4|CDKA2_MOUSE Cyclin-dependent kinase 2-associated protein 2 OS=Mus musculus OX=10090 GN=Cdk2ap2 PE=1 SV=1 && -	-
102149517	novel_184	LOC102149517	NC_009144.3	110394879	110404084	+	625	lncRNA	uncharacterized LOC102149517 && - && -	-
100060875	novel_427	MKRN3	NC_009144.3	110601286	110605498	+	4213	protein_coding	makorin ring finger protein 3 && sp|Q13064|MKRN3_HUMAN Probable E3 ubiquitin-protein ligase makorin-3 OS=Homo sapiens OX=9606 GN=MKRN3 PE=1 SV=1 && PF18044:CCCH-type zinc finger|PF15815:E3 ubiquitin-protein ligase makorin-1, C-terminal|PF00097:Zinc finger, C3HC4 type (RING finger)	-
100060915	novel_238	MAGEL2	NC_009144.3	110643379	110647516	-	4138	protein_coding	MAGE family member L2 && sp|Q9UJ55|MAGL2_HUMAN MAGE-like protein 2 OS=Homo sapiens OX=9606 GN=MAGEL2 PE=1 SV=2 && PF01454:MAGE family	-
100060951	novel_228,novel_596,novel_238,eca-miR-24,novel_656,novel_306	NDN	NC_009144.3	110678399	110680084	-	1686	protein_coding	necdin%2C MAGE family member && sp|P25233|NECD_MOUSE Necdin OS=Mus musculus OX=10090 GN=Ndn PE=1 SV=1 && PF01454:MAGE family	-
106782165	novel_512,novel_184,eca-miR-199a-3p,eca-miR-1296,novel_599,novel_365,eca-miR-9120,novel_97,eca-miR-8934,eca-miR-324-3p,eca-miR-9156,novel_620	LOC106782165	NC_009144.3	111156980	111318314	-	2429	lncRNA	uncharacterized LOC106782165%2C transcript variant X3 && - && -	-
100050644	novel_488,eca-miR-6529,novel_234,eca-miR-7045,novel_133,novel_442,novel_596,eca-miR-125a-3p	SNURF	NC_009144.3	111309537	111325439	+	660	protein_coding	SNRPN upstream reading frame%2C transcript variant X1 && sp|Q9WU11|SNURF_RAT SNRPN upstream reading frame protein OS=Rattus norvegicus OX=10116 GN=Snurf PE=3 SV=1 && PF07192:SNURF/RPN4 protein	-
106780830	novel_128	SNRPN	NC_009144.3	111319932	111352179	+	12287	protein_coding	small nuclear ribonucleoprotein polypeptide N%2C transcript variant X1 && sp|Q17QN3|RSMN_BOVIN Small nuclear ribonucleoprotein-associated protein N OS=Bos taurus OX=9913 GN=SNRPN PE=2 SV=1 && PF01423:LSM domain	-
111769765	novel_421	LOC111769765	NC_009144.3	111334725	111334798	+	74	snoRNA	small nucleolar RNA SNORD107 && - && -	-
102150068	eca-miR-8982,novel_97,eca-miR-363,novel_297,eca-miR-1379,eca-miR-767-3p,eca-miR-345-3p,novel_80,novel_402,eca-miR-139-3p,novel_150,novel_143,novel_251,eca-miR-193a-5p,eca-miR-340-3p,novel_620,eca-miR-9048,eca-miR-9000,eca-miR-493b,novel_238,eca-miR-31,novel_216,eca-miR-671-5p,novel_190,novel_557,eca-miR-8985,eca-miR-744,eca-miR-885-3p,novel_465,novel_512,novel_242,eca-miR-8970,eca-miR-1543,novel_…	LOC102150068	NC_009144.3	111404819	111460776	+	5113	protein_coding	translation initiation factor IF-2%2C transcript variant X16 && - && -	-
111769781	novel_80	LOC111769781	NC_009144.3	111409904	111409970	+	67	snoRNA	small nucleolar RNA SNORD109A && - && -	-
111769707	eca-miR-1307	LOC111769707	NC_009144.3	111433236	111433328	+	93	snoRNA	small nucleolar RNA SNORD116 && - && -	-
111769711	eca-miR-1307	LOC111769711	NC_009144.3	111438760	111438852	+	93	snoRNA	small nucleolar RNA SNORD116 && - && -	-
111769710	eca-miR-1307	LOC111769710	NC_009144.3	111442461	111442553	+	93	snoRNA	small nucleolar RNA SNORD116 && - && -	-
111769714	novel_80,novel_651	LOC111769714	NC_009144.3	111448877	111448958	+	82	snoRNA	small nucleolar RNA SNORD116 && - && -	-
111769689	eca-miR-9114	LOC111769689	NC_009144.3	111501348	111501423	+	76	snoRNA	small nucleolar RNA SNORD115 && - && -	-
111775586	novel_296,eca-miR-9163	LOC111775586	NC_009144.3	111517456	111733027	+	1104	lncRNA	uncharacterized LOC111775586%2C transcript variant X3 && - && -	-
111769687	eca-miR-9114	LOC111769687	NC_009144.3	111536977	111537057	+	81	snoRNA	small nucleolar RNA SNORD115 && - && -	-
111769692	novel_262	LOC111769692	NC_009144.3	111549517	111549592	+	76	snoRNA	small nucleolar RNA SNORD115 && - && -	-
111769780	novel_80	LOC111769780	NC_009144.3	111628218	111628284	+	67	snoRNA	small nucleolar RNA SNORD109A && - && -	-
100062211	eca-miR-490-5p,novel_45,novel_436,novel_133,eca-miR-185,novel_599,novel_365,eca-miR-27b,eca-miR-8970,eca-miR-27a,novel_594,eca-miR-370,eca-miR-767-3p	ATP10A	NC_009144.3	112055387	112234639	-	5692	protein_coding	ATPase phospholipid transporting 10A (putative)%2C transcript variant X1 && sp|O60312|AT10A_HUMAN Phospholipid-transporting ATPase VA OS=Homo sapiens OX=9606 GN=ATP10A PE=1 SV=2 && PF13246:Cation transport ATPase (P-type)|PF16209:Phospholipid-translocating ATPase N-terminal|PF16212:Phospholipid-translocating P-type ATPase C-terminal	-
111769905	eca-miR-8982,eca-miR-299	TRNAE-UUC	NC_009144.3	112454526	112454597	-	72	tRNA	tRNA-Glu && - && -	-
100050803	novel_118	GABRB3	NC_009144.3	112917541	113139044	-	6081	protein_coding	gamma-aminobutyric acid type A receptor beta3 subunit%2C transcript variant X3 && sp|P63080|GBRB3_MOUSE Gamma-aminobutyric acid receptor subunit beta-3 OS=Mus musculus OX=10090 GN=Gabrb3 PE=1 SV=1 && -	-
100034107	novel_527,eca-miR-9177,novel_124,novel_580	OCA2	NC_009144.3	114207713	114566617	-	4083	protein_coding	OCA2 melanosomal transmembrane protein%2C transcript variant X1 && sp|Q8MIQ9|P_PIG P protein OS=Sus scrofa OX=9823 GN=Oca2 PE=2 SV=3 && PF03600:Citrate transporter	-
100050955	novel_184,eca-miR-9162,eca-miR-328,novel_580,eca-miR-127,novel_635,eca-miR-9163,eca-miR-324-3p,novel_611,novel_307,eca-miR-361-3p,eca-miR-8977	HERC2	NC_009144.3	114573229	114829235	-	15566	protein_coding	HECT and RLD domain containing E3 ubiquitin protein ligase 2%2C transcript variant X2 && sp|O95714|HERC2_HUMAN E3 ubiquitin-protein ligase HERC2 OS=Homo sapiens OX=9606 GN=HERC2 PE=1 SV=2 && PF00173:Cytochrome b5-like Heme/Steroid binding domain|PF00569:Zinc finger, ZZ type|PF06701:Mib_herc2|PF00415:Regulator of chromosome condensation (RCC1) repeat|PF11515:Mouse development and cellular prolifer…	-
106782125	novel_184,eca-miR-8970,eca-miR-331,novel_580	LOC106782125	NC_009144.3	114876837	114884364	-	3725	lncRNA	uncharacterized LOC106782125%2C transcript variant X3 && - && -	-
100051099	novel_656	NIPA2	NC_009144.3	114925722	114963050	+	1743	protein_coding	non imprinted in Prader-Willi/Angelman syndrome 2%2C transcript variant X1 && sp|Q8N8Q9|NIPA2_HUMAN Magnesium transporter NIPA2 OS=Homo sapiens OX=9606 GN=NIPA2 PE=2 SV=1 && PF05653:Magnesium transporter NIPA	-
100063100	novel_427	CYFIP1	NC_009144.3	114965229	115021335	-	5049	protein_coding	cytoplasmic FMR1 interacting protein 1 && sp|Q7TMB8|CYFP1_MOUSE Cytoplasmic FMR1-interacting protein 1 OS=Mus musculus OX=10090 GN=Cyfip1 PE=1 SV=1 && PF05994:Cytoplasmic Fragile-X interacting family|PF07159:Protein of unknown function (DUF1394)	-
100147272	novel_557	TUBGCP5	NC_009144.3	115104560	115198742	-	3702	protein_coding	tubulin gamma complex associated protein 5 && sp|Q96RT8|GCP5_HUMAN Gamma-tubulin complex component 5 OS=Homo sapiens OX=9606 GN=TUBGCP5 PE=1 SV=1 && PF17681:Gamma tubulin complex component N-terminal|PF04130:Gamma tubulin complex component C-terminal	-
111775605	eca-miR-9151,novel_656,novel_557,novel_307	LOC111775605	NC_009144.3	115170763	115186580	+	882	protein_coding	gamma-tubulin complex component 5-like%2C transcript variant X3 && sp|Q96RT8|GCP5_HUMAN Gamma-tubulin complex component 5 OS=Homo sapiens OX=9606 GN=TUBGCP5 PE=1 SV=1 && -	-
111775614	eca-miR-7045,novel_439,novel_656,novel_384	LOC111775614	NC_009144.3	115239599	115249635	-	1332	protein_coding	cytoplasmic FMR1-interacting protein 1-like && sp|Q7L576|CYFP1_HUMAN Cytoplasmic FMR1-interacting protein 1 OS=Homo sapiens OX=9606 GN=CYFIP1 PE=1 SV=1 && -	-
111775613	novel_210,novel_656,novel_133,novel_435,eca-miR-8934,novel_395,novel_439,novel_306	LOC111775613	NC_009144.3	115253137	115260285	+	1518	protein_coding	cytoplasmic FMR1-interacting protein 1-like%2C transcript variant X2 && sp|Q7L576|CYFP1_HUMAN Cytoplasmic FMR1-interacting protein 1 OS=Homo sapiens OX=9606 GN=CYFIP1 PE=1 SV=1 && -	-
111767453	eca-miR-214,novel_296,novel_436,eca-miR-331,eca-miR-185,novel_580,novel_599,eca-miR-8970,eca-miR-9177,eca-miR-324-3p,novel_4,novel_628,novel_136	LOC111767453	NC_009144.3	115261304	115283109	-	1522	protein_coding	cytoplasmic FMR1-interacting protein 1-like%2C transcript variant X1 && sp|Q7TMB8|CYFP1_MOUSE Cytoplasmic FMR1-interacting protein 1 OS=Mus musculus OX=10090 GN=Cyfip1 PE=1 SV=1 && PF05994:Cytoplasmic Fragile-X interacting family	-
111775610	eca-miR-34a,novel_436,novel_4,eca-miR-185,novel_580	LOC111775610	NC_009144.3	115288439	115294834	+	1731	protein_coding	cytoplasmic FMR1-interacting protein 1-like%2C transcript variant X2 && sp|Q7TMB8|CYFP1_MOUSE Cytoplasmic FMR1-interacting protein 1 OS=Mus musculus OX=10090 GN=Cyfip1 PE=1 SV=1 && PF05994:Cytoplasmic Fragile-X interacting family	-
102150756	eca-miR-1842,novel_238,novel_320,eca-miR-9177,eca-miR-1307,eca-miR-744,eca-miR-885-3p,novel_80,novel_512,eca-miR-138,eca-miR-486-5p,novel_402,eca-miR-9055,eca-miR-328,novel_543,eca-miR-326,novel_441,novel_635,eca-miR-8976,novel_306	LOC102150756	NC_009144.3	115346421	115398504	+	3001	protein_coding	cortexin-2-like%2C transcript variant X1 && sp|A0A1B0GTU2|CTXD1_HUMAN Cortexin domain-containing 1 OS=Homo sapiens OX=9606 GN=CTXND1 PE=3 SV=1 && -	-
100049804	novel_228,eca-miR-8970,eca-miR-34a,novel_296,eca-miR-672,novel_580,eca-miR-361-3p	FAH	NC_009144.3	115414144	115449491	-	1532	protein_coding	fumarylacetoacetate hydrolase%2C transcript variant X1 && sp|P16930|FAAA_HUMAN Fumarylacetoacetase OS=Homo sapiens OX=9606 GN=FAH PE=1 SV=2 && PF09298:Fumarylacetoacetase N-terminal|PF01557:Fumarylacetoacetate (FAA) hydrolase family	-
100049938	novel_474	BCL2A1	NC_009144.3	115544867	115619249	+	1232	protein_coding	BCL2 related protein A1 && sp|Q16548|B2LA1_HUMAN Bcl-2-related protein A1 OS=Homo sapiens OX=9606 GN=BCL2A1 PE=1 SV=1 && PF00452:Apoptosis regulator proteins, Bcl-2 family	-
100050004	novel_524,novel_512,novel_234,eca-miR-205,novel_242,eca-miR-25,novel_599,novel_322,eca-miR-532-3p,novel_97,eca-miR-423-5p,eca-miR-296,novel_171	LOC100050004	NC_009144.3	115633765	115845922	+	24334	protein_coding	methenyltetrahydrofolate synthetase%2C transcript variant X2 && sp|P49914|MTHFS_HUMAN 5-formyltetrahydrofolate cyclo-ligase OS=Homo sapiens OX=9606 GN=MTHFS PE=1 SV=2 && PF01812:5-formyltetrahydrofolate cyclo-ligase family	-
100050069	novel_358	KIAA1024	NC_009144.3	115981852	116068811	-	6543	protein_coding	KIAA1024%2C transcript variant X1 && sp|Q9UPX6|MNAR1_HUMAN Major intrinsically disordered Notch2-binding receptor 1 OS=Homo sapiens OX=9606 GN=MINAR1 PE=1 SV=3 && PF06789:Uncharacterised protein family (UPF0258)	-
111775256	eca-miR-8982,eca-miR-1842,eca-miR-9162,novel_216,novel_557,eca-miR-671-5p,novel_320,eca-miR-9151,novel_544,eca-miR-370,novel_351,novel_488,novel_184,novel_222,novel_162,novel_402,novel_656,eca-miR-185,novel_384,novel_150,eca-miR-615-3p,eca-miR-423-3p,eca-miR-8970,eca-miR-9120,novel_47,eca-miR-324-3p,eca-miR-125a-3p,eca-miR-8992,eca-miR-1301,eca-miR-9000	LOC111775256	NC_009144.3	116007891	116100564	+	1288	protein_coding	uncharacterized LOC111775256 && - && -	-
100059703	eca-miR-1842,novel_76,novel_242,eca-miR-331,novel_320,eca-miR-8970,eca-miR-8934,eca-miR-423-5p,eca-miR-370,novel_427	TMED3	NC_009144.3	116139062	116144779	-	1651	protein_coding	transmembrane p24 trafficking protein 3 && sp|Q9Y3Q3|TMED3_HUMAN Transmembrane emp24 domain-containing protein 3 OS=Homo sapiens OX=9606 GN=TMED3 PE=1 SV=1 && PF01105:emp24/gp25L/p24 family/GOLD	-
100059741	novel_162,novel_296,novel_363,eca-miR-767-5p,eca-miR-671-5p,eca-miR-1301	ANKRD34C	NC_009144.3	116158434	116174936	-	5324	protein_coding	ankyrin repeat domain 34C%2C transcript variant X1 && sp|P0C6C1|AN34C_HUMAN Ankyrin repeat domain-containing protein 34C OS=Homo sapiens OX=9606 GN=ANKRD34C PE=3 SV=2 && PF12796:Ankyrin repeats (3 copies)	-
106782201	novel_599,novel_442,novel_234,novel_595,eca-miR-211	LOC106782201	NC_009144.3	116233751	116239015	-	3590	lncRNA	uncharacterized LOC106782201 && - && -	-
100314776	novel_4	MIR184	NC_009144.3	116238555	116238624	-	70	miRNA	microRNA 184 && - && -	-
100050136	novel_524,novel_228,novel_97,eca-miR-211	LOC100050136	NC_009144.3	116250838	116251567	-	730	pseudogene	- && sp|P10103|HMGB1_BOVIN High mobility group protein B1 OS=Bos taurus OX=9913 GN=HMGB1 PE=1 SV=3 && PF09011:HMG-box domain|PF00505:HMG (high mobility group) box	-
102147385	novel_184,novel_162,eca-miR-8934,novel_216,eca-miR-370,novel_270	LOC102147385	NC_009144.3	116316316	116332144	-	1811	lncRNA	uncharacterized LOC102147385%2C transcript variant X2 && - && -	-
100050202	novel_524,novel_234,novel_242	RASGRF1	NC_009144.3	116366636	116477940	+	5418	protein_coding	Ras protein specific guanine nucleotide releasing factor 1%2C transcript variant X2 && sp|Q13972|RGRF1_HUMAN Ras-specific guanine nucleotide-releasing factor 1 OS=Homo sapiens OX=9606 GN=RASGRF1 PE=1 SV=2 && PF00618:RasGEF N-terminal motif|PF00169:PH domain|PF00617:RasGEF domain|PF00621:RhoGEF domain	-
111775628	novel_228,eca-miR-491-5p,novel_402,novel_395,eca-miR-149,novel_656,eca-miR-296	LOC111775628	NC_009144.3	116499715	116519832	+	1609	protein_coding	pro-cathepsin H-like && sp|O46427|CATH_PIG Pro-cathepsin H OS=Sus scrofa OX=9823 GN=CTSH PE=1 SV=1 && PF00112:Papain family cysteine protease|PF08246:Cathepsin propeptide inhibitor domain (I29)	-
111769908	novel_590,eca-miR-504	TRNAK-CUU	NC_009144.3	116573916	116573988	-	73	tRNA	tRNA-Lys && - && -	-
111775266	novel_140,eca-miR-214,novel_436,eca-miR-34a,eca-miR-503,eca-miR-9152,novel_634,novel_439,novel_351,eca-miR-744,eca-miR-885-3p,eca-miR-9097,novel_136	LOC111775266	NC_009144.3	116591850	116593110	-	1161	protein_coding	relaxin-3 receptor 1-like && sp|Q9NSD7|RL3R1_HUMAN Relaxin-3 receptor 1 OS=Homo sapiens OX=9606 GN=RXFP3 PE=1 SV=1 && PF00001:7 transmembrane receptor (rhodopsin family)	-
111775633	novel_228,eca-miR-491-5p,novel_402,novel_395,eca-miR-149,novel_656,eca-miR-296	LOC111775633	NC_009144.3	116616646	116636763	+	1610	protein_coding	pro-cathepsin H && sp|O46427|CATH_PIG Pro-cathepsin H OS=Sus scrofa OX=9823 GN=CTSH PE=1 SV=1 && PF08246:Cathepsin propeptide inhibitor domain (I29)|PF00112:Papain family cysteine protease	-
111769912	novel_590,eca-miR-504	TRNAK-CUU	NC_009144.3	116690846	116690918	-	73	tRNA	tRNA-Lys && - && -	-
111775272	novel_140,eca-miR-214,novel_436,eca-miR-34a,eca-miR-503,eca-miR-9152,novel_634,novel_439,novel_351,eca-miR-744,eca-miR-885-3p,eca-miR-9097,novel_136	LOC111775272	NC_009144.3	116708792	116710052	-	1161	protein_coding	relaxin-3 receptor 1-like && sp|Q9NSD7|RL3R1_HUMAN Relaxin-3 receptor 1 OS=Homo sapiens OX=9606 GN=RXFP3 PE=1 SV=1 && PF00001:7 transmembrane receptor (rhodopsin family)	-
100059959	eca-miR-214,novel_259,novel_320,novel_322,novel_351,novel_380,eca-miR-138,novel_402,eca-miR-149,novel_656,novel_150,novel_228,eca-miR-326,eca-miR-34a,novel_251,eca-miR-8997,novel_307,eca-miR-9000,eca-miR-1842,eca-miR-330,eca-miR-7045,novel_216,novel_190,novel_235,eca-miR-146b-3p,novel_651,eca-miR-744,eca-miR-885-3p,novel_488,novel_45,novel_630,eca-miR-185,eca-miR-8970,eca-miR-9114,novel_47,eca-mi…	ADAMTS7	NC_009144.3	116725513	116771944	+	5561	protein_coding	ADAM metallopeptidase with thrombospondin type 1 motif 7%2C transcript variant X1 && sp|Q9UKP4|ATS7_HUMAN A disintegrin and metalloproteinase with thrombospondin motifs 7 OS=Homo sapiens OX=9606 GN=ADAMTS7 PE=1 SV=2 && PF01421:Reprolysin (M12B) family zinc metalloprotease|PF17771:ADAM cysteine-rich domain|PF01562:Reprolysin family propeptide|PF05986:ADAM-TS Spacer 1|PF00090:Thrombospondin type 1 …	-
111775636	eca-miR-330,novel_246,eca-miR-9036,eca-miR-1296,eca-miR-7143,eca-miR-532-5p,novel_97,eca-miR-9021,eca-miR-9156,eca-miR-370,novel_351,novel_171,novel_488,novel_184,novel_538,eca-miR-185,eca-miR-328,novel_403,novel_384,novel_228,eca-miR-9163,eca-miR-324-3p,eca-miR-9000	LOC111775636	NC_009144.3	116767681	116770421	-	1611	lncRNA	uncharacterized LOC111775636%2C transcript variant X1 && sp|Q9UKP4|ATS7_HUMAN A disintegrin and metalloproteinase with thrombospondin motifs 7 OS=Homo sapiens OX=9606 GN=ADAMTS7 PE=1 SV=2 && -	-
100060015	novel_184,novel_162,novel_436,eca-miR-331,novel_557,eca-miR-34a,eca-miR-8970,eca-miR-486-3p,eca-miR-9021,eca-miR-9177	TBC1D2B	NC_009144.3	116774263	116859293	-	6456	protein_coding	TBC1 domain family member 2B%2C transcript variant X1 && sp|Q9UPU7|TBD2B_HUMAN TBC1 domain family member 2B OS=Homo sapiens OX=9606 GN=TBC1D2B PE=1 SV=2 && PF00169:PH domain|PF00566:Rab-GTPase-TBC domain	-
100060049	eca-miR-138,novel_296,novel_656,novel_259,eca-miR-185,novel_235,novel_320,novel_118,eca-miR-326,eca-miR-9177,eca-miR-423-5p,eca-miR-885-3p,eca-miR-9097	SH2D7	NC_009144.3	116872403	116884503	+	6177	protein_coding	SH2 domain containing 7 && sp|A6NKC9|SH2D7_HUMAN SH2 domain-containing protein 7 OS=Homo sapiens OX=9606 GN=SH2D7 PE=4 SV=2 && PF00017:SH2 domain	-
100060082	novel_238,eca-miR-1180,novel_216,eca-miR-9104,novel_557,novel_235,eca-miR-9152,eca-miR-8908l,novel_645,novel_322,novel_111,eca-miR-486-3p,novel_498,novel_651,eca-miR-744,novel_512,eca-miR-432,novel_543,eca-miR-8970,novel_228,eca-miR-425,eca-miR-8992,novel_419	CIB2	NC_009144.3	116884640	116908333	-	3535	protein_coding	calcium and integrin binding family member 2%2C transcript variant X6 && sp|Q568Z7|CIB2_RAT Calcium and integrin-binding family member 2 OS=Rattus norvegicus OX=10116 GN=Cib2 PE=2 SV=1 && -	-
100060114	eca-miR-330,eca-miR-214,novel_238,eca-miR-671-5p,novel_320,novel_645,novel_322,eca-miR-146b-3p,eca-miR-1379,novel_594,eca-miR-370,novel_651,novel_576,novel_351,eca-miR-8977,novel_80,novel_512,eca-miR-9055,novel_656,eca-miR-34a,eca-miR-326,eca-miR-8970,novel_228,eca-miR-324-3p,novel_4,novel_363,novel_628,eca-miR-345-5p,novel_419	IDH3A	NC_009144.3	116908271	116989133	+	5513	protein_coding	isocitrate dehydrogenase 3 (NAD(+)) alpha%2C transcript variant X1 && sp|Q9D6R2|IDH3A_MOUSE Isocitrate dehydrogenase [NAD] subunit alpha, mitochondrial OS=Mus musculus OX=10090 GN=Idh3a PE=1 SV=1 && PF00180:Isocitrate/isopropylmalate dehydrogenase	-
100050272	eca-miR-34a,novel_97,eca-miR-296	ACSBG1	NC_009144.3	116948443	117008416	-	2988	protein_coding	acyl-CoA synthetase bubblegum family member 1 && sp|Q96GR2|ACBG1_HUMAN Long-chain-fatty-acid--CoA ligase ACSBG1 OS=Homo sapiens OX=9606 GN=ACSBG1 PE=1 SV=2 && PF00501:AMP-binding enzyme	-
106782129	novel_524,novel_184,eca-miR-8908e,eca-miR-330,novel_234,novel_656,eca-miR-328,novel_599,eca-miR-1248,eca-miR-326,novel_442,novel_387,eca-miR-193b,novel_124	LOC106782129	NC_009144.3	117021366	117028982	-	3481	lncRNA	uncharacterized LOC106782129 && - && -	-
100060143	novel_162,novel_45	DNAJA4	NC_009144.3	117029037	117045671	+	3250	protein_coding	DnaJ heat shock protein family (Hsp40) member A4 && sp|Q8WW22|DNJA4_HUMAN DnaJ homolog subfamily A member 4 OS=Homo sapiens OX=9606 GN=DNAJA4 PE=1 SV=1 && PF00684:DnaJ central domain|PF01556:DnaJ C terminal domain|PF00226:DnaJ domain	-
100050338	novel_306,novel_351	WDR61	NC_009144.3	117046953	117063636	-	1257	protein_coding	WD repeat domain 61%2C transcript variant X1 && sp|Q9GZS3|WDR61_HUMAN WD repeat-containing protein 61 OS=Homo sapiens OX=9606 GN=WDR61 PE=1 SV=1 && PF00400:WD domain, G-beta repeat	-
111775655	novel_524,novel_162,novel_296,novel_599,novel_531,eca-miR-8970,novel_228,novel_322,eca-miR-486-3p,novel_387,novel_651	LOC111775655	NC_009144.3	117084852	117181914	-	7841	lncRNA	uncharacterized LOC111775655%2C transcript variant X1 && sp|P21414|POL_GALV Gag-Pol polyprotein OS=Gibbon ape leukemia virus OX=11840 GN=pol PE=3 SV=2 && -	-
100050413	novel_531,eca-miR-7045,novel_306,eca-miR-885-3p	CRABP1	NC_009144.3	117105496	117112242	+	751	protein_coding	cellular retinoic acid binding protein 1 && sp|P29762|RABP1_HUMAN Cellular retinoic acid-binding protein 1 OS=Homo sapiens OX=9606 GN=CRABP1 PE=1 SV=2 && PF00061:Lipocalin / cytosolic fatty-acid binding protein family	-
100060452	novel_599,eca-miR-502-5p	CHRNA3	NC_009144.3	117353996	117371125	-	2101	protein_coding	cholinergic receptor nicotinic alpha 3 subunit%2C transcript variant X1 && sp|Q07263|ACHA3_BOVIN Neuronal acetylcholine receptor subunit alpha-3 OS=Bos taurus OX=9913 GN=CHRNA3 PE=2 SV=1 && PF02932:Neurotransmitter-gated ion-channel transmembrane region|PF02931:Neurotransmitter-gated ion-channel ligand binding domain	-
111775280	eca-miR-9120,novel_442,novel_234,novel_436,eca-miR-671-5p	LOC111775280	NC_009144.3	117371004	117407021	+	1599	protein_coding	protein transport protein SEC31-like && - && -	-
100060486	novel_303,eca-miR-31,eca-miR-1296,novel_580,novel_320,novel_599,novel_442,eca-miR-9156,eca-miR-151-5p,eca-miR-370,eca-miR-708,eca-miR-767-3p,novel_488,novel_234,novel_45,novel_436,novel_656,novel_242,eca-miR-8970,eca-miR-9114,eca-miR-532-3p,novel_635,novel_387	CHRNB4	NC_009144.3	117373797	117390765	-	4296	protein_coding	cholinergic receptor nicotinic beta 4 subunit%2C transcript variant X2 && sp|Q8SPU6|ACHB4_BOVIN Neuronal acetylcholine receptor subunit beta-4 OS=Bos taurus OX=9913 GN=CHRNB4 PE=2 SV=1 && PF02932:Neurotransmitter-gated ion-channel transmembrane region|PF02931:Neurotransmitter-gated ion-channel ligand binding domain	-
106782132	novel_80,eca-miR-1842,novel_162,novel_436,novel_656,eca-miR-185,novel_320,novel_228,novel_322,novel_47,novel_387,eca-miR-767-5p,novel_628	LOC106782132	NC_009144.3	117442590	117480691	-	3132	lncRNA	uncharacterized LOC106782132%2C transcript variant X1 && - && -	-
100630158	novel_196,eca-miR-9040,eca-miR-9104,eca-miR-150,novel_111,eca-miR-486-3p,novel_594,novel_351,eca-miR-296,novel_406,novel_222,eca-miR-9055,novel_45,novel_656,eca-miR-185,novel_543,eca-miR-8970,novel_47	NRG4	NC_009144.3	117577650	117700994	-	7477	protein_coding	neuregulin 4%2C transcript variant X10 && sp|Q8WWG1|NRG4_HUMAN Pro-neuregulin-4, membrane-bound isoform OS=Homo sapiens OX=9606 GN=NRG4 PE=1 SV=1 && -	-
100060795	novel_162,eca-miR-31,novel_216,novel_190,novel_228,novel_387,eca-miR-125a-3p,eca-miR-370,eca-miR-9180,novel_651,novel_628,novel_427,eca-miR-9097	TMEM266	NC_009144.3	117698913	117836296	+	6712	protein_coding	transmembrane protein 266%2C transcript variant X4 && sp|Q2M3C6|TM266_HUMAN Transmembrane protein 266 OS=Homo sapiens OX=9606 GN=TMEM266 PE=1 SV=2 && -	-
100060833	eca-miR-222	ETFA	NC_009144.3	117838583	117939459	-	1454	protein_coding	electron transfer flavoprotein alpha subunit && sp|P13804|ETFA_HUMAN Electron transfer flavoprotein subunit alpha, mitochondrial OS=Homo sapiens OX=9606 GN=ETFA PE=1 SV=1 && PF00766:Electron transfer flavoprotein FAD-binding domain|PF01012:Electron transfer flavoprotein domain	-
100050804	novel_465,novel_45,novel_242,novel_384,novel_235,eca-miR-9152,novel_111,eca-miR-8920,novel_635,novel_594,eca-miR-8992,novel_351,novel_258,eca-miR-744,eca-miR-1301	ISL2	NC_009144.3	117964807	117970571	+	1931	protein_coding	ISL LIM homeobox 2 && sp|Q96A47|ISL2_HUMAN Insulin gene enhancer protein ISL-2 OS=Homo sapiens OX=9606 GN=ISL2 PE=1 SV=1 && PF00046:Homeodomain|PF00412:LIM domain	Homeobox
100061025	eca-miR-503,eca-miR-7045,novel_580	SCAPER	NC_009144.3	117976180	118465974	-	6715	protein_coding	S-phase cyclin A associated protein in the ER%2C transcript variant X5 && sp|Q9BY12|SCAPE_HUMAN S phase cyclin A-associated protein in the endoplasmic reticulum OS=Homo sapiens OX=9606 GN=SCAPER PE=1 SV=2 && PF16501:S phase cyclin A-associated protein in the endoplasmic reticulum	-
111769674	eca-miR-9021,novel_628	LOC111769674	NC_009144.3	118268675	118268780	+	106	snRNA	U6 spliceosomal RNA && - && -	-
102149093	eca-miR-9160	LOC102149093	NC_009144.3	118343581	118345694	-	2114	protein_coding	transmembrane emp24 domain-containing protein 2 && sp|Q63524|TMED2_RAT Transmembrane emp24 domain-containing protein 2 OS=Rattus norvegicus OX=10116 GN=Tmed2 PE=1 SV=1 && PF01105:emp24/gp25L/p24 family/GOLD	-
100061087	novel_651	RCN2	NC_009144.3	118494119	118510744	+	1829	protein_coding	reticulocalbin 2%2C transcript variant X1 && sp|Q62703|RCN2_RAT Reticulocalbin-2 OS=Rattus norvegicus OX=10116 GN=Rcn2 PE=1 SV=2 && -	-
100050881	eca-miR-9162,novel_358,novel_490,novel_97,eca-miR-1307,novel_351,novel_184,novel_146,novel_45,novel_133,novel_656,novel_531,novel_439,eca-miR-2483,novel_628,eca-miR-493b,eca-miR-1301	PSTPIP1	NC_009144.3	118552529	118594177	+	2138	protein_coding	proline-serine-threonine phosphatase interacting protein 1%2C transcript variant X6 && sp|O43586|PPIP1_HUMAN Proline-serine-threonine phosphatase-interacting protein 1 OS=Homo sapiens OX=9606 GN=PSTPIP1 PE=1 SV=1 && -	-
100061150	novel_228	TSPAN3	NC_009144.3	118609862	118636816	-	1741	protein_coding	tetraspanin 3 && sp|O60637|TSN3_HUMAN Tetraspanin-3 OS=Homo sapiens OX=9606 GN=TSPAN3 PE=2 SV=1 && PF00335:Tetraspanin family	-
111775705	novel_210,novel_234,eca-miR-767-5p,novel_320	LOC111775705	NC_009144.3	118730642	118735481	+	3033	lncRNA	uncharacterized LOC111775705 && - && -	-
100061327	novel_162,eca-miR-330,novel_538,novel_580,novel_320,eca-miR-326,novel_228,novel_97,eca-miR-8934,eca-miR-151-5p,novel_595	LOC100061327	NC_009144.3	119016103	119018088	+	1986	pseudogene	- && sp|P58058|NADK_MOUSE NAD kinase OS=Mus musculus OX=10090 GN=Nadk PE=1 SV=2 && PF01513:ATP-NAD kinase	-
111771433	novel_599,novel_162,novel_656,eca-miR-370,eca-miR-185	LOC111771433	NC_009144.3	119115569	119124160	+	872	lncRNA	uncharacterized LOC111771433 && - && -	-
100061441	novel_512,novel_234,eca-miR-9104,eca-miR-331,novel_557,eca-miR-615-3p,eca-miR-326,novel_47,eca-miR-8934,novel_442,novel_635,eca-miR-423-5p,novel_628	LINGO1	NC_009144.3	119175583	119254821	-	3807	protein_coding	leucine rich repeat and Ig domain containing 1%2C transcript variant X2 && sp|Q96FE5|LIGO1_HUMAN Leucine-rich repeat and immunoglobulin-like domain-containing nogo receptor-interacting protein 1 OS=Homo sapiens OX=9606 GN=LINGO1 PE=1 SV=2 && PF13855:Leucine rich repeat|PF07679:Immunoglobulin I-set domain	-
111775709	novel_402,novel_148,eca-miR-185,novel_543,eca-miR-502-5p,novel_441,novel_442,eca-miR-8997,eca-miR-9163,eca-miR-9178,eca-miR-324-3p	LOC111775709	NC_009144.3	119254708	119346942	-	365	protein_coding	anther-specific proline-rich protein APG-like && - && -	-
100061503	novel_210,eca-miR-125a-5p,eca-miR-34c,eca-miR-8917,novel_599,novel_365,eca-miR-125b-5p,novel_97,novel_442,novel_184,novel_234,eca-miR-185,eca-miR-328,novel_299,eca-miR-676,eca-miR-324-3p,novel_560	ODF3L1	NC_009144.3	119425576	119430441	-	2591	protein_coding	outer dense fiber of sperm tails 3 like 1 && sp|Q8IXM7|OD3L1_HUMAN Outer dense fiber protein 3-like protein 1 OS=Homo sapiens OX=9606 GN=ODF3L1 PE=1 SV=1 && -	-
100061543	eca-miR-1842,novel_238,eca-miR-331,eca-miR-3065,novel_235,novel_320,novel_599,novel_97,eca-miR-486-3p,eca-miR-1291a,eca-miR-1379,novel_184,novel_234,novel_45,novel_600,eca-miR-149,novel_656,novel_242,eca-miR-185,eca-miR-328,eca-miR-326,eca-miR-8970,novel_228,novel_299,novel_47,eca-miR-8934,novel_225	CSPG4	NC_009144.3	119439081	119475470	+	9073	protein_coding	chondroitin sulfate proteoglycan 4 && sp|Q6UVK1|CSPG4_HUMAN Chondroitin sulfate proteoglycan 4 OS=Homo sapiens OX=9606 GN=CSPG4 PE=1 SV=2 && -	-
100050956	eca-miR-8970,novel_234,novel_576,novel_580	SNX33	NC_009144.3	119488067	119499115	-	4735	protein_coding	sorting nexin 33 && sp|Q8WV41|SNX33_HUMAN Sorting nexin-33 OS=Homo sapiens OX=9606 GN=SNX33 PE=1 SV=1 && PF10456:WASP-binding domain of Sorting nexin protein|PF00787:PX domain|PF14604:Variant SH3 domain	-
102149534	eca-miR-1291a	IMP3	NC_009144.3	119505527	119506680	+	1154	protein_coding	IMP3%2C U3 small nucleolar ribonucleoprotein && sp|Q9NV31|IMP3_HUMAN U3 small nucleolar ribonucleoprotein protein IMP3 OS=Homo sapiens OX=9606 GN=IMP3 PE=1 SV=1 && PF01479:S4 domain|PF00163:Ribosomal protein S4/S9 N-terminal domain	-
100051100	eca-miR-1842,novel_47,eca-miR-490-3p,novel_594,novel_216,eca-miR-296,novel_320	SNUPN	NC_009144.3	119518274	119535590	+	1738	protein_coding	snurportin 1%2C transcript variant X1 && sp|O95149|SPN1_HUMAN Snurportin-1 OS=Homo sapiens OX=9606 GN=SNUPN PE=1 SV=1 && PF11538:Snurportin1	-
100061580	eca-miR-432,eca-miR-9177,eca-miR-9159,novel_306,eca-miR-150	PTPN9	NC_009144.3	119549865	119628718	+	4430	protein_coding	protein tyrosine phosphatase%2C non-receptor type 9%2C transcript variant X1 && sp|Q641Z2|PTN9_RAT Tyrosine-protein phosphatase non-receptor type 9 OS=Rattus norvegicus OX=10116 GN=Ptpn9 PE=2 SV=1 && PF00102:Protein-tyrosine phosphatase|PF00650:CRAL/TRIO domain	-
111775722	eca-miR-432,eca-miR-127,eca-miR-27b,eca-miR-193a-5p,novel_322,eca-miR-27a,eca-miR-128,novel_576	LOC111775722	NC_009144.3	119565537	119625121	-	183	lncRNA	uncharacterized LOC111775722 && sp|P43378|PTN9_HUMAN Tyrosine-protein phosphatase non-receptor type 9 OS=Homo sapiens OX=9606 GN=PTPN9 PE=1 SV=1 && -	-
111775293	eca-miR-8934,novel_435	LOC111775293	NC_009144.3	119629203	119641158	-	1394	protein_coding	uncharacterized LOC111775293 && - && -	-
100051174	eca-miR-324-3p,eca-miR-331,eca-miR-185,eca-miR-150,novel_384	SIN3A	NC_009144.3	119636785	119706640	+	6383	protein_coding	SIN3 transcription regulator family member A%2C transcript variant X1 && sp|Q60520|SIN3A_MOUSE Paired amphipathic helix protein Sin3a OS=Mus musculus OX=10090 GN=Sin3a PE=1 SV=3 && -	-
100061610	novel_196,novel_148,eca-miR-8970,eca-miR-873,eca-miR-1379,eca-miR-324-3p,eca-miR-8992,novel_427,eca-miR-885-3p,eca-miR-9097	MAN2C1	NC_009144.3	119706767	119719318	+	3979	protein_coding	mannosidase alpha class 2C member 1%2C transcript variant X6 && sp|Q9NTJ4|MA2C1_HUMAN Alpha-mannosidase 2C1 OS=Homo sapiens OX=9606 GN=MAN2C1 PE=1 SV=1 && PF09261:Alpha mannosidase middle domain|PF07748:Glycosyl hydrolases family 38 C-terminal domain|PF17677:Glycosyl hydrolases family 38 C-terminal beta sandwich domain|PF01074:Glycosyl hydrolases family 38 N-terminal domain	-
100061643	eca-miR-1296,novel_259,eca-miR-331,novel_358,eca-miR-8986b,novel_580,novel_97,eca-miR-486-3p,eca-miR-24,eca-miR-370,novel_651,novel_576,novel_351,eca-miR-345-3p,novel_184,novel_162,novel_45,eca-miR-490-3p,eca-miR-149,novel_454,eca-miR-185,eca-miR-328,novel_251,eca-miR-188-5p,eca-miR-324-3p,novel_306,eca-miR-8992	NEIL1	NC_009144.3	119715353	119724581	-	3257	protein_coding	nei like DNA glycosylase 1%2C transcript variant X6 && sp|Q96FI4|NEIL1_HUMAN Endonuclease 8-like 1 OS=Homo sapiens OX=9606 GN=NEIL1 PE=1 SV=3 && PF09292:Endonuclease VIII-like 1, DNA bind|PF01149:Formamidopyrimidine-DNA glycosylase N-terminal domain	-
100061677	novel_210,eca-miR-8982,novel_402,eca-miR-214,eca-miR-3065,novel_435,novel_384,eca-miR-671-5p,novel_228,eca-miR-146b-3p,eca-miR-324-3p,novel_595	COMMD4	NC_009144.3	119730845	119736898	-	928	protein_coding	COMM domain containing 4 && sp|Q9H0A8|COMD4_HUMAN COMM domain-containing protein 4 OS=Homo sapiens OX=9606 GN=COMMD4 PE=1 SV=1 && PF07258:COMM domain	-
111775309	eca-miR-324-5p,eca-miR-485-3p,eca-miR-214,novel_656,eca-miR-9104,novel_435,novel_384,eca-miR-133a,eca-miR-8970,eca-miR-9114,novel_97,novel_387,novel_4,novel_306	LOC111775309	NC_009144.3	119760974	119766917	+	753	protein_coding	taste receptor cell protein 1 && sp|Q58Y74|TRCG1_MOUSE Taste receptor cell protein 1 OS=Mus musculus OX=10090 GN=Trcg1 PE=2 SV=1 && -	-
100061743	novel_128,eca-miR-330,eca-miR-7045,eca-miR-214,novel_190,eca-miR-671-5p,eca-miR-133a,novel_599,novel_322,eca-miR-146b-3p,novel_97,novel_442,novel_351,novel_512,novel_488,novel_234,novel_45,novel_296,eca-miR-149,novel_656,eca-miR-185,eca-miR-328,eca-miR-326,eca-miR-8920,novel_635,novel_596,novel_439,novel_628,novel_307,eca-miR-9000	C1H15orf39	NC_009144.3	119772954	119783888	-	5690	protein_coding	chromosome 1 C15orf39 homolog%2C transcript variant X1 && sp|Q6ZRI6|CO039_HUMAN Uncharacterized protein C15orf39 OS=Homo sapiens OX=9606 GN=C15orf39 PE=1 SV=3 && PF17663:Family of unknown function (DUF5525)	-
100051247	novel_512,novel_296,eca-miR-483,eca-miR-185,eca-miR-671-5p,eca-miR-326,eca-miR-8970,novel_228,novel_594,novel_258,eca-miR-296,eca-miR-361-3p	PPCDC	NC_009144.3	119899085	119923705	-	7833	protein_coding	phosphopantothenoylcysteine decarboxylase%2C transcript variant X4 && sp|Q96CD2|COAC_HUMAN Phosphopantothenoylcysteine decarboxylase OS=Homo sapiens OX=9606 GN=PPCDC PE=1 SV=2 && -	-
100061807	eca-miR-324-5p,novel_45,novel_656,novel_133,eca-miR-9104,novel_580,eca-miR-9114,eca-miR-107a,eca-miR-107b,eca-miR-9177,novel_628,eca-miR-361-3p	SCAMP5	NC_009144.3	119924147	119946648	-	4798	protein_coding	secretory carrier membrane protein 5%2C transcript variant X2 && sp|Q9JKE3|SCAM5_RAT Secretory carrier-associated membrane protein 5 OS=Rattus norvegicus OX=10116 GN=Scamp5 PE=2 SV=1 && PF04144:SCAMP family	-
100051321	novel_442,novel_64,eca-miR-328	RPP25	NC_009144.3	119969671	119979147	+	5146	protein_coding	ribonuclease P and MRP subunit p25 && sp|Q9BUL9|RPP25_HUMAN Ribonuclease P protein subunit p25 OS=Homo sapiens OX=9606 GN=RPP25 PE=1 SV=1 && -	-
100051391	novel_228,eca-miR-486-3p,eca-miR-423-5p,eca-miR-1379,eca-miR-125a-3p,eca-miR-744,eca-miR-671-5p	COX5A	NC_009144.3	119982295	119994408	+	805	protein_coding	cytochrome c oxidase subunit 5A && sp|B0VYY4|COX5A_EULFU Cytochrome c oxidase subunit 5A, mitochondrial OS=Eulemur fulvus fulvus OX=40322 GN=COX5A PE=2 SV=1 && PF02284:Cytochrome c oxidase subunit Va	-
100062043	eca-miR-1842,eca-miR-7045,eca-miR-214,eca-miR-1296,eca-miR-8908j,eca-miR-3065,novel_557,novel_490,novel_365,eca-miR-9151,novel_322,eca-miR-370,novel_234,eca-miR-15b,novel_45,novel_133,novel_150,eca-miR-615-3p,novel_228,eca-miR-326,eca-miR-8970,eca-miR-532-3p,novel_47,eca-miR-8934,novel_387,novel_620,novel_124,eca-miR-9048,eca-miR-1301	FAM219B	NC_009144.3	120003204	120009458	+	3592	protein_coding	family with sequence similarity 219 member B%2C transcript variant X1 && sp|Q5XKK7|F219B_HUMAN Protein FAM219B OS=Homo sapiens OX=9606 GN=FAM219B PE=1 SV=1 && PF15260:Protein family FAM219A	-
100062077	novel_512,novel_651,eca-miR-296,novel_320	MPI	NC_009144.3	120009685	120017778	-	2854	protein_coding	mannose phosphate isomerase%2C transcript variant X2 && sp|Q3SZI0|MPI_BOVIN Mannose-6-phosphate isomerase OS=Bos taurus OX=9913 GN=MPI PE=2 SV=3 && PF01238:Phosphomannose isomerase type I	-
100062111	eca-miR-1842,eca-miR-330,novel_234,eca-miR-328,eca-miR-185,eca-miR-671-5p,novel_320,eca-miR-8970,eca-miR-326,novel_47,novel_442,eca-miR-486-3p,novel_203,eca-miR-324-3p,eca-miR-744	SCAMP2	NC_009144.3	120024972	120046937	+	2683	protein_coding	secretory carrier membrane protein 2%2C transcript variant X2 && sp|O15127|SCAM2_HUMAN Secretory carrier-associated membrane protein 2 OS=Homo sapiens OX=9606 GN=SCAMP2 PE=1 SV=2 && PF04144:SCAMP family	-
100062139	novel_234,novel_538,novel_238,novel_148,novel_656,eca-miR-331,novel_384,novel_228,novel_442,novel_576,novel_351,eca-miR-1301,eca-miR-361-3p,eca-miR-9000	ULK3	NC_009144.3	120047546	120054612	+	2590	protein_coding	unc-51 like kinase 3%2C transcript variant X1 && sp|Q6PHR2|ULK3_HUMAN Serine/threonine-protein kinase ULK3 OS=Homo sapiens OX=9606 GN=ULK3 PE=1 SV=2 && PF00069:Protein kinase domain|PF04212:MIT (microtubule interacting and transport) domain	-
100062176	eca-miR-1842,novel_162,eca-miR-8915,novel_242,novel_320,novel_228,novel_47,novel_594,eca-miR-370,eca-miR-1301	CPLX3	NC_009144.3	120059312	120063699	-	1497	protein_coding	complexin 3 && sp|Q8WVH0|CPLX3_HUMAN Complexin-3 OS=Homo sapiens OX=9606 GN=CPLX3 PE=2 SV=1 && -	-
100062212	novel_320,novel_365,novel_322,novel_203,eca-miR-370,novel_351,novel_270,novel_171,eca-miR-324-5p,novel_234,novel_296,eca-miR-9055,novel_656,novel_384,eca-miR-326,novel_228,novel_395,novel_306,eca-miR-361-3p,eca-miR-1842,eca-miR-330,eca-miR-3200,novel_238,eca-miR-8986b,novel_235,novel_580,novel_433,eca-miR-432,novel_512,eca-miR-185,eca-miR-8970,eca-miR-8934,novel_47,novel_596,novel_387	LMAN1L	NC_009144.3	120064487	120081833	-	9612	protein_coding	lectin%2C mannose binding 1 like%2C transcript variant X5 && sp|Q9HAT1|LMA1L_HUMAN Protein ERGIC-53-like OS=Homo sapiens OX=9606 GN=LMAN1L PE=2 SV=2 && -	-
100051462	novel_599,eca-miR-8970,eca-miR-7045,eca-miR-1379,eca-miR-370,novel_576,eca-miR-885-3p	CSK	NC_009144.3	120081962	120100359	-	2720	protein_coding	C-terminal Src kinase%2C transcript variant X2 && sp|Q0VBZ0|CSK_BOVIN Tyrosine-protein kinase CSK OS=Bos taurus OX=9913 GN=CSK PE=2 SV=1 && PF00017:SH2 domain|PF00018:SH3 domain|PF07714:Protein tyrosine kinase	-
111775325	eca-miR-8982,eca-miR-7045,novel_238,eca-miR-127,eca-miR-486-3p,eca-miR-1307,novel_576,novel_258,eca-miR-744,eca-miR-885-3p,novel_488,novel_222,novel_234,novel_402,novel_435,eca-miR-8970,novel_419	LOC111775325	NC_009144.3	120098054	120100503	-	948	protein_coding	basic proline-rich protein-like && - && -	-
100062244	novel_512,eca-miR-1842,eca-miR-149,novel_320,eca-miR-8970,novel_47,novel_203,novel_439	CYP1A2	NC_009144.3	120124349	120130656	-	1834	protein_coding	cytochrome P450 family 1 subfamily A member 2%2C transcript variant X2 && sp|O77809|CP1A2_MACFA Cytochrome P450 1A2 OS=Macaca fascicularis OX=9541 GN=CYP1A2 PE=1 SV=3 && PF00067:Cytochrome P450	-
100051534	eca-miR-8934,eca-miR-324-3p,eca-miR-345-5p	LOC100051534	NC_009144.3	120133636	120134847	-	1212	pseudogene	- && sp|Q92747|ARC1A_HUMAN Actin-related protein 2/3 complex subunit 1A OS=Homo sapiens OX=9606 GN=ARPC1A PE=1 SV=2 && -	-
100062285	novel_380,novel_184,eca-miR-532-3p,eca-miR-9104,eca-miR-370,eca-miR-185,eca-miR-361-3p	CYP1A1	NC_009144.3	120148425	120154575	+	2743	protein_coding	cytochrome P450 family 1 subfamily A member 1%2C transcript variant X2 && sp|P56590|CP1A1_CANLF Cytochrome P450 1A1 OS=Canis lupus familiaris OX=9615 GN=CYP1A1 PE=2 SV=1 && PF00067:Cytochrome P450	-
100051601	novel_148,eca-miR-1296,eca-miR-671-3p,eca-miR-671-5p,novel_442,eca-miR-431,eca-miR-9156,eca-miR-500,novel_512,novel_162,novel_656,eca-miR-328,novel_577,eca-miR-8970,eca-miR-9120,novel_628,eca-miR-9048,eca-miR-9000	EDC3	NC_009144.3	120180483	120240309	+	3981	protein_coding	enhancer of mRNA decapping 3%2C transcript variant X2 && sp|Q5RDU9|EDC3_PONAB Enhancer of mRNA-decapping protein 3 OS=Pongo abelii OX=9601 GN=EDC3 PE=2 SV=1 && PF03853:YjeF-related protein N-terminus|PF16598:Linker region of enhancer of mRNA-decapping protein 3|PF12701:Scd6-like Sm domain|PF09532:FDF domain	-
100062320	eca-miR-138,novel_97,novel_303,novel_320	CLK3	NC_009144.3	120240741	120263418	-	2081	protein_coding	CDC like kinase 3%2C transcript variant X2 && sp|P49761|CLK3_HUMAN Dual specificity protein kinase CLK3 OS=Homo sapiens OX=9606 GN=CLK3 PE=1 SV=3 && PF00069:Protein kinase domain	-
100051675	novel_524,eca-miR-330,eca-miR-8986a,eca-miR-9152,novel_645,novel_322,eca-miR-486-3p,eca-miR-8946,novel_594,eca-miR-1307,eca-miR-370,novel_258,novel_512,novel_184,novel_488,novel_296,novel_656,eca-miR-185,eca-miR-326,novel_228,eca-miR-501-5p	ARID3B	NC_009144.3	120274443	120325851	-	4267	protein_coding	AT-rich interaction domain 3B%2C transcript variant X1 && sp|Q8IVW6|ARI3B_HUMAN AT-rich interactive domain-containing protein 3B OS=Homo sapiens OX=9606 GN=ARID3B PE=1 SV=2 && -	ARID
102147590	eca-miR-182,novel_540,eca-miR-7045,eca-miR-214,novel_296,eca-miR-9055,novel_656,novel_235,eca-miR-8986b,eca-miR-671-5p,novel_322,eca-miR-423-5p,novel_651,eca-miR-744	LOC102147590	NC_009144.3	120360847	120365167	-	2547	protein_coding	ubiquitin-like protein 7%2C transcript variant X1 && sp|Q2KIS3|UBL7_BOVIN Ubiquitin-like protein 7 OS=Bos taurus OX=9913 GN=UBL7 PE=2 SV=1 && -	-
100062522	eca-miR-1842,eca-miR-330,novel_656,novel_133,eca-miR-671-5p,novel_320,eca-miR-8970,novel_47,novel_651,novel_510,eca-miR-885-3p	LOC100062522	NC_009144.3	120389964	120402756	+	1660	protein_coding	ubiquitin-like protein 7%2C transcript variant X3 && sp|Q91W67|UBL7_MOUSE Ubiquitin-like protein 7 OS=Mus musculus OX=10090 GN=Ubl7 PE=1 SV=2 && PF00240:Ubiquitin family	-
100062559	eca-miR-1842,novel_238,novel_259,eca-miR-331,novel_320,eca-miR-204b,novel_599,novel_365,novel_442,eca-miR-1291a,novel_651,novel_576,novel_234,eca-miR-149,novel_656,novel_441,eca-miR-8970,eca-miR-532-3p,eca-miR-188-5p,novel_299,novel_47,eca-miR-8934,novel_635,eca-miR-211,eca-miR-9000	SEMA7A	NC_009144.3	120413140	120436928	+	3350	protein_coding	semaphorin 7A (John Milton Hagen blood group) && sp|O75326|SEM7A_HUMAN Semaphorin-7A OS=Homo sapiens OX=9606 GN=SEMA7A PE=1 SV=1 && -	-
100034229	novel_133,novel_150,novel_228,eca-miR-8970,eca-miR-9114,eca-miR-9152,eca-miR-187,novel_498,eca-miR-9177,eca-miR-324-3p,eca-miR-145,novel_628	CYP11A1	NC_009144.3	120482204	120494534	+	1563	protein_coding	cytochrome P450 family 11 subfamily A member 1 && sp|O46515|CP11A_HORSE Cholesterol side-chain cleavage enzyme, mitochondrial OS=Equus caballus OX=9796 GN=CYP11A1 PE=3 SV=1 && PF00067:Cytochrome P450	-
111775780	novel_488,novel_184,eca-miR-330,novel_216,novel_599,eca-miR-326,novel_203,novel_439,novel_576,novel_171	LOC111775780	NC_009144.3	120490609	120493827	-	558	lncRNA	uncharacterized LOC111775780 && sp|O46515|CP11A_HORSE Cholesterol side-chain cleavage enzyme, mitochondrial OS=Equus caballus OX=9796 GN=CYP11A1 PE=3 SV=1 && -	-
100062599	eca-miR-1842,eca-miR-7045,eca-miR-9040,novel_320,novel_365,novel_97,novel_544,eca-miR-370,novel_351,eca-miR-767-3p,novel_45,novel_656,novel_133,novel_228,eca-miR-8970,novel_531,novel_47,novel_387,novel_306	CCDC33	NC_009144.3	120496291	120602316	-	3761	protein_coding	coiled-coil domain containing 33%2C transcript variant X1 && sp|Q8N5R6|CCD33_HUMAN Coiled-coil domain-containing protein 33 OS=Homo sapiens OX=9606 GN=CCDC33 PE=1 SV=3 && -	-
111775789	eca-miR-9114,eca-miR-326,novel_162,eca-miR-330,novel_656,eca-miR-8992,eca-miR-744	LOC111775789	NC_009144.3	120583879	120591569	+	5538	lncRNA	uncharacterized LOC111775789%2C transcript variant X1 && - && -	-
100051799	eca-miR-1842,eca-miR-330,novel_259,eca-miR-331,novel_557,novel_320,novel_599,novel_645,novel_322,eca-miR-1291a,eca-miR-1379,eca-miR-370,novel_576,eca-miR-296,eca-miR-138,eca-miR-324-5p,novel_162,novel_234,eca-miR-8915,novel_436,eca-miR-326,eca-miR-8970,novel_228,eca-miR-8920,eca-miR-9178,novel_439	STRA6	NC_009144.3	120604721	120638367	+	4208	protein_coding	stimulated by retinoic acid 6%2C transcript variant X6 && sp|Q0V8E7|STRA6_BOVIN Receptor for retinol uptake STRA6 OS=Bos taurus OX=9913 GN=STRA6 PE=1 SV=1 && PF14752:Retinol binding protein receptor	-
100062667	eca-miR-214,novel_246,novel_238,novel_557,novel_580,novel_320,novel_322,eca-miR-1291a,eca-miR-1379,eca-miR-370,novel_510,eca-miR-432,eca-miR-6529,novel_162,eca-miR-34a,novel_228,novel_387,eca-miR-361-3p	ISLR	NC_009144.3	120640744	120643913	-	2480	protein_coding	immunoglobulin superfamily containing leucine rich repeat%2C transcript variant X2 && sp|A4IFA6|ISLR_BOVIN Immunoglobulin superfamily containing leucine-rich repeat protein OS=Bos taurus OX=9913 GN=ISLR PE=2 SV=1 && PF07679:Immunoglobulin I-set domain|PF13855:Leucine rich repeat	-
106782087	novel_512,novel_210,novel_234,eca-miR-185,novel_228,novel_442,novel_498,eca-miR-1307,novel_628	ISLR2	NC_009144.3	120676089	120684520	-	6559	protein_coding	immunoglobulin superfamily containing leucine rich repeat 2%2C transcript variant X3 && sp|Q6UXK2|ISLR2_HUMAN Immunoglobulin superfamily containing leucine-rich repeat protein 2 OS=Homo sapiens OX=9606 GN=ISLR2 PE=1 SV=1 && PF13855:Leucine rich repeat	-
100062744	eca-miR-9162,eca-miR-9104,eca-miR-222,novel_320,novel_645,novel_322,novel_111,novel_97,eca-miR-9021,eca-miR-1291a,eca-miR-370,novel_351,novel_184,novel_402,novel_296,eca-miR-149,novel_435,novel_384,eca-miR-221,novel_228,eca-miR-326,novel_299,eca-miR-9120,eca-miR-532-3p,novel_439,novel_611,eca-miR-9000,novel_524,eca-miR-1842,eca-miR-330,eca-miR-7045,novel_148,eca-miR-331,novel_557,eca-miR-671-5p,n…	PML	NC_009144.3	120696584	120743220	-	6954	protein_coding	promyelocytic leukemia%2C transcript variant X1 && sp|P29590|PML_HUMAN Protein PML OS=Homo sapiens OX=9606 GN=PML PE=1 SV=3 && PF00643:B-box zinc finger|PF12126:Protein of unknown function (DUF3583)	-
111775899	eca-miR-483	LOC111775899	NC_009144.3	120734981	120737179	+	1612	lncRNA	uncharacterized LOC111775899 && - && -	-
100062776	novel_524,eca-miR-330,eca-miR-214,eca-miR-205,eca-miR-8917,eca-miR-331,novel_645,novel_97,eca-miR-1291a,novel_651,novel_576,novel_184,novel_140,novel_45,eca-miR-149,novel_242,eca-miR-326,novel_299,novel_596,eca-miR-9178,eca-miR-361-3p,eca-miR-9000	STOML1	NC_009144.3	120745300	120754174	+	2514	protein_coding	stomatin like 1%2C transcript variant X4 && sp|Q9UBI4|STML1_HUMAN Stomatin-like protein 1 OS=Homo sapiens OX=9606 GN=STOML1 PE=1 SV=1 && PF02036:SCP-2 sterol transfer family|PF01145:SPFH domain / Band 7 family	-
100051862	novel_488,eca-miR-331,novel_235,novel_580,eca-miR-8970,novel_228,eca-miR-9178,novel_116,novel_628,novel_351	LOXL1	NC_009144.3	120772306	120796965	-	2744	protein_coding	lysyl oxidase like 1%2C transcript variant X1 && sp|Q08397|LOXL1_HUMAN Lysyl oxidase homolog 1 OS=Homo sapiens OX=9606 GN=LOXL1 PE=1 SV=2 && PF01186:Lysyl oxidase	-
100051924	novel_512,eca-miR-331,eca-miR-3065,eca-miR-671-5p,novel_228,eca-miR-9178,eca-miR-9048,novel_270,eca-miR-9000	TBC1D21	NC_009144.3	120830262	120842773	-	1656	protein_coding	TBC1 domain family member 21%2C transcript variant X1 && sp|Q8IYX1|TBC21_HUMAN TBC1 domain family member 21 OS=Homo sapiens OX=9606 GN=TBC1D21 PE=1 SV=1 && PF00566:Rab-GTPase-TBC domain	-
100051985	novel_210,eca-miR-330,eca-miR-1296,novel_235,novel_320,novel_599,novel_442,eca-miR-370,novel_488,eca-miR-486-5p,novel_234,novel_133,eca-miR-615-3p,eca-miR-8970,eca-miR-326,eca-miR-9114,eca-miR-8934,novel_225	C1H15orf59	NC_009144.3	120950956	120982923	+	21781	protein_coding	chromosome 1 C15orf59 homolog%2C transcript variant X1 && sp|Q2T9L4|INSY1_HUMAN Inhibitory synaptic factor 1 OS=Homo sapiens OX=9606 GN=INSYN1 PE=1 SV=1 && PF15252:Domain of unknown function (DUF4589)	-
100052046	eca-miR-7045,novel_303,novel_557,novel_599,eca-miR-1291a,eca-miR-672,eca-miR-767-5p,novel_576,novel_351,novel_171,novel_656,eca-miR-8970,novel_531,novel_635,eca-miR-423-5p,eca-miR-125a-3p,eca-miR-9000	CD276	NC_009144.3	120982285	121011951	-	3326	protein_coding	CD276 molecule%2C transcript variant X2 && sp|Q5ZPR3|CD276_HUMAN CD276 antigen OS=Homo sapiens OX=9606 GN=CD276 PE=1 SV=1 && PF13927:Immunoglobulin domain|PF07686:Immunoglobulin V-set domain	-
100062891	novel_222,eca-miR-486-3p,novel_45,eca-miR-9178,eca-miR-8992,novel_557,novel_580	REC114	NC_009144.3	121107626	121197298	-	1917	protein_coding	REC114 meiotic recombination protein%2C transcript variant X3 && sp|Q7Z4M0|RE114_HUMAN Meiotic recombination protein REC114 OS=Homo sapiens OX=9606 GN=REC114 PE=2 SV=2 && PF15165:Meiotic recombination protein REC114-like	-
100063194	novel_228,eca-miR-9151,novel_162,eca-miR-490-5p,eca-miR-9178,eca-miR-370	NEO1	NC_009144.3	121332989	121578814	-	6419	protein_coding	neogenin 1%2C transcript variant X1 && sp|Q92859|NEO1_HUMAN Neogenin OS=Homo sapiens OX=9606 GN=NEO1 PE=1 SV=2 && PF06583:Neogenin C-terminus|PF00041:Fibronectin type III domain|PF07679:Immunoglobulin I-set domain|PF13895:Immunoglobulin domain	-
111775939	eca-miR-767-3p	LOC111775939	NC_009144.3	121469657	121513617	+	1886	lncRNA	uncharacterized LOC111775939%2C transcript variant X1 && - && -	-
111769839	eca-miR-502-5p	LOC111769839	NC_009144.3	121802029	121802135	-	107	snRNA	U6 spliceosomal RNA && - && -	-
100052166	novel_45	ADPGK	NC_009144.3	121816144	121845020	+	2703	protein_coding	ADP dependent glucokinase%2C transcript variant X1 && sp|Q9BRR6|ADPGK_HUMAN ADP-dependent glucokinase OS=Homo sapiens OX=9606 GN=ADPGK PE=1 SV=1 && PF04587:ADP-specific Phosphofructokinase/Glucokinase conserved region	-
100063282	eca-miR-330,novel_320	BBS4	NC_009144.3	121852757	121918508	-	5840	protein_coding	Bardet-Biedl syndrome 4%2C transcript variant X2 && sp|Q96RK4|BBS4_HUMAN Bardet-Biedl syndrome 4 protein OS=Homo sapiens OX=9606 GN=BBS4 PE=1 SV=2 && -	-
100063423	eca-miR-326,novel_140,novel_234,novel_148,novel_64	ARIH1	NC_009144.3	121928850	122041159	-	5550	protein_coding	ariadne RBR E3 ubiquitin protein ligase 1%2C transcript variant X1 && sp|A2VEA3|ARI1_BOVIN E3 ubiquitin-protein ligase ARIH1 OS=Bos taurus OX=9913 GN=ARIH1 PE=2 SV=1 && -	-
102148797	eca-miR-1842,eca-miR-330,novel_47,novel_320	LOC102148797	NC_009144.3	122064731	122068709	-	1627	protein_coding	transmembrane protein 202%2C transcript variant X2 && sp|A6NGA9|TM202_HUMAN Transmembrane protein 202 OS=Homo sapiens OX=9606 GN=TMEM202 PE=4 SV=1 && -	-
100063521	novel_228,novel_272	TMEM202	NC_009144.3	122084747	122094841	-	2530	protein_coding	transmembrane protein 202%2C transcript variant X1 && sp|A6NGA9|TM202_HUMAN Transmembrane protein 202 OS=Homo sapiens OX=9606 GN=TMEM202 PE=4 SV=1 && -	-
100063555	novel_216,eca-miR-370	LOC100063555	NC_009144.3	122096832	122097951	+	1120	pseudogene	- && sp|A7YVD7|NDUF6_BOVIN NADH dehydrogenase (ubiquinone) complex I, assembly factor 6 OS=Bos taurus OX=9913 GN=NDUFAF6 PE=2 SV=1 && -	-
100063584	novel_634,novel_45,eca-miR-324-3p,novel_258	HEXA	NC_009144.3	122110245	122136977	+	4140	protein_coding	hexosaminidase subunit alpha && sp|Q0V8R6|HEXA_BOVIN Beta-hexosaminidase subunit alpha OS=Bos taurus OX=9913 GN=HEXA PE=2 SV=1 && PF14845:beta-acetyl hexosaminidase like|PF00728:Glycosyl hydrolase family 20, catalytic domain	-
100052228	eca-miR-196b,novel_45,eca-miR-9040,eca-miR-370,novel_651,novel_258,novel_580	PARP6	NC_009144.3	122196016	122222851	+	3944	protein_coding	poly(ADP-ribose) polymerase family member 6%2C transcript variant X2 && sp|Q2NL67|PARP6_HUMAN Protein mono-ADP-ribosyltransferase PARP6 OS=Homo sapiens OX=9606 GN=PARP6 PE=1 SV=1 && PF00644:Poly(ADP-ribose) polymerase catalytic domain	-
100063687	novel_228,eca-miR-140-3p,novel_322,novel_162,novel_296,novel_656,eca-miR-185	PKM	NC_009144.3	122230151	122256906	+	2684	protein_coding	pyruvate kinase M1/2%2C transcript variant X2 && sp|P14618|KPYM_HUMAN Pyruvate kinase PKM OS=Homo sapiens OX=9606 GN=PKM PE=1 SV=4 && -	-
100063817	novel_238,eca-miR-1271a,novel_259,eca-miR-483,novel_235,eca-miR-9179,novel_97,eca-miR-486-3p,eca-miR-9177,novel_64,novel_576,novel_258,eca-miR-138,novel_184,novel_162,novel_242,novel_133,novel_299,eca-miR-9120,eca-miR-8934,eca-miR-8976,novel_225,novel_611,novel_363,novel_306,eca-miR-338-3p	GRAMD2A	NC_009144.3	122257863	122301673	+	8043	protein_coding	GRAM domain containing 2A%2C transcript variant X2 && sp|Q8IUY3|GRM2A_HUMAN GRAM domain-containing protein 2A OS=Homo sapiens OX=9606 GN=GRAMD2A PE=1 SV=2 && PF02893:GRAM domain	-
100052291	novel_228	SENP8	NC_009144.3	122305072	122331827	-	3883	protein_coding	SUMO/sentrin peptidase family member%2C NEDD8 specific%2C transcript variant X2 && sp|Q96LD8|SENP8_HUMAN Sentrin-specific protease 8 OS=Homo sapiens OX=9606 GN=SENP8 PE=1 SV=1 && PF02902:Ulp1 protease family, C-terminal catalytic domain	-
100063879	eca-miR-9114,novel_234,eca-miR-324-3p	NR2E3	NC_009144.3	122622653	122629984	-	2526	protein_coding	nuclear receptor subfamily 2 group E member 3 && sp|Q9TTF0|NR2E3_BOVIN Photoreceptor-specific nuclear receptor OS=Bos taurus OX=9913 GN=NR2E3 PE=1 SV=2 && PF00105:Zinc finger, C4 type (two domains)|PF00104:Ligand-binding domain of nuclear hormone receptor	RXR-like
111775978	eca-miR-1842,novel_45,novel_320,novel_441,novel_433,eca-miR-486-3p,eca-miR-8934,eca-miR-744,eca-miR-876-3p	LOC111775978	NC_009144.3	122648031	122648771	+	581	lncRNA	uncharacterized LOC111775978 && - && -	-
100063949	novel_524,novel_162,novel_234,eca-miR-8970,novel_599,eca-miR-8934,novel_442,novel_97	THSD4	NC_009144.3	122648709	123199455	-	9781	protein_coding	thrombospondin type 1 domain containing 4%2C transcript variant X1 && sp|Q6ZMP0|THSD4_HUMAN Thrombospondin type-1 domain-containing protein 4 OS=Homo sapiens OX=9606 GN=THSD4 PE=2 SV=2 && PF05986:ADAM-TS Spacer 1|PF08686:PLAC (protease and lacunin) domain|PF00090:Thrombospondin type 1 domain	-
100052408	novel_531	LRRC49	NC_009144.3	123250017	123386935	-	2930	protein_coding	leucine rich repeat containing 49%2C transcript variant X4 && sp|Q8IUZ0|LRC49_HUMAN Leucine-rich repeat-containing protein 49 OS=Homo sapiens OX=9606 GN=LRRC49 PE=2 SV=2 && PF14580:Leucine-rich repeat	-
100064079	eca-miR-8915,eca-miR-615-3p,eca-miR-423-3p,novel_228,novel_322,novel_596,eca-miR-324-3p,eca-miR-8992	THAP10	NC_009144.3	123386637	123394690	+	1392	protein_coding	THAP domain containing 10 && sp|Q9P2Z0|THA10_HUMAN THAP domain-containing protein 10 OS=Homo sapiens OX=9606 GN=THAP10 PE=1 SV=1 && -	-
100064277	novel_512,eca-miR-140-3p,novel_538,eca-miR-671-5p,eca-miR-326,eca-miR-491-5p,eca-miR-324-3p,novel_651,eca-miR-9048	LARP6	NC_009144.3	123422604	123442036	+	2068	protein_coding	La ribonucleoprotein domain family member 6 && sp|Q9BRS8|LARP6_HUMAN La-related protein 6 OS=Homo sapiens OX=9606 GN=LARP6 PE=1 SV=1 && PF05383:La domain|PF12901:SUZ-C motif	-
106782136	novel_656,novel_235,eca-miR-885-3p,novel_320,eca-miR-9000	LOC106782136	NC_009144.3	123885685	123896619	+	1886	lncRNA	uncharacterized LOC106782136 && - && -	-
102149374	novel_380,eca-miR-1842,novel_238,novel_259,novel_320,novel_599,eca-miR-338-5p,eca-miR-146b-3p,novel_47,eca-miR-9177,eca-miR-145,eca-miR-197,novel_651,novel_427	LOC102149374	NC_009144.3	123902204	123916508	-	7499	lncRNA	uncharacterized LOC102149374%2C transcript variant X1 && - && -	-
100052464	novel_488,novel_234,novel_538,novel_238,eca-miR-326,eca-miR-8970,novel_111,eca-miR-486-3p,novel_596,eca-miR-197,eca-miR-9180,novel_651	TLE3	NC_009144.3	124066023	124116121	+	5305	protein_coding	transducin like enhancer of split 3%2C transcript variant X1 && sp|Q04726|TLE3_HUMAN Transducin-like enhancer protein 3 OS=Homo sapiens OX=9606 GN=TLE3 PE=1 SV=2 && -	-
111775999	novel_228,eca-miR-1842,novel_299,eca-miR-330,eca-miR-149,eca-miR-9180,novel_320	LOC111775999	NC_009144.3	124141464	124148190	-	2856	lncRNA	uncharacterized LOC111775999 && - && -	-
111771443	novel_512,novel_228,novel_97,novel_538,novel_148	LOC111771443	NC_009144.3	124253868	124265610	+	1625	lncRNA	uncharacterized LOC111771443 && - && -	-
102149763	novel_162,novel_225,novel_306,novel_651	LOC102149763	NC_009144.3	124386999	124413068	-	8017	lncRNA	uncharacterized LOC102149763%2C transcript variant X2 && - && -	-
100052525	novel_80,novel_488,novel_656,novel_490,eca-miR-9114,eca-miR-486-3p,novel_544,eca-miR-9177,eca-miR-8992,eca-miR-885-3p,novel_351	RPLP1	NC_009144.3	124622215	124624597	-	529	protein_coding	ribosomal protein lateral stalk subunit P1 && sp|Q56K14|RLA1_BOVIN 60S acidic ribosomal protein P1 OS=Bos taurus OX=9913 GN=RPLP1 PE=3 SV=1 && PF00428:60s Acidic ribosomal protein	-
100064697	novel_387,novel_259,novel_351	KIF23	NC_009144.3	124635218	124664044	-	3650	protein_coding	kinesin family member 23%2C transcript variant X1 && sp|Q02241|KIF23_HUMAN Kinesin-like protein KIF23 OS=Homo sapiens OX=9606 GN=KIF23 PE=1 SV=3 && PF16540:Arf6-interacting domain of mitotic kinesin-like protein 1|PF00225:Kinesin motor domain	-
100064749	eca-miR-370	PAQR5	NC_009144.3	124671377	124751720	-	3556	protein_coding	progestin and adipoQ receptor family member 5%2C transcript variant X1 && sp|Q9NXK6|PAQR5_HUMAN Membrane progestin receptor gamma OS=Homo sapiens OX=9606 GN=PAQR5 PE=1 SV=2 && PF03006:Haemolysin-III related	-
100052581	eca-miR-34a	GLCE	NC_009144.3	124785727	124917656	-	5124	protein_coding	glucuronic acid epimerase%2C transcript variant X1 && sp|O94923|GLCE_HUMAN D-glucuronyl C5-epimerase OS=Homo sapiens OX=9606 GN=GLCE PE=1 SV=3 && PF06662:D-glucuronyl C5-epimerase C-terminus	-
100034218	novel_238,novel_436,eca-miR-8917,novel_656,novel_242,novel_216,novel_441,novel_365,novel_97,novel_387,eca-miR-9159,novel_510,eca-miR-767-3p,eca-miR-9000	NOX5	NC_009144.3	125024831	125063050	-	5745	protein_coding	NADPH oxidase 5 && sp|Q96PH1|NOX5_HUMAN NADPH oxidase 5 OS=Homo sapiens OX=9606 GN=NOX5 PE=1 SV=1 && PF13499:EF-hand domain pair|PF13405:EF-hand domain|PF08022:FAD-binding domain|PF01794:Ferric reductase like transmembrane component|PF08030:Ferric reductase NAD binding domain	-
102150027	novel_210,novel_162,novel_656,eca-miR-9151,novel_322,novel_395,eca-miR-501-5p,novel_628,eca-miR-9048,eca-miR-23a	LOC102150027	NC_009144.3	125074032	125079490	+	2139	lncRNA	uncharacterized LOC102150027%2C transcript variant X1 && - && -	-
100064996	novel_433	SPESP1	NC_009144.3	125133567	125153138	-	3194	protein_coding	sperm equatorial segment protein 1 && sp|Q6UW49|SPESP_HUMAN Sperm equatorial segment protein 1 OS=Homo sapiens OX=9606 GN=SPESP1 PE=1 SV=2 && PF15754:Sperm equatorial segment protein 1	-
111776014	novel_228,novel_322,novel_251,eca-miR-8958,novel_656,eca-miR-185	LOC111776014	NC_009144.3	125150593	125170981	+	2708	lncRNA	uncharacterized LOC111776014 && - && -	-
111769664	eca-miR-502-5p	LOC111769664	NC_009144.3	125222455	125222562	+	108	snRNA	U6 spliceosomal RNA && - && -	-
111776019	novel_512,eca-miR-138,novel_238,novel_557,eca-miR-133a,novel_580,eca-miR-9151,eca-miR-1307	LOC111776019	NC_009144.3	125241785	125245560	-	826	lncRNA	uncharacterized LOC111776019 && - && -	-
100065117	eca-miR-370,novel_435,novel_351,eca-miR-105,novel_320	ANP32A	NC_009144.3	125244741	125283999	+	2466	protein_coding	acidic nuclear phosphoprotein 32 family member A%2C transcript variant X2 && sp|P51122|AN32A_BOVIN Acidic leucine-rich nuclear phosphoprotein 32 family member A OS=Bos taurus OX=9913 GN=ANP32A PE=1 SV=2 && PF14580:Leucine-rich repeat	-
100052637	novel_512,eca-miR-504,novel_148,novel_656,eca-miR-185,novel_97,novel_387,novel_64	CORO2B	NC_009144.3	125326866	125463477	-	3395	protein_coding	coronin 2B && sp|Q9UQ03|COR2B_HUMAN Coronin-2B OS=Homo sapiens OX=9606 GN=CORO2B PE=1 SV=4 && PF08953:Domain of unknown function (DUF1899)|PF16300:Type of WD40 repeat	-
111771446	novel_465,novel_162,novel_656,novel_628	LOC111771446	NC_009144.3	125527874	125531651	-	1110	lncRNA	uncharacterized LOC111771446 && - && -	-
100065211	novel_524,novel_184,eca-miR-330,eca-miR-423-5p,eca-miR-8992,novel_628,eca-miR-296	ITGA11	NC_009144.3	125593167	125711828	+	7501	protein_coding	integrin subunit alpha 11%2C transcript variant X1 && sp|Q9UKX5|ITA11_HUMAN Integrin alpha-11 OS=Homo sapiens OX=9606 GN=ITGA11 PE=1 SV=2 && -	-
100065359	novel_524,novel_148,novel_320,novel_365,eca-miR-125b-5p,novel_442,novel_203,novel_576,novel_258,novel_234,eca-miR-149,eca-miR-185,novel_531,eca-miR-326,novel_228,eca-miR-9178,eca-miR-9163,novel_387,novel_363,novel_628	CLN6	NC_009144.3	125770103	125785378	+	2353	protein_coding	CLN6%2C transmembrane ER protein%2C transcript variant X2 && sp|Q5JZQ8|CLN6_CANLF Ceroid-lipofuscinosis neuronal protein 6 homolog OS=Canis lupus familiaris OX=9615 GN=CLN6 PE=2 SV=1 && PF15156:Ceroid-lipofuscinosis neuronal protein 6	-
100052798	novel_512,novel_210,novel_162,novel_76,eca-miR-483,eca-miR-133a,novel_320,novel_228,novel_262,eca-miR-9185	CALML4	NC_009144.3	125788512	125800444	+	1399	protein_coding	calmodulin like 4%2C transcript variant X2 && sp|Q96GE6|CALL4_HUMAN Calmodulin-like protein 4 OS=Homo sapiens OX=9606 GN=CALML4 PE=2 SV=3 && PF13499:EF-hand domain pair	-
100052741	eca-miR-326,novel_436	PIAS1	NC_009144.3	125803097	125916492	-	5784	protein_coding	protein inhibitor of activated STAT 1%2C transcript variant X1 && sp|O75925|PIAS1_HUMAN E3 SUMO-protein ligase PIAS1 OS=Homo sapiens OX=9606 GN=PIAS1 PE=1 SV=2 && PF02891:MIZ/SP-RING zinc finger|PF14324:PINIT domain	zf-MIZ
111776024	eca-miR-330,eca-miR-8917,novel_235,novel_599,eca-miR-326,novel_387,eca-miR-1379,eca-miR-370,eca-miR-193b	LOC111776024	NC_009144.3	126003970	126018613	-	1736	lncRNA	uncharacterized LOC111776024%2C transcript variant X2 && - && -	-
111769828	eca-miR-9021,eca-miR-502-5p	LOC111769828	NC_009144.3	126073618	126073724	+	107	snRNA	U6 spliceosomal RNA && - && -	-
100146887	novel_512,eca-miR-9133,eca-miR-149,novel_242,eca-miR-331,novel_543,eca-miR-127,eca-miR-8970,eca-miR-486-3p,eca-miR-8934,novel_395,eca-miR-370,novel_427,novel_258,eca-miR-9048	SKOR1	NC_009144.3	126076680	126089751	-	5633	protein_coding	SKI family transcriptional corepressor 1 && sp|Q8BX46|SKOR1_MOUSE SKI family transcriptional corepressor 1 OS=Mus musculus OX=10090 GN=Skor1 PE=1 SV=2 && -	-
111776029	novel_80,novel_402,novel_234,eca-miR-9133,novel_296,novel_242,novel_599,novel_442	LOC111776029	NC_009144.3	126080047	126082921	+	724	lncRNA	uncharacterized LOC111776029%2C transcript variant X2 && sp|Q8BX46|SKOR1_MOUSE SKI family transcriptional corepressor 1 OS=Mus musculus OX=10090 GN=Skor1 PE=1 SV=2 && -	-
100052849	novel_162,novel_296,eca-miR-149,novel_656,eca-miR-9104,eca-miR-185,eca-miR-502-3p,novel_634,eca-miR-370,eca-miR-9048	MAP2K5	NC_009144.3	126103597	126348606	-	11030	protein_coding	mitogen-activated protein kinase kinase 5%2C transcript variant X17 && sp|Q62862|MP2K5_RAT Dual specificity mitogen-activated protein kinase kinase 5 OS=Rattus norvegicus OX=10116 GN=Map2k5 PE=1 SV=1 && -	-
106782202	novel_222,eca-miR-214,novel_656,novel_358,eca-miR-9114,novel_599,eca-miR-9177,eca-miR-744	C1H15orf61	NC_009144.3	126360817	126366041	-	617	protein_coding	chromosome 1 C15orf61 homolog && sp|Q0VG49|CO061_MOUSE Uncharacterized protein C15orf61 homolog OS=Mus musculus OX=10090 PE=2 SV=2 && PF15031:Domain of unknown function (DUF4528)	-
100065763	novel_402,novel_133,novel_235,novel_406	IQCH	NC_009144.3	126379914	126559176	-	5386	protein_coding	IQ motif containing H%2C transcript variant X8 && sp|Q86VS3|IQCH_HUMAN IQ domain-containing protein H OS=Homo sapiens OX=9606 GN=IQCH PE=2 SV=2 && -	-
111776089	novel_184,eca-miR-132,eca-miR-107b,eca-miR-107a,eca-miR-324-3p,novel_656,eca-miR-296	LOC111776089	NC_009144.3	126480208	126504295	+	400	lncRNA	uncharacterized LOC111776089 && - && -	-
100052900	novel_234,eca-miR-8934	AAGAB	NC_009144.3	126559266	126607533	+	3243	protein_coding	alpha and gamma adaptin binding protein && sp|Q5RET3|AAGAB_PONAB Alpha- and gamma-adaptin-binding protein p34 OS=Pongo abelii OX=9601 GN=AAGAB PE=2 SV=1 && PF10199:Alpha and gamma adaptin binding protein p34	-
100033845	eca-miR-8934	SMAD3	NC_009144.3	126612500	126729104	-	6312	protein_coding	SMAD family member 3%2C transcript variant X1 && sp|P84022|SMAD3_HUMAN Mothers against decapentaplegic homolog 3 OS=Homo sapiens OX=9606 GN=SMAD3 PE=1 SV=1 && -	MH1
100033852	novel_210,eca-miR-8982,eca-miR-138,novel_234,novel_259,eca-miR-9104,eca-miR-185,novel_320,eca-miR-8970,novel_228,novel_97,novel_306,novel_576,novel_270	SMAD6	NC_009144.3	127061939	127136314	-	3864	protein_coding	SMAD family member 6%2C transcript variant X1 && sp|O43541|SMAD6_HUMAN Mothers against decapentaplegic homolog 6 OS=Homo sapiens OX=9606 GN=SMAD6 PE=1 SV=2 && PF03166:MH2 domain|PF03165:MH1 domain	-
102150798	novel_512,eca-miR-330,eca-miR-331,eca-miR-328,eca-miR-185,novel_320,novel_228,eca-miR-34a,eca-miR-326,eca-miR-1291a,eca-miR-324-3p,novel_651,novel_628,novel_576,eca-miR-296	LOC102150798	NC_009144.3	127218503	127230332	-	3211	lncRNA	uncharacterized LOC102150798 && - && -	-
111776112	novel_524,eca-miR-15b,eca-miR-9180	LOC111776112	NC_009144.3	127240582	127245249	-	2601	lncRNA	uncharacterized LOC111776112 && - && -	-
100053000	novel_645,eca-miR-9048,novel_580,novel_320	LCTL	NC_009144.3	127247459	127260533	+	2207	protein_coding	lactase like && sp|Q6UWM7|LCTL_HUMAN Lactase-like protein OS=Homo sapiens OX=9606 GN=LCTL PE=1 SV=2 && PF00232:Glycosyl hydrolase family 1	-
100053053	eca-miR-744	ZWILCH	NC_009144.3	127259737	127299541	-	4764	protein_coding	zwilch kinetochore protein%2C transcript variant X6 && sp|Q9H900|ZWILC_HUMAN Protein zwilch homolog OS=Homo sapiens OX=9606 GN=ZWILCH PE=1 SV=2 && PF09817:RZZ complex, subunit zwilch	-
100065968	novel_656	RPL4	NC_009144.3	127299701	127304791	+	1486	protein_coding	ribosomal protein L4 && sp|Q58DW0|RL4_BOVIN 60S ribosomal protein L4 OS=Bos taurus OX=9913 GN=RPL4 PE=2 SV=3 && PF00573:Ribosomal protein L4/L1 family|PF14374:60S ribosomal protein L4 C-terminal domain	-
111769715	eca-miR-214	LOC111769715	NC_009144.3	127301856	127301954	+	99	snoRNA	small nucleolar RNA SNORD16 && - && -	-
111769681	eca-miR-873	LOC111769681	NC_009144.3	127303421	127303490	+	70	snoRNA	small nucleolar RNA SNORD18 && - && -	-
102151009	novel_512,novel_210,novel_45,novel_190,novel_320,eca-miR-8970,novel_97,eca-miR-324-3p,eca-miR-370,novel_595,eca-miR-1301	SNAPC5	NC_009144.3	127306520	127313991	+	1836	protein_coding	small nuclear RNA activating complex polypeptide 5%2C transcript variant X4 && sp|Q29S17|SNPC5_BOVIN snRNA-activating protein complex subunit 5 OS=Bos taurus OX=9913 GN=SNAPC5 PE=3 SV=1 && -	-
100065996	novel_465,novel_228,novel_544,eca-miR-9177,eca-miR-9036,novel_258	MAP2K1	NC_009144.3	127312223	127387927	-	2545	protein_coding	mitogen-activated protein kinase kinase 1%2C transcript variant X1 && sp|Q02750|MP2K1_HUMAN Dual specificity mitogen-activated protein kinase kinase 1 OS=Homo sapiens OX=9606 GN=MAP2K1 PE=1 SV=2 && -	-
111775352	novel_512,eca-miR-8920,eca-miR-9178,novel_235	LOC111775352	NC_009144.3	127402539	127402973	+	435	pseudogene	- && sp|Q5BIN4|TIM22_BOVIN Mitochondrial import inner membrane translocase subunit Tim22 OS=Bos taurus OX=9913 GN=TIMM22 PE=2 SV=1 && -	-
100066048	novel_162,novel_234,eca-miR-671-5p	TIPIN	NC_009144.3	127409633	127422153	+	3540	protein_coding	TIMELESS interacting protein && sp|Q3ZCC4|TIPIN_BOVIN TIMELESS-interacting protein OS=Bos taurus OX=9913 GN=TIPIN PE=2 SV=1 && PF07962:Replication Fork Protection Component Swi3	-
111769755	novel_613,eca-miR-504,eca-miR-134,eca-miR-873,novel_216,eca-miR-10b	LOC111769755	NC_009144.3	127416334	127416467	+	134	guide_RNA	small Cajal body-specific RNA 14 && - && -	-
100066094	novel_512,eca-miR-138,novel_656,eca-miR-8970,novel_262,eca-miR-125a-3p,novel_306,eca-miR-370,eca-miR-8992,novel_510,eca-miR-885-3p,eca-miR-9000	MEGF11	NC_009144.3	127483848	127817425	+	3657	protein_coding	multiple EGF like domains 11%2C transcript variant X1 && sp|Q80T91|MEG11_MOUSE Multiple epidermal growth factor-like domains protein 11 OS=Mus musculus OX=10090 GN=Megf11 PE=1 SV=3 && -	-
111776163	novel_524,eca-miR-330,novel_320,novel_599,novel_365,eca-miR-1291a,eca-miR-24,novel_351,novel_270,eca-miR-8977,novel_512,novel_488,eca-miR-139-3p,novel_234,novel_656,eca-miR-185,novel_384,eca-miR-8970,eca-miR-326,eca-miR-9114,novel_634,eca-miR-9178	LOC111776163	NC_009144.3	127755110	127804731	-	4139	lncRNA	uncharacterized LOC111776163 && - && -	-
100066116	eca-miR-9120,eca-miR-370	RAB11A	NC_009144.3	127825500	127844229	-	2407	protein_coding	RAB11A%2C member RAS oncogene family && sp|P62490|RB11A_CANLF Ras-related protein Rab-11A OS=Canis lupus familiaris OX=9615 GN=RAB11A PE=2 SV=3 && PF00071:Ras family	-
100053090	novel_483,novel_124	DENND4A	NC_009144.3	127906529	128014991	+	7790	protein_coding	DENN domain containing 4A%2C transcript variant X1 && sp|Q7Z401|MYCPP_HUMAN C-myc promoter-binding protein OS=Homo sapiens OX=9606 GN=DENND4A PE=1 SV=2 && PF03456:uDENN domain|PF02141:DENN (AEX-3) domain|PF03455:dDENN domain	-
100066201	eca-miR-370,eca-miR-328,eca-miR-361-3p	SLC24A1	NC_009144.3	128016262	128048317	-	9900	protein_coding	solute carrier family 24 member 1 && sp|Q28139|NCKX1_BOVIN Sodium/potassium/calcium exchanger 1 OS=Bos taurus OX=9913 GN=SLC24A1 PE=1 SV=2 && PF01699:Sodium/calcium exchanger protein	-
100053141	eca-miR-8908e,eca-miR-9177,novel_656,novel_594	INTS14	NC_009144.3	128058131	128088780	+	2920	protein_coding	integrator complex subunit 14%2C transcript variant X2 && sp|Q5EA76|INT14_BOVIN Integrator complex subunit 14 OS=Bos taurus OX=9913 GN=INTS14 PE=2 SV=1 && PF13519:von Willebrand factor type A domain	-
100066342	eca-miR-1842,novel_259,novel_320,eca-miR-146b-3p,novel_97,novel_442,eca-miR-486-3p,novel_651,novel_234,novel_402,novel_45,eca-miR-149,eca-miR-8970,eca-miR-326,eca-miR-9114,novel_228,novel_441,eca-miR-145,novel_628,eca-miR-9048	IGDCC4	NC_009144.3	128220270	128255575	+	3968	protein_coding	immunoglobulin superfamily DCC subclass member 4%2C transcript variant X1 && sp|Q8TDY8|IGDC4_HUMAN Immunoglobulin superfamily DCC subclass member 4 OS=Homo sapiens OX=9606 GN=IGDCC4 PE=1 SV=1 && PF07679:Immunoglobulin I-set domain|PF00041:Fibronectin type III domain|PF13927:Immunoglobulin domain	-
100066368	novel_512,novel_222,novel_402,novel_238,eca-miR-8917,novel_656,novel_259,eca-miR-34a,eca-miR-9114,novel_228,novel_634,eca-miR-324-3p,novel_628,eca-miR-296	IGDCC3	NC_009144.3	128260828	128302158	+	4422	protein_coding	immunoglobulin superfamily DCC subclass member 3%2C transcript variant X1 && sp|Q8IVU1|IGDC3_HUMAN Immunoglobulin superfamily DCC subclass member 3 OS=Homo sapiens OX=9606 GN=IGDCC3 PE=2 SV=2 && -	-
111776187	novel_228,novel_296	LOC111776187	NC_009144.3	128322949	128335325	-	2020	lncRNA	uncharacterized LOC111776187 && sp|P08548|LIN1_NYCCO LINE-1 reverse transcriptase homolog OS=Nycticebus coucang OX=9470 PE=4 SV=1 && -	-
100053293	novel_524,eca-miR-330,novel_228,eca-miR-423-3p,eca-miR-9151,eca-miR-486-3p,eca-miR-9178,eca-miR-324-3p,eca-miR-383,eca-miR-423-5p	PARP16	NC_009144.3	128341418	128363736	+	5097	protein_coding	poly(ADP-ribose) polymerase family member 16%2C transcript variant X4 && sp|Q8N5Y8|PAR16_HUMAN Protein mono-ADP-ribosyltransferase PARP16 OS=Homo sapiens OX=9606 GN=PARP16 PE=1 SV=2 && PF00644:Poly(ADP-ribose) polymerase catalytic domain	-
111776189	novel_540,eca-miR-330,novel_45,eca-miR-185,eca-miR-8970,novel_531,eca-miR-212,novel_439,novel_576,novel_351	LOC111776189	NC_009144.3	128369379	128381433	-	543	lncRNA	uncharacterized LOC111776189 && - && -	-
100053337	novel_441,eca-miR-8970,eca-miR-196b,novel_238,novel_580,novel_307	CILP	NC_009144.3	128401177	128414550	+	3991	protein_coding	cartilage intermediate layer protein && sp|O75339|CILP1_HUMAN Cartilage intermediate layer protein 1 OS=Homo sapiens OX=9606 GN=CILP PE=1 SV=4 && PF00090:Thrombospondin type 1 domain|PF13927:Immunoglobulin domain|PF13330:Mucin-2 protein WxxW repeating region	-
100053433	novel_296,eca-miR-342-5p,eca-miR-193b	PDCD7	NC_009144.3	128470569	128481560	+	2585	protein_coding	programmed cell death 7 && sp|Q8N8D1|PDCD7_HUMAN Programmed cell death protein 7 OS=Homo sapiens OX=9606 GN=PDCD7 PE=1 SV=1 && PF16021:Programmed cell death protein 7	-
100630512	novel_512,novel_234,novel_238,novel_656,eca-miR-671-5p,novel_580,novel_306,novel_351	UBAP1L	NC_009144.3	128489765	128503374	+	4646	protein_coding	ubiquitin associated protein 1 like%2C transcript variant X1 && sp|F5GYI3|UBA1L_HUMAN Ubiquitin-associated protein 1-like OS=Homo sapiens OX=9606 GN=UBAP1L PE=2 SV=1 && -	-
100066512	novel_656,novel_190,eca-miR-671-5p,eca-miR-221,novel_262,novel_228,eca-miR-27b,eca-miR-9151,novel_311,eca-miR-486-3p,eca-miR-107a,eca-miR-107b,eca-miR-885-3p	KBTBD13	NC_009144.3	128516921	128520163	-	1945	protein_coding	kelch repeat and BTB domain containing 13 && sp|C9JR72|KBTBD_HUMAN Kelch repeat and BTB domain-containing protein 13 OS=Homo sapiens OX=9606 GN=KBTBD13 PE=1 SV=1 && PF01344:Kelch motif	-
104795157	novel_465,novel_296,eca-miR-490-3p,eca-miR-1379,eca-miR-8992	MIR9046	NC_009144.3	128518851	128518965	+	115	miRNA	eca-miR-9046 && sp|C9JR72|KBTBD_HUMAN Kelch repeat and BTB domain-containing protein 13 OS=Homo sapiens OX=9606 GN=KBTBD13 PE=1 SV=1 && -	-
100053486	novel_228,novel_210,eca-miR-8970,novel_162,eca-miR-532-3p,novel_351,eca-miR-876-3p	RASL12	NC_009144.3	128526537	128539935	+	2559	protein_coding	RAS like family 12 && sp|Q08E00|RASLC_BOVIN Ras-like protein family member 12 OS=Bos taurus OX=9913 GN=RASL12 PE=2 SV=1 && PF00071:Ras family	-
100053532	novel_512,novel_210,novel_184,eca-miR-1842,novel_133,eca-miR-328,novel_320,novel_599,eca-miR-326,eca-miR-8970,novel_97,novel_64,eca-miR-370,novel_651	SLC51B	NC_009144.3	128539886	128550060	-	1279	protein_coding	solute carrier family 51 beta subunit%2C transcript variant X1 && sp|Q86UW2|OSTB_HUMAN Organic solute transporter subunit beta OS=Homo sapiens OX=9606 GN=SLC51B PE=1 SV=2 && PF15048:Organic solute transporter subunit beta protein	-
100066582	novel_262,eca-miR-185	MTFMT	NC_009144.3	128564115	128584151	+	1450	protein_coding	mitochondrial methionyl-tRNA formyltransferase && sp|O77480|FMT_BOVIN Methionyl-tRNA formyltransferase, mitochondrial OS=Bos taurus OX=9913 GN=MTFMT PE=1 SV=2 && PF00551:Formyl transferase|PF02911:Formyl transferase, C-terminal domain	-
100053578	novel_222,novel_538,eca-miR-9163	SPG21	NC_009144.3	128592694	128610991	+	1797	protein_coding	SPG21%2C maspardin%2C transcript variant X1 && sp|Q8MJJ1|SPG21_BOVIN Maspardin OS=Bos taurus OX=9913 GN=SPG21 PE=2 SV=1 && PF00561:alpha/beta hydrolase fold	-
100066607	novel_512,novel_441,novel_184,eca-miR-483,novel_351	ANKDD1A	NC_009144.3	128614929	128653436	-	4343	protein_coding	ankyrin repeat and death domain containing 1A && sp|Q495B1|AKD1A_HUMAN Ankyrin repeat and death domain-containing protein 1A OS=Homo sapiens OX=9606 GN=ANKDD1A PE=2 SV=2 && -	-
100066626	novel_210,eca-miR-331,eca-miR-7143,novel_320,novel_599,novel_442,eca-miR-767-3p,novel_512,novel_222,novel_234,novel_402,novel_242,eca-miR-8970,novel_228,eca-miR-532-3p,eca-miR-8934,eca-miR-125a-3p,novel_439	PLEKHO2	NC_009144.3	128692863	128714552	-	3625	protein_coding	pleckstrin homology domain containing O2 && sp|Q8TD55|PKHO2_HUMAN Pleckstrin homology domain-containing family O member 2 OS=Homo sapiens OX=9606 GN=PLEKHO2 PE=1 SV=1 && -	-
100066650	novel_524,eca-miR-125a-5p,eca-miR-9036,novel_259,novel_599,eca-miR-125b-5p,eca-miR-9151,novel_442,novel_203,eca-miR-1379,novel_351,novel_512,eca-miR-486-5p,novel_234,novel_45,novel_296,novel_656,eca-miR-328,eca-miR-8970,novel_228,novel_47,novel_387	PIF1	NC_009144.3	128721309	128730627	+	4102	protein_coding	PIF1 5'-to-3' DNA helicase%2C transcript variant X2 && sp|Q9H611|PIF1_HUMAN ATP-dependent DNA helicase PIF1 OS=Homo sapiens OX=9606 GN=PIF1 PE=1 SV=2 && -	-
100053633	novel_599,novel_228,eca-miR-34a,eca-miR-9098,novel_64	LOC100053633	NC_009144.3	128742799	128744528	+	1730	pseudogene	- && sp|A3FKF7|G3P_MUSPF Glyceraldehyde-3-phosphate dehydrogenase OS=Mustela putorius furo OX=9669 GN=GAPDH PE=2 SV=1 && PF00044:Glyceraldehyde 3-phosphate dehydrogenase, NAD binding domain	-
100066725	novel_531,eca-miR-432,novel_628,eca-miR-615-3p	RBPMS2	NC_009144.3	128763818	128789413	+	1900	protein_coding	RNA binding protein%2C mRNA processing factor 2%2C transcript variant X1 && sp|Q6ZRY4|RBPS2_HUMAN RNA-binding protein with multiple splicing 2 OS=Homo sapiens OX=9606 GN=RBPMS2 PE=1 SV=1 && PF00076:RNA recognition motif. (a.k.a. RRM, RBD, or RNP domain)	-
100066770	eca-miR-1842,novel_45,novel_148,novel_384,novel_320,novel_228,novel_47,eca-miR-8934,eca-miR-423-5p,eca-miR-1307,eca-miR-744,eca-miR-500	OAZ2	NC_009144.3	128812576	128824763	+	774	protein_coding	ornithine decarboxylase antizyme 2 && sp|O95190|OAZ2_HUMAN Ornithine decarboxylase antizyme 2 OS=Homo sapiens OX=9606 GN=OAZ2 PE=1 SV=1 && -	-
100053683	novel_228,novel_162,novel_439,eca-miR-324-3p,novel_656,novel_306,novel_320	ZNF609	NC_009144.3	128825777	129035220	-	11392	protein_coding	zinc finger protein 609%2C transcript variant X3 && sp|O15014|ZN609_HUMAN Zinc finger protein 609 OS=Homo sapiens OX=9606 GN=ZNF609 PE=1 SV=2 && -	-
111776207	eca-miR-27b,eca-miR-194,eca-miR-324-3p,eca-miR-27a	LOC111776207	NC_009144.3	128878068	128888546	+	740	lncRNA	uncharacterized LOC111776207 && - && -	-
100053730	novel_184,novel_656,novel_133	TRIP4	NC_009144.3	129040618	129098899	-	3081	protein_coding	thyroid hormone receptor interactor 4%2C transcript variant X5 && sp|Q15650|TRIP4_HUMAN Activating signal cointegrator 1 OS=Homo sapiens OX=9606 GN=TRIP4 PE=1 SV=4 && PF04266:ASCH domain	-
102149140	eca-miR-8915,eca-miR-671-5p,novel_320,novel_307	LOC102149140	NC_009144.3	129081222	129081902	-	681	pseudogene	- && sp|Q3T0X6|RS16_BOVIN 40S ribosomal protein S16 OS=Bos taurus OX=9913 GN=RPS16 PE=2 SV=3 && -	-
100053829	novel_488,eca-miR-9151,eca-miR-1296,eca-miR-370,eca-miR-151-5p,eca-miR-1307	CSNK1G1	NC_009144.3	129115818	129300531	+	7206	protein_coding	casein kinase 1 gamma 1%2C transcript variant X5 && sp|Q8BTH8|KC1G1_MOUSE Casein kinase I isoform gamma-1 OS=Mus musculus OX=10090 GN=Csnk1g1 PE=1 SV=2 && PF00069:Protein kinase domain|PF12605:Casein kinase 1 gamma C terminal	-
100066834	eca-miR-9152,novel_259	PPIB	NC_009144.3	129306966	129312884	+	853	protein_coding	peptidylprolyl isomerase B && sp|P80311|PPIB_BOVIN Peptidyl-prolyl cis-trans isomerase B OS=Bos taurus OX=9913 GN=PPIB PE=1 SV=4 && PF00160:Cyclophilin type peptidyl-prolyl cis-trans isomerase/CLD	-
100066854	eca-miR-1842,eca-miR-330,novel_216,eca-miR-9104,eca-miR-8986b,novel_580,novel_320,novel_599,novel_365,novel_351,novel_162,novel_234,eca-miR-8915,novel_45,novel_656,eca-miR-185,novel_133,eca-miR-8970,eca-miR-34a,eca-miR-326,novel_228,eca-miR-8934,eca-miR-8992,novel_116,novel_628,novel_595	SNX22	NC_009144.3	129309704	129316342	-	1448	protein_coding	sorting nexin 22%2C transcript variant X3 && sp|Q96L94|SNX22_HUMAN Sorting nexin-22 OS=Homo sapiens OX=9606 GN=SNX22 PE=1 SV=1 && PF00787:PX domain	-
100066873	novel_435,novel_320,eca-miR-615-3p,novel_228,eca-miR-8992,eca-miR-211,eca-miR-885-3p,novel_258	SNX1	NC_009144.3	129328346	129361599	-	2218	protein_coding	sorting nexin 1%2C transcript variant X1 && sp|Q05B62|SNX1_BOVIN Sorting nexin-1 OS=Bos taurus OX=9913 GN=SNX1 PE=2 SV=1 && PF03700:Sorting nexin, N-terminal domain|PF09325:Vps5 C terminal like|PF00787:PX domain	-
111767511	eca-miR-1248,eca-miR-8977	LOC111767511	NC_009144.3	129339831	129340516	-	505	lncRNA	uncharacterized LOC111767511 && - && -	-
100053881	novel_580,novel_419,eca-miR-615-3p,eca-miR-1301	FAM96A	NC_009144.3	129361762	129378564	+	1027	protein_coding	family with sequence similarity 96 member A%2C transcript variant X1 && sp|Q3T0U7|CIA2A_BOVIN Cytosolic iron-sulfur assembly component 2A OS=Bos taurus OX=9913 GN=CIAO2A PE=2 SV=1 && PF01883:Iron-sulfur cluster assembly protein	-
100066921	novel_524,eca-miR-1842,novel_238,eca-miR-9027,eca-miR-671-5p,novel_320,eca-miR-146b-3p,novel_97,novel_442,novel_64,novel_427,novel_512,novel_162,novel_656,eca-miR-326,novel_228,novel_634,eca-miR-532-3p,eca-miR-8997,novel_47,eca-miR-199a-5p	DAPK2	NC_009144.3	129409888	129526355	+	5159	protein_coding	death associated protein kinase 2%2C transcript variant X1 && sp|O43293|DAPK3_HUMAN Death-associated protein kinase 3 OS=Homo sapiens OX=9606 GN=DAPK3 PE=1 SV=1 && PF00069:Protein kinase domain	-
106782134	novel_222,eca-miR-483,eca-miR-615-3p,eca-miR-204b,novel_599,eca-miR-9152,eca-miR-9151,novel_634,novel_635,novel_611,novel_116,eca-miR-145,eca-miR-211,eca-miR-744,eca-miR-9048	LOC106782134	NC_009144.3	129585806	129589654	-	1142	protein_coding	uncharacterized LOC106782134 && - && -	-
100067089	eca-miR-486-3p	HERC1	NC_009144.3	129589262	129792769	+	15451	protein_coding	HECT and RLD domain containing E3 ubiquitin protein ligase family member 1%2C transcript variant X1 && sp|Q15751|HERC1_HUMAN Probable E3 ubiquitin-protein ligase HERC1 OS=Homo sapiens OX=9606 GN=HERC1 PE=1 SV=2 && PF00622:SPRY domain|PF00632:HECT-domain (ubiquitin-transferase)|PF00415:Regulator of chromosome condensation (RCC1) repeat	-
100053985	eca-miR-1842,eca-miR-330,eca-miR-7045,novel_235,novel_320,eca-miR-9177,novel_594,novel_576,novel_402,eca-miR-3548,eca-miR-9114,novel_228,novel_47,eca-miR-423-5p,eca-miR-324-3p,novel_620	FBXL22	NC_009144.3	129793849	129805889	-	7652	protein_coding	F-box and leucine rich repeat protein 22%2C transcript variant X1 && sp|Q2HJF2|FXL22_BOVIN F-box and leucine-rich protein 22 OS=Bos taurus OX=9913 GN=FBXL22 PE=2 SV=1 && -	-
100067159	eca-miR-127,eca-miR-330,eca-miR-8934,novel_544,eca-miR-9178,eca-miR-9177,eca-miR-885-3p	USP3	NC_009144.3	129808814	129900577	-	2483	protein_coding	ubiquitin specific peptidase 3%2C transcript variant X1 && sp|Q9Y6I4|UBP3_HUMAN Ubiquitin carboxyl-terminal hydrolase 3 OS=Homo sapiens OX=9606 GN=USP3 PE=1 SV=2 && PF00443:Ubiquitin carboxyl-terminal hydrolase|PF02148:Zn-finger in ubiquitin-hydrolases and other protein	-
102148957	eca-miR-330,eca-miR-1271a,eca-miR-9104,eca-miR-9151,novel_97,eca-miR-370,novel_351,eca-miR-345-3p,novel_162,eca-miR-149,novel_656,novel_543,eca-miR-503,eca-miR-326,novel_531,novel_634,eca-miR-8976,eca-miR-9178,novel_136,eca-miR-361-3p	LOC102148957	NC_009144.3	129916027	129939608	+	7295	lncRNA	uncharacterized LOC102148957%2C transcript variant X1 && - && -	-
100054028	novel_524,eca-miR-330,novel_259,eca-miR-204b,novel_442,eca-miR-370,eca-miR-296,novel_162,novel_234,novel_656,novel_133,eca-miR-8970,novel_228,eca-miR-197,novel_4,novel_628,eca-miR-211,novel_419	CA12	NC_009144.3	130007880	130057701	+	3981	protein_coding	carbonic anhydrase 12%2C transcript variant X1 && sp|O43570|CAH12_HUMAN Carbonic anhydrase 12 OS=Homo sapiens OX=9606 GN=CA12 PE=1 SV=1 && -	-
100067205	novel_162,novel_140,novel_402,novel_656,eca-miR-671-5p,novel_228,novel_322,eca-miR-8934,novel_576,novel_171	APH1B	NC_009144.3	130014525	130103759	-	6775	protein_coding	aph-1 homolog B%2C gamma-secretase subunit%2C transcript variant X1 && sp|Q5RDM3|APH1B_PONAB Gamma-secretase subunit APH-1B OS=Pongo abelii OX=9601 GN=APH1B PE=2 SV=1 && PF06105:Aph-1 protein	-
100067253	novel_228,novel_146,eca-miR-744	RPS27L	NC_009144.3	130200319	130204170	+	572	protein_coding	ribosomal protein S27 like && sp|Q71UM5|RS27L_HUMAN 40S ribosomal protein S27-like OS=Homo sapiens OX=9606 GN=RPS27L PE=1 SV=3 && -	-
111767525	eca-miR-326,novel_234,novel_651	LOC111767525	NC_009144.3	130209147	130218343	+	1500	lncRNA	uncharacterized LOC111767525 && - && -	-
100067278	eca-miR-8908e,eca-miR-1842,novel_320,novel_599,eca-miR-423-3p,novel_47,eca-miR-885-3p,novel_124,novel_351	LACTB	NC_009144.3	130218394	130230628	-	1919	protein_coding	lactamase beta%2C transcript variant X1 && sp|P83111|LACTB_HUMAN Serine beta-lactamase-like protein LACTB, mitochondrial OS=Homo sapiens OX=9606 GN=LACTB PE=1 SV=2 && PF00144:Beta-lactamase	-
111767527	novel_97,novel_64,eca-miR-8986a	LOC111767527	NC_009144.3	130232066	130236423	+	2332	lncRNA	uncharacterized LOC111767527%2C transcript variant X1 && - && -	-
100067330	novel_524,novel_128,eca-miR-7045,novel_216,novel_190,eca-miR-8908l,eca-miR-9021,eca-miR-9159,novel_351,eca-miR-744,novel_222,novel_402,novel_45,novel_656,eca-miR-328,eca-miR-615-3p,eca-miR-8970,novel_228,novel_611,eca-miR-8992,novel_306	TPM1	NC_009144.3	130292858	130319974	-	3410	protein_coding	tropomyosin 1%2C transcript variant X15 && - && PF00261:Tropomyosin	-
111767555	eca-miR-8970,novel_97,eca-miR-139-3p,novel_45,eca-miR-885-3p,eca-miR-615-3p	LOC111767555	NC_009144.3	130302938	130304687	+	748	lncRNA	uncharacterized LOC111767555 && - && -	-
100054133	eca-miR-330,novel_242,eca-miR-185,novel_320,novel_599,eca-miR-326,eca-miR-8970,novel_270,eca-miR-1301	TLN2	NC_009144.3	130497959	130913156	-	9763	protein_coding	talin 2%2C transcript variant X3 && sp|Q9Y4G6|TLN2_HUMAN Talin-2 OS=Homo sapiens OX=9606 GN=TLN2 PE=1 SV=4 && -	-
102149386	novel_234,eca-miR-8917,novel_133,eca-miR-328,novel_97,eca-miR-9159,novel_64,eca-miR-361-3p	LOC102149386	NC_009144.3	131047238	131054686	+	2957	lncRNA	uncharacterized LOC102149386 && - && -	-
111767566	novel_630,novel_150,eca-miR-8986b,novel_599,novel_111,novel_97,novel_635,novel_387,novel_225,eca-miR-1307,eca-miR-8992,novel_510,eca-miR-744,eca-miR-885-3p	C2CD4B	NC_009144.3	131074869	131078899	+	2720	protein_coding	C2 calcium dependent domain containing 4B%2C transcript variant X2 && sp|Q2KJ18|C2C4A_BOVIN C2 calcium-dependent domain-containing protein 4A OS=Bos taurus OX=9913 GN=C2CD4A PE=2 SV=1 && -	-
111767569	novel_630,novel_150,eca-miR-8986b,novel_599,novel_111,novel_97,novel_635,novel_387,novel_225,eca-miR-1307,eca-miR-8992,eca-miR-744,eca-miR-885-3p	C2CD4A	NC_009144.3	131165835	131169918	-	3825	protein_coding	C2 calcium dependent domain containing 4A%2C transcript variant X1 && sp|Q8NCU7|C2C4A_HUMAN C2 calcium-dependent domain-containing protein 4A OS=Homo sapiens OX=9606 GN=C2CD4A PE=2 SV=2 && -	-
111767573	eca-miR-1842,novel_47,novel_259	LOC111767573	NC_009144.3	131170032	131171659	-	1485	lncRNA	uncharacterized LOC111767573 && - && -	-
100054226	novel_162,novel_557,novel_435,novel_190,eca-miR-130a,eca-miR-8970,eca-miR-9021,novel_635,eca-miR-370,eca-miR-211	LOC100054226	NC_009144.3	131248272	131252510	+	4239	pseudogene	- && sp|Q9NVU0|RPC5_HUMAN DNA-directed RNA polymerase III subunit RPC5 OS=Homo sapiens OX=9606 GN=POLR3E PE=1 SV=1 && PF04801:Sin-like protein conserved region	-
102149550	eca-miR-8970	LOC102149550	NC_009144.3	131901394	131911126	+	9623	lncRNA	uncharacterized LOC102149550%2C transcript variant X1 && - && -	-
106782166	eca-miR-370	LOC106782166	NC_009144.3	132440062	132442184	-	1210	lncRNA	uncharacterized LOC106782166 && - && -	-
111770356	novel_210,novel_97,novel_64,novel_297,novel_557	LOC111770356	NC_009144.3	132591209	132599730	-	576	lncRNA	uncharacterized LOC111770356 && - && -	-
100054271	novel_97,novel_234	ICE2	NC_009144.3	132599759	132665110	+	8922	protein_coding	interactor of little elongation complex ELL subunit 2%2C transcript variant X5 && sp|Q659A1|ICE2_HUMAN Little elongation complex subunit 2 OS=Homo sapiens OX=9606 GN=ICE2 PE=1 SV=2 && -	-
111767574	novel_228,eca-miR-1248,eca-miR-185	LOC111767574	NC_009144.3	132675300	132680766	+	4300	lncRNA	uncharacterized LOC111767574 && sp|Q6ZUI0|TPRG1_HUMAN Tumor protein p63-regulated gene 1 protein OS=Homo sapiens OX=9606 GN=TPRG1 PE=1 SV=1 && -	-
111767576	eca-miR-1842,novel_47,eca-miR-486-3p,novel_656,novel_4,novel_474,novel_320	LOC111767576	NC_009144.3	132684303	132688411	+	491	lncRNA	uncharacterized LOC111767576 && - && -	-
100054320	eca-miR-423-3p,novel_133,eca-miR-671-5p,eca-miR-1301	ANXA2	NC_009144.3	132690560	132732649	+	1461	protein_coding	annexin A2%2C transcript variant X1 && sp|Q6TEQ7|ANXA2_CANLF Annexin A2 OS=Canis lupus familiaris OX=9615 GN=ANXA2 PE=1 SV=1 && PF00191:Annexin	-
111775390	novel_184,eca-miR-8915,eca-miR-3200,novel_656,novel_259,novel_384,novel_365,novel_311,novel_620,eca-miR-744,eca-miR-9000	LOC111775390	NC_009144.3	132739551	132741476	-	1185	pseudogene	- && sp|O54838|DUS5_RAT Dual specificity protein phosphatase 5 OS=Rattus norvegicus OX=10116 GN=Dusp5 PE=2 SV=1 && -	-
102149689	novel_380,novel_210,eca-miR-671-5p,novel_320,eca-miR-9151,eca-miR-744,eca-miR-885-3p,novel_351	LOC102149689	NC_009144.3	132929045	132958461	-	3483	lncRNA	uncharacterized LOC102149689%2C transcript variant X3 && - && -	-
111767579	novel_626,novel_238,eca-miR-107b,eca-miR-107a,eca-miR-885-3p	LOC111767579	NC_009144.3	132958486	132960154	+	1595	lncRNA	uncharacterized LOC111767579 && - && -	-
100067939	novel_512,novel_441,novel_228,novel_322,novel_111,novel_234	FOXB1	NC_009144.3	133025768	133028648	-	2611	protein_coding	forkhead box B1 && sp|Q99853|FOXB1_HUMAN Forkhead box protein B1 OS=Homo sapiens OX=9606 GN=FOXB1 PE=1 SV=3 && PF00250:Forkhead domain	Fork_head
102149812	novel_234,eca-miR-9098,novel_656	LOC102149812	NC_009144.3	133118544	133166026	+	14286	lncRNA	uncharacterized LOC102149812%2C transcript variant X3 && - && -	-
111767581	eca-miR-193a-5p	LOC111767581	NC_009144.3	133176454	133199572	+	11374	lncRNA	uncharacterized LOC111767581%2C transcript variant X2 && - && -	-
111767586	eca-miR-125a-3p	LOC111767586	NC_009144.3	133217679	133289134	-	1031	lncRNA	uncharacterized LOC111767586 && - && -	-
100068109	novel_524,novel_656,eca-miR-8970,eca-miR-532-3p,eca-miR-1291a,novel_498,novel_270,novel_510,novel_576	GCNT3	NC_009144.3	133356152	133359778	-	2508	protein_coding	glucosaminyl (N-acetyl) transferase 3%2C mucin type && sp|Q7YQE1|GCNT3_BOVIN Beta-1,3-galactosyl-O-glycosyl-glycoprotein beta-1,6-N-acetylglucosaminyltransferase 3 OS=Bos taurus OX=9913 GN=GCNT3 PE=1 SV=1 && PF02485:Core-2/I-Branching enzyme	-
100068128	novel_299,novel_296,eca-miR-9180,eca-miR-362-5p,novel_351	LOC100068128	NC_009144.3	133407012	133407711	+	700	pseudogene	- && sp|Q9BUR5|MIC26_HUMAN MICOS complex subunit MIC26 OS=Homo sapiens OX=9606 GN=APOO PE=1 SV=1 && -	-
111771465	novel_184,eca-miR-330,eca-miR-326,eca-miR-9021,novel_97,novel_306,eca-miR-345-5p,novel_351	LOC111771465	NC_009144.3	133428164	133431912	+	515	lncRNA	uncharacterized LOC111771465 && - && -	-
100068144	eca-miR-486-3p	FAM81A	NC_009144.3	133435391	133498299	-	3512	protein_coding	family with sequence similarity 81 member A%2C transcript variant X1 && sp|Q8TBF8|FA81A_HUMAN Protein FAM81A OS=Homo sapiens OX=9606 GN=FAM81A PE=1 SV=3 && -	-
106782167	eca-miR-139-3p,eca-miR-149,eca-miR-671-3p,eca-miR-22,novel_435,novel_384,novel_531,eca-miR-503,eca-let-7e,eca-miR-8934,eca-miR-486-3p,eca-miR-9156,novel_576,novel_351,eca-miR-296	LOC106782167	NC_009144.3	133520206	133542684	+	4195	lncRNA	uncharacterized LOC106782167%2C transcript variant X4 && - && -	-
100068162	novel_524,eca-miR-1842,eca-miR-3200,novel_238,novel_216,novel_320,novel_442,eca-miR-370,novel_427,novel_337,novel_488,novel_234,novel_45,novel_656,novel_384,novel_441,eca-miR-8934,novel_635,eca-miR-501-5p	MYO1E	NC_009144.3	133545794	133735652	+	5766	protein_coding	myosin IE%2C transcript variant X3 && sp|Q12965|MYO1E_HUMAN Unconventional myosin-Ie OS=Homo sapiens OX=9606 GN=MYO1E PE=1 SV=2 && PF00063:Myosin head (motor domain)|PF00018:SH3 domain|PF06017:Unconventional myosin tail, actin- and lipid-binding	-
100054413	novel_557,eca-miR-671-5p	CCNB2	NC_009144.3	133741725	133749695	-	1126	protein_coding	cyclin B2 && sp|Q4R7A8|CCNB2_MACFA G2/mitotic-specific cyclin-B2 OS=Macaca fascicularis OX=9541 GN=CCNB2 PE=2 SV=1 && PF00134:Cyclin, N-terminal domain|PF02984:Cyclin, C-terminal domain	-
100054463	eca-miR-486-3p,eca-miR-296,eca-miR-9000	RNF111	NC_009144.3	133778762	133829179	-	2831	protein_coding	ring finger protein 111 && sp|Q5R476|RN111_PONAB E3 ubiquitin-protein ligase Arkadia OS=Pongo abelii OX=9601 GN=RNF111 PE=2 SV=1 && PF15303:E3 ubiquitin-protein ligase Arkadia N-terminus	-
100068259	novel_162,eca-miR-211,novel_307,eca-miR-204b	SLTM	NC_009144.3	133877221	133945359	+	4207	protein_coding	SAFB like transcription modulator%2C transcript variant X1 && sp|Q9NWH9|SLTM_HUMAN SAFB-like transcription modulator OS=Homo sapiens OX=9606 GN=SLTM PE=1 SV=2 && PF02037:SAP domain|PF00076:RNA recognition motif. (a.k.a. RRM, RBD, or RNP domain)	-
100068294	novel_320	MINDY2	NC_009144.3	133942680	134011980	-	7166	protein_coding	MINDY lysine 48 deubiquitinase 2%2C transcript variant X1 && sp|Q8NBR6|MINY2_HUMAN Ubiquitin carboxyl-terminal hydrolase MINDY-2 OS=Homo sapiens OX=9606 GN=MINDY2 PE=1 SV=2 && PF04424:MINDY deubiquitinase	-
102150397	novel_365,novel_228,eca-miR-483	LOC102150397	NC_009144.3	134161162	134179654	+	3676	lncRNA	uncharacterized LOC102150397 && - && -	-
100068346	novel_251,novel_596,novel_387,eca-miR-9048	LIPC	NC_009144.3	134164829	134305051	-	3307	protein_coding	lipase C%2C hepatic type%2C transcript variant X2 && sp|O46559|LIPC_RABIT Hepatic triacylglycerol lipase OS=Oryctolagus cuniculus OX=9986 GN=LIPC PE=1 SV=1 && PF01477:PLAT/LH2 domain|PF00151:Lipase	-
111769846	novel_216	LOC111769846	NC_009144.3	134326193	134326298	-	106	snRNA	U6 spliceosomal RNA && - && -	-
111771478	novel_80,novel_228,novel_645,novel_128,eca-miR-193a-5p,eca-miR-9055,eca-miR-1379	LOC111771478	NC_009144.3	134396545	134397032	-	488	pseudogene	- && sp|Q5S3G4|COX5B_PIG Cytochrome c oxidase subunit 5B, mitochondrial OS=Sus scrofa OX=9823 GN=COX5B PE=2 SV=1 && PF01215:Cytochrome c oxidase subunit Vb	-
100054508	novel_162,eca-miR-7045,novel_656,novel_384,novel_235,novel_580,novel_228,novel_203,eca-miR-296	AQP9	NC_009144.3	134467679	134540185	-	5603	protein_coding	aquaporin 9%2C transcript variant X1 && sp|O43315|AQP9_HUMAN Aquaporin-9 OS=Homo sapiens OX=9606 GN=AQP9 PE=1 SV=2 && PF00230:Major intrinsic protein	-
100054550	eca-miR-8915,eca-miR-7045,eca-miR-671-5p	ALDH1A2	NC_009144.3	134598470	134689662	+	3576	protein_coding	aldehyde dehydrogenase 1 family member A2 && sp|O94788|AL1A2_HUMAN Retinal dehydrogenase 2 OS=Homo sapiens OX=9606 GN=ALDH1A2 PE=1 SV=3 && PF00171:Aldehyde dehydrogenase family	-
111767596	novel_80,novel_524,novel_384,novel_190,eca-miR-7143,eca-miR-615-3p,novel_64,eca-miR-9159,eca-miR-1307,novel_258	CGNL1	NC_009144.3	134842167	134965719	-	3079	protein_coding	cingulin like 1%2C transcript variant X1 && sp|Q0VF96|CGNL1_HUMAN Cingulin-like protein 1 OS=Homo sapiens OX=9606 GN=CGNL1 PE=1 SV=2 && PF01576:Myosin tail	-
102151092	eca-miR-1842,novel_47	LOC102151092	NC_009144.3	135385908	135394928	+	5984	protein_coding	translation initiation factor IF-2-like && - && -	-
111769752	novel_228,eca-miR-9000	LOC111769752	NC_009144.3	135481864	135482020	-	157	snoRNA	small nucleolar RNA SNORA51 && - && -	-
[truncated: 25,734 more rows]
