# Supplementary material for: Comparative analysis of miRNA expression in Yili horses pre- and post-5000-m race
Source: Front Genet. 2025 Oct 1;16:1676558. doi: 10.3389/fgene.2025.1676558 (PMC12520636; doi:10.3389/fgene.2025.1676558)
Supplement: Supplementary file 2 [file Table3.xlsx]

## Sheet: AftervsBefore.all_GOenrich
Category	GOID	Description	GeneRatio	BgRatio	pvalue	padj	geneID	geneName	Count
BP	GO:0007264	small GTPase mediated signal transduction	30|604	107|5664	3.80327585271629e-07	0.000139580223794688	100070242/102147367/102149785/102150685/106781151/106781162/106781248/111770476/111772189/100057444/100060560/100064841/106781089/100050541/100052313/100053821/100054189/100055011/100056119/100059388/100060769/100060964/100063392/100063871/100064178/100065281/100069735/100071716/102148201/102150103	AKAP13/LOC102147367/LOC102149785/LOC102150685/LOC106781151/LOC106781162/LOC106781248/LOC111770476/LOC111772189/SIPA1/KALRN/RABIF/LOC106781089/RAPGEF3/PLEKHG3/CYTH2/ARHGEF26/IQSEC1/ITSN2/PLEKHG5/ARHGEF16/RALGAPA2/RAPGEF6/LOC100063871/FGD2/ARHGEF10/CYTH4/RAP1GAP/LOC102148201/LOC102150103	30
BP	GO:0035556	intracellular signal transduction	42|604	214|5664	5.30294591443506e-05	0.00973090575298833	100070242/102147367/102149785/102150685/106781151/106781162/106781248/111770476/111772189/100060748/100050730/100057444/100059753/100060560/100064841/106781089/100050541/100051976/100052313/100053821/100054189/100055011/100055416/100056119/100058891/100059388/100060769/100060964/100063392/100063871/100064178/100064203/100064381/100065016/100065281/100069735/100071716/100630860/102148201/102149796…	AKAP13/LOC102147367/LOC102149785/LOC102150685/LOC106781151/LOC106781162/LOC106781248/LOC111770476/LOC111772189/LOC100060748/SOCS3/SIPA1/APOPT1/KALRN/RABIF/LOC106781089/RAPGEF3/DGKQ/PLEKHG3/CYTH2/ARHGEF26/IQSEC1/NPR2/ITSN2/ADCY7/PLEKHG5/ARHGEF16/RALGAPA2/RAPGEF6/LOC100063871/FGD2/ASB10/ASB2/DGKD/ARHGEF10/CYTH4/RAP1GAP/LOC100630860/LOC102148201/ASB15/LOC102150103/CHN1	42
BP	GO:0051056	regulation of small GTPase mediated signal transduction	15|604	63|5664	0.00205078710185299	0.208054709777828	100070242/100057444/100060560/100052313/100053821/100054189/100055011/100056119/100059388/100060769/100060964/100064178/100065281/100069735/100071716	AKAP13/SIPA1/KALRN/PLEKHG3/CYTH2/ARHGEF26/IQSEC1/ITSN2/PLEKHG5/ARHGEF16/RALGAPA2/FGD2/ARHGEF10/CYTH4/RAP1GAP	15
BP	GO:0016310	phosphorylation	53|604	341|5664	0.00263871555973117	0.208054709777828	100051177/100053481/100053657/100060268/100060560/100069133/100073050/100146996/102149440/100051334/100052300/100052321/100054255/100054547/100054739/100054972/100055145/100055365/100055416/100056001/100056927/100057036/100057319/100057808/100058407/100059230/100059354/100060479/100061130/100061244/100062619/100063190/100064335/100064907/100066000/100066173/100066882/100067000/100067381/100067736…	AURKC/MAP2K3/PSKH1/CDK20/KALRN/ERN2/AURKB/MAST1/LOC102149440/NEK10/CAMK1/CDK10/RIPK3/PTK2B/ERBB2/STK40/NRBP1/PPP1R14B/NPR2/MAP4K2/PFKL/SCYL1/MAP3K11/SRPK3/MOK/CDK3/HIPK1/WNK3/AKT1/DAPK3/ACVR1B/MAP2K2/LOC100064335/AXL/TAOK2/MAPK3/PKN3/PAK4/EPHB3/STK25/GSK3A/TNK2/MAP3K6/NEK6/TYRO3/EPHA8/JAK3/LOC100630860/LOC100630892/SBK3/MAP4K1/OXSR1/AATK	53
BP	GO:0006468	protein phosphorylation	50|604	321|5664	0.00330902133812555	0.208054709777828	100051177/100053481/100053657/100060268/100060560/100069133/100073050/100146996/102149440/100051334/100052300/100052321/100054255/100054547/100054739/100054972/100055145/100055416/100056001/100057036/100057319/100057808/100058407/100059230/100059354/100060479/100061130/100061244/100062619/100063190/100064335/100064907/100066000/100066173/100066882/100067000/100067381/100067736/100069693/100070001…	AURKC/MAP2K3/PSKH1/CDK20/KALRN/ERN2/AURKB/MAST1/LOC102149440/NEK10/CAMK1/CDK10/RIPK3/PTK2B/ERBB2/STK40/NRBP1/NPR2/MAP4K2/SCYL1/MAP3K11/SRPK3/MOK/CDK3/HIPK1/WNK3/AKT1/DAPK3/ACVR1B/MAP2K2/LOC100064335/AXL/TAOK2/MAPK3/PKN3/PAK4/EPHB3/STK25/GSK3A/TNK2/MAP3K6/NEK6/TYRO3/EPHA8/JAK3/LOC100630860/SBK3/MAP4K1/OXSR1/AATK	50
BP	GO:1902531	regulation of intracellular signal transduction	15|604	68|5664	0.00450525260858596	0.208054709777828	100070242/100057444/100060560/100052313/100053821/100054189/100055011/100056119/100059388/100060769/100060964/100064178/100065281/100069735/100071716	AKAP13/SIPA1/KALRN/PLEKHG3/CYTH2/ARHGEF26/IQSEC1/ITSN2/PLEKHG5/ARHGEF16/RALGAPA2/FGD2/ARHGEF10/CYTH4/RAP1GAP	15
BP	GO:0009966	regulation of signal transduction	18|604	88|5664	0.00463738613154436	0.208054709777828	100070242/100057444/100060560/100052313/100053821/100054189/100054547/100055011/100056119/100059388/100060769/100060964/100064178/100065281/100069735/100071716/100072811/102147407	AKAP13/SIPA1/KALRN/PLEKHG3/CYTH2/ARHGEF26/PTK2B/IQSEC1/ITSN2/PLEKHG5/ARHGEF16/RALGAPA2/FGD2/ARHGEF10/CYTH4/RAP1GAP/DDIT4/LOC102147407	18
BP	GO:0010646	regulation of cell communication	18|604	88|5664	0.00463738613154436	0.208054709777828	100070242/100057444/100060560/100052313/100053821/100054189/100054547/100055011/100056119/100059388/100060769/100060964/100064178/100065281/100069735/100071716/100072811/102147407	AKAP13/SIPA1/KALRN/PLEKHG3/CYTH2/ARHGEF26/PTK2B/IQSEC1/ITSN2/PLEKHG5/ARHGEF16/RALGAPA2/FGD2/ARHGEF10/CYTH4/RAP1GAP/DDIT4/LOC102147407	18
BP	GO:0023051	regulation of signaling	18|604	89|5664	0.00525316173087151	0.208054709777828	100070242/100057444/100060560/100052313/100053821/100054189/100054547/100055011/100056119/100059388/100060769/100060964/100064178/100065281/100069735/100071716/100072811/102147407	AKAP13/SIPA1/KALRN/PLEKHG3/CYTH2/ARHGEF26/PTK2B/IQSEC1/ITSN2/PLEKHG5/ARHGEF16/RALGAPA2/FGD2/ARHGEF10/CYTH4/RAP1GAP/DDIT4/LOC102147407	18
BP	GO:0030154	cell differentiation	5|604	12|5664	0.00566906566152119	0.208054709777828	100630715/102149887/100056327/100061276/100068448	PPDPF/LOC102149887/PRM2/RFLNA/CAMSAP1	5
BP	GO:0006820	anion transport	11|604	45|5664	0.00636260756515146	0.212279725128235	100063312/100071838/100037401/791243/100050294/100058397/100059453/100059721/100060642/100066656/100147578	SLC52A2/PLA2G2D/PLA2G2A/SLC4A2/LOC100050294/SLC34A1/PITPNM1/SLC4A3/PITPNM2/SLC4A11/SLC34A3	11
BP	GO:0048583	regulation of response to stimulus	19|604	99|5664	0.0075668540733833	0.231419620410973	100070242/100057444/100060560/100052313/100053821/100054189/100054547/100055011/100056119/100059388/100060769/100060964/100064178/100065055/100065281/100069735/100071716/100072811/102147407	AKAP13/SIPA1/KALRN/PLEKHG3/CYTH2/ARHGEF26/PTK2B/IQSEC1/ITSN2/PLEKHG5/ARHGEF16/RALGAPA2/FGD2/C4H7orf49/ARHGEF10/CYTH4/RAP1GAP/DDIT4/LOC102147407	19
BP	GO:0007265	Ras protein signal transduction	12|604	55|5664	0.0115203400142932	0.292670173321166	100070242/100060560/100052313/100053821/100054189/100055011/100056119/100059388/100060769/100064178/100065281/100069735	AKAP13/KALRN/PLEKHG3/CYTH2/ARHGEF26/IQSEC1/ITSN2/PLEKHG5/ARHGEF16/FGD2/ARHGEF10/CYTH4	12
BP	GO:0046578	regulation of Ras protein signal transduction	12|604	55|5664	0.0115203400142932	0.292670173321166	100070242/100060560/100052313/100053821/100054189/100055011/100056119/100059388/100060769/100064178/100065281/100069735	AKAP13/KALRN/PLEKHG3/CYTH2/ARHGEF26/IQSEC1/ITSN2/PLEKHG5/ARHGEF16/FGD2/ARHGEF10/CYTH4	12
BP	GO:0048869	cellular developmental process	5|604	14|5664	0.0119619961847888	0.292670173321166	100630715/102149887/100056327/100061276/100068448	PPDPF/LOC102149887/PRM2/RFLNA/CAMSAP1	5
BP	GO:0009892	negative regulation of metabolic process	6|604	20|5664	0.0150324258100138	0.315062245069334	100051291/100055722/100056555/100059522/100065055/111771499	MAEL/DCP1B/NELFCD/NELFB/C4H7orf49/PCSK1N	6
BP	GO:0010605	negative regulation of macromolecule metabolic process	6|604	20|5664	0.0150324258100138	0.315062245069334	100051291/100055722/100056555/100059522/100065055/111771499	MAEL/DCP1B/NELFCD/NELFB/C4H7orf49/PCSK1N	6
BP	GO:0044283	small molecule biosynthetic process	9|604	38|5664	0.0161055906775237	0.315062245069334	100053738/100052544/100070049/100630290/100052684/100056927/100063662/100071472/100053066	IP6K2/ITPA/MLYCD/PCBD2/NT5M/PFKL/RFK/ACACA/IP6K3	9
BP	GO:0006811	ion transport	38|604	252|5664	0.0163111244041345	0.315062245069334	100053155/100063312/100071838/100064131/100037401/100067492/100069008/100071495/100146850/791243/100033912/100050294/100051922/100052215/100055054/100058397/100059234/100059453/100059623/100059721/100060642/100063408/100066656/100067551/100068421/100069904/100070000/100071141/100146223/100146784/100147065/100147578/102148867/102150167/111775184/100061379/100060055/111774151	ATP13A2/SLC52A2/PLA2G2D/ATP5MC2/PLA2G2A/CACNA1H/SCNN1B/NIPAL3/ATP5F1D/SLC4A2/SLC11A1/LOC100050294/KCND1/SLC39A5/CACNB1/SLC34A1/KCNMB1/PITPNM1/SCNN1A/SLC4A3/PITPNM2/ASIC3/SLC4A11/SLC12A9/KCNT1/TMEM38A/CACNA1G/SLC12A5/CHRNE/CHRNA4/SLC39A4/SLC34A3/TRPM4/TPCN2/FXYD7/SLC39A7/GLRA1/HCN2	38
BP	GO:0031324	negative regulation of cellular metabolic process	5|604	16|5664	0.021811754383421	0.381186374224548	100051291/100056555/100059522/100065055/111771499	MAEL/NELFCD/NELFB/C4H7orf49/PCSK1N	5
BP	GO:0051172	negative regulation of nitrogen compound metabolic process	5|604	16|5664	0.021811754383421	0.381186374224548	100051291/100056555/100059522/100065055/111771499	MAEL/NELFCD/NELFB/C4H7orf49/PCSK1N	5
BP	GO:0006066	alcohol metabolic process	4|604	11|5664	0.0229164808060906	0.382288566174329	100053738/100630290/100056580/100053066	IP6K2/PCBD2/MIOX/IP6K3	4
BP	GO:0044281	small molecule metabolic process	28|604	181|5664	0.0266977310982329	0.426002926654412	100050979/100053738/100052544/100070049/100146850/100630290/100052684/100055335/100055348/100055416/100056382/100056580/100056927/100058891/100058924/100059019/100063662/100064086/100066375/100066719/100068493/100069617/100070251/100071472/100630860/100630892/100146854/100053066	MTHFR/IP6K2/ITPA/MLYCD/ATP5F1D/PCBD2/NT5M/KARS/VARS2/NPR2/MAN2B2/MIOX/PFKL/ADCY7/VARS/TARS2/RFK/ACOXL/CARS2/FUOM/GALT/GLS/PFKFB3/ACACA/LOC100630860/LOC100630892/TYMP/IP6K3	28
BP	GO:0030001	metal ion transport	11|604	55|5664	0.0282390128105369	0.43182157089446	100069008/100071495/100033912/100052215/100055054/100059234/100059623/100063408/100068421/100147065/100061379	SCNN1B/NIPAL3/SLC11A1/SLC39A5/CACNB1/KCNMB1/SCNN1A/ASIC3/KCNT1/SLC39A4/SLC39A7	11
BP	GO:1901615	organic hydroxy compound metabolic process	4|604	12|5664	0.0315401883783753	0.463009965394549	100053738/100630290/100056580/100053066	IP6K2/PCBD2/MIOX/IP6K3	4
BP	GO:0050790	regulation of catalytic activity	6|604	24|5664	0.0361981980781385	0.492027359062105	100060963/100056596/100060748/100055722/102147407/111771499	CTSB/ATP5IF1/LOC100060748/DCP1B/LOC102147407/PCSK1N	6
BP	GO:0065009	regulation of molecular function	6|604	24|5664	0.0361981980781385	0.492027359062105	100060963/100056596/100060748/100055722/102147407/111771499	CTSB/ATP5IF1/LOC100060748/DCP1B/LOC102147407/PCSK1N	6
BP	GO:0005975	carbohydrate metabolic process	15|604	92|5664	0.0611997523810681	0.75745890532563	100051612/100071543/100146658/100052556/100056382/100056580/100056927/100057085/100065255/100066719/100068493/100070251/100073289/100146757/100067351	MDH1/FUCA1/YDJC/CHI3L1/MAN2B2/MIOX/PFKL/PYGB/CHIT1/FUOM/GALT/PFKFB3/HEXB/PGGHG/FGGY	15
BP	GO:0006869	lipid transport	7|604	34|5664	0.0635747199328054	0.75745890532563	100071838/100037401/100062583/111774219/100059453/100060642/100062506	PLA2G2D/PLA2G2A/APOA1/APOC3/PITPNM1/PITPNM2/APOA4	7
BP	GO:0007266	Rho protein signal transduction	9|604	48|5664	0.0639815424117017	0.75745890532563	100070242/100060560/100052313/100054189/100056119/100059388/100060769/100064178/100065281	AKAP13/KALRN/PLEKHG3/ARHGEF26/ITSN2/PLEKHG5/ARHGEF16/FGD2/ARHGEF10	9
BP	GO:0035023	regulation of Rho protein signal transduction	9|604	48|5664	0.0639815424117017	0.75745890532563	100070242/100060560/100052313/100054189/100056119/100059388/100060769/100064178/100065281	AKAP13/KALRN/PLEKHG3/ARHGEF26/ITSN2/PLEKHG5/ARHGEF16/FGD2/ARHGEF10	9
BP	GO:0005996	monosaccharide metabolic process	4|604	15|5664	0.0673454295101017	0.772367894693979	100056382/100066719/100068493/100070251	MAN2B2/FUOM/GALT/PFKFB3	4
BP	GO:0015711	organic anion transport	5|604	22|5664	0.0773433598303198	0.795403596800645	100063312/100071838/100037401/100059453/100060642	SLC52A2/PLA2G2D/PLA2G2A/PITPNM1/PITPNM2	5
BP	GO:0006302	double-strand break repair	3|604	10|5664	0.0819088497743259	0.795403596800645	100146303/100052366/100065055	PAXX/AP5S1/C4H7orf49	3
BP	GO:0006631	fatty acid metabolic process	3|604	10|5664	0.0819088497743259	0.795403596800645	100070049/100064086/100071472	MLYCD/ACOXL/ACACA	3
BP	GO:0045934	negative regulation of nucleobase-containing compound metabolic process	3|604	10|5664	0.0819088497743259	0.795403596800645	100056555/100059522/100065055	NELFCD/NELFB/C4H7orf49	3
BP	GO:0010876	lipid localization	7|604	36|5664	0.0821417471583038	0.795403596800645	100071838/100037401/100062583/111774219/100059453/100060642/100062506	PLA2G2D/PLA2G2A/APOA1/APOC3/PITPNM1/PITPNM2/APOA4	7
BP	GO:0010629	negative regulation of gene expression	4|604	16|5664	0.0825233212189952	0.795403596800645	100051291/100055722/100056555/100059522	MAEL/DCP1B/NELFCD/NELFB	4
BP	GO:0048519	negative regulation of biological process	9|604	51|5664	0.08754703553478	0.795403596800645	100051291/100055722/100055924/100056555/100059522/100065055/100072811/111771499/100072070	MAEL/DCP1B/MIIP/NELFCD/NELFB/C4H7orf49/DDIT4/PCSK1N/ZWINT	9
BP	GO:0055114	oxidation-reduction process	46|604	355|5664	0.0897086090357076	0.795403596800645	100050979/100060312/100054748/100009712/100033897/100050395/100051612/100053296/100054877/100059789/100063353/100071737/100073103/100630899/102147826/791246/100051917/100053689/100054601/100055206/100056580/100057311/100059605/100060032/100064086/100066168/100066566/100067615/100068608/100070088/100070895/100070905/100070907/100070945/100071050/100071412/100071618/100147344/100630892/106782716/11…	MTHFR/FDXR/ERO1A/CYP19A1/GAPDH/LOC100050395/MDH1/LOC100053296/LOC100054877/POR/LOC100063353/IMPDH1/MOXD1/LOC100630899/LOC102147826/NOS2/TXNRD2/HAAO/LOC100054601/LDHD/MIOX/FASN/PIPOX/P3H3/ACOXL/PPOX/GRHPR/SQLE/LOC100068608/CYP1B1/LOC100070895/LOC100070905/EPX/CYP2D50/CYB5R3/PTGIS/TP53I3/LOC100147344/LOC100630892/LOC106782716/LOC111771736/LOC111772301/GMPR2/LOC100068295/LOC111767626/ACAD8	46
BP	GO:0034655	nucleobase-containing compound catabolic process	5|604	23|5664	0.0905667652976718	0.795403596800645	100052544/100052684/100055722/100056927/100057522	ITPA/NT5M/DCP1B/PFKL/RNASEH2C	5
BP	GO:0042157	lipoprotein metabolic process	4|604	17|5664	0.0992193328438579	0.795403596800645	100062583/111774219/100062506/100065181	APOA1/APOC3/APOA4/PIGQ	4
BP	GO:0051336	regulation of hydrolase activity	4|604	17|5664	0.0992193328438579	0.795403596800645	100056596/100060748/102147407/111771499	ATP5IF1/LOC100060748/LOC102147407/PCSK1N	4
BP	GO:0006479	protein methylation	3|604	11|5664	0.104030988137414	0.795403596800645	100071846/100064888/100059905	COPRS/SETD2/LOC100059905	3
BP	GO:0006790	sulfur compound metabolic process	3|604	11|5664	0.104030988137414	0.795403596800645	100050979/100050814/100071253	MTHFR/NFU1/CHAC1	3
BP	GO:0008213	protein alkylation	3|604	11|5664	0.104030988137414	0.795403596800645	100071846/100064888/100059905	COPRS/SETD2/LOC100059905	3
BP	GO:0009719	response to endogenous stimulus	3|604	11|5664	0.104030988137414	0.795403596800645	100066334/100066082/100051052	AGRN/AGRP/AGTRAP	3
BP	GO:0071495	cellular response to endogenous stimulus	3|604	11|5664	0.104030988137414	0.795403596800645	100066334/100066082/100051052	AGRN/AGRP/AGTRAP	3
BP	GO:0048523	negative regulation of cellular process	8|604	46|5664	0.110714051607868	0.821121975610939	100051291/100055924/100056555/100059522/100065055/100072811/111771499/100072070	MAEL/MIIP/NELFCD/NELFB/C4H7orf49/DDIT4/PCSK1N/ZWINT	8
BP	GO:0006518	peptide metabolic process	28|604	208|5664	0.113780317708903	0.821121975610939	100629834/100051291/100057254/100059037/100061717/100065805/100068030/100070291/100070944/100630311/111771784/111772132/111772335/100051276/100051915/100052183/100055335/100055348/100055584/100058924/100059019/100065572/100066375/100071253/100071885/102149979/100067678/100070500	LOC100629834/MAEL/EIF4E2/RPL26L1/LOC100061717/EEF1D/RPL3L/RPL3/RPL35/LOC100630311/LOC111771784/LOC111772132/LOC111772335/LOC100051276/RPL13A/LOC100052183/KARS/VARS2/LOC100055584/VARS/TARS2/RPS2/CARS2/CHAC1/MRPL36/LOC102149979/MRPL14/LOC100070500	28
BP	GO:0006412	translation	27|604	201|5664	0.120989573040748	0.821121975610939	100629834/100051291/100057254/100059037/100061717/100065805/100068030/100070291/100070944/100630311/111771784/111772132/111772335/100051276/100051915/100052183/100055335/100055348/100055584/100058924/100059019/100065572/100066375/100071885/102149979/100067678/100070500	LOC100629834/MAEL/EIF4E2/RPL26L1/LOC100061717/EEF1D/RPL3L/RPL3/RPL35/LOC100630311/LOC111771784/LOC111772132/LOC111772335/LOC100051276/RPL13A/LOC100052183/KARS/VARS2/LOC100055584/VARS/TARS2/RPS2/CARS2/MRPL36/LOC102149979/MRPL14/LOC100070500	27
BP	GO:0006396	RNA processing	15|604	102|5664	0.122606088528443	0.821121975610939	100066955/100071143/100058749/100069133/100070261/100051668/100057293/100062840/100070132/100072388/100073102/100064571/100066985/100057347/100065075	CLP1/SUGP1/SF3A1/ERN2/TRUB2/TRMT2A/RRP1/USB1/ADAD2/PRPF8/ELAC2/FBL/URM1/CSTF2/LOC100065075	15
BP	GO:0019318	hexose metabolic process	3|604	12|5664	0.128194588057094	0.821121975610939	100056382/100068493/100070251	MAN2B2/GALT/PFKFB3	3
BP	GO:0043043	peptide biosynthetic process	27|604	203|5664	0.131727615774672	0.821121975610939	100629834/100051291/100057254/100059037/100061717/100065805/100068030/100070291/100070944/100630311/111771784/111772132/111772335/100051276/100051915/100052183/100055335/100055348/100055584/100058924/100059019/100065572/100066375/100071885/102149979/100067678/100070500	LOC100629834/MAEL/EIF4E2/RPL26L1/LOC100061717/EEF1D/RPL3L/RPL3/RPL35/LOC100630311/LOC111771784/LOC111772132/LOC111772335/LOC100051276/RPL13A/LOC100052183/KARS/VARS2/LOC100055584/VARS/TARS2/RPS2/CARS2/MRPL36/LOC102149979/MRPL14/LOC100070500	27
BP	GO:0043603	cellular amide metabolic process	28|604	212|5664	0.134568819579911	0.821121975610939	100629834/100051291/100057254/100059037/100061717/100065805/100068030/100070291/100070944/100630311/111771784/111772132/111772335/100051276/100051915/100052183/100055335/100055348/100055584/100058924/100059019/100065572/100066375/100071253/100071885/102149979/100067678/100070500	LOC100629834/MAEL/EIF4E2/RPL26L1/LOC100061717/EEF1D/RPL3L/RPL3/RPL35/LOC100630311/LOC111771784/LOC111772132/LOC111772335/LOC100051276/RPL13A/LOC100052183/KARS/VARS2/LOC100055584/VARS/TARS2/RPS2/CARS2/CHAC1/MRPL36/LOC102149979/MRPL14/LOC100070500	28
BP	GO:0043604	amide biosynthetic process	27|604	204|5664	0.137306663572905	0.821121975610939	100629834/100051291/100057254/100059037/100061717/100065805/100068030/100070291/100070944/100630311/111771784/111772132/111772335/100051276/100051915/100052183/100055335/100055348/100055584/100058924/100059019/100065572/100066375/100071885/102149979/100067678/100070500	LOC100629834/MAEL/EIF4E2/RPL26L1/LOC100061717/EEF1D/RPL3L/RPL3/RPL35/LOC100630311/LOC111771784/LOC111772132/LOC111772335/LOC100051276/RPL13A/LOC100052183/KARS/VARS2/LOC100055584/VARS/TARS2/RPS2/CARS2/MRPL36/LOC102149979/MRPL14/LOC100070500	27
BP	GO:0016311	dephosphorylation	10|604	64|5664	0.138897411587348	0.821121975610939	100053524/100061580/100051611/100052882/100054792/100070588/100146918/102147407/100066880/100146191	DUSP23/PTPN9/DUSP2/PTPN6/DUSP22/PTPRU/DUSP15/LOC102147407/PTPRA/LOC100146191	10
BP	GO:0055085	transmembrane transport	42|604	336|5664	0.150907327896683	0.821121975610939	100070025/100071256/111771845/100069916/100064131/100050431/100058964/100067492/100067750/100146850/100050294/100051903/100051922/100052215/100052412/100052756/100054302/100055030/100055054/100055832/100060198/100062045/100063398/100064664/100067551/100070000/100070552/100070633/100071141/100146994/100147065/102148867/102150167/111767458/111774741/100061379/100065800/100050544/100053714/100053914…	ABCC3/SLC5A6/LOC111771845/AQP1/ATP5MC2/ABCC4/SLC17A9/CACNA1H/SLC35B2/ATP5F1D/LOC100050294/LOC100051903/KCND1/SLC39A5/SLC29A2/SLC17A4/SV2A/MFSD4A/CACNB1/SLC22A12/SLC22A18/SLC15A3/SLC5A9/MFSD3/SLC12A9/CACNA1G/SLC2A8/SLC7A5/SLC12A5/SLC5A8/SLC39A4/TRPM4/TPCN2/AQP5/LOC111774741/SLC39A7/LOC100065800/LOC100050544/LOC100053714/LOC100053914/LOC100147357/HCN2	42
BP	GO:0006418	tRNA aminoacylation for protein translation	5|604	27|5664	0.153794380602053	0.821121975610939	100055335/100055348/100058924/100059019/100066375	KARS/VARS2/VARS/TARS2/CARS2	5
BP	GO:0009890	negative regulation of biosynthetic process	3|604	13|5664	0.154107612089854	0.821121975610939	100051291/100056555/100059522	MAEL/NELFCD/NELFB	3
BP	GO:0010558	negative regulation of macromolecule biosynthetic process	3|604	13|5664	0.154107612089854	0.821121975610939	100051291/100056555/100059522	MAEL/NELFCD/NELFB	3
BP	GO:0031327	negative regulation of cellular biosynthetic process	3|604	13|5664	0.154107612089854	0.821121975610939	100051291/100056555/100059522	MAEL/NELFCD/NELFB	3
BP	GO:0032268	regulation of cellular protein metabolic process	3|604	13|5664	0.154107612089854	0.821121975610939	100051291/102147407/111771499	MAEL/LOC102147407/PCSK1N	3
BP	GO:0070887	cellular response to chemical stimulus	3|604	13|5664	0.154107612089854	0.821121975610939	100066334/100066082/100051052	AGRN/AGRP/AGTRAP	3
BP	GO:0071310	cellular response to organic substance	3|604	13|5664	0.154107612089854	0.821121975610939	100066334/100066082/100051052	AGRN/AGRP/AGTRAP	3
BP	GO:2000113	negative regulation of cellular macromolecule biosynthetic process	3|604	13|5664	0.154107612089854	0.821121975610939	100051291/100056555/100059522	MAEL/NELFCD/NELFB	3
BP	GO:0017144	drug metabolic process	7|604	42|5664	0.154199297501218	0.821121975610939	100146850/100630290/791246/100056927/100063662/100065255/100630892	ATP5F1D/PCBD2/NOS2/PFKL/RFK/CHIT1/LOC100630892	7
BP	GO:0006470	protein dephosphorylation	6|604	35|5664	0.163208402170126	0.821121975610939	100061580/100052882/100070588/102147407/100066880/100146191	PTPN9/PTPN6/PTPRU/LOC102147407/PTPRA/LOC100146191	6
BP	GO:0007155	cell adhesion	13|604	92|5664	0.177573658414749	0.821121975610939	100065253/100060777/100071515/111767473/111768184/100055264/100059168/100063620/100070060/100072150/100072292/100146575/100060121	CDH5/EPDR1/FAT2/LOC111767473/LOC111768184/DCHS1/CDHR3/CELSR3/MUC4/PCDH12/LOC100072292/CDHR5/STAB1	13
BP	GO:0022610	biological adhesion	13|604	92|5664	0.177573658414749	0.821121975610939	100065253/100060777/100071515/111767473/111768184/100055264/100059168/100063620/100070060/100072150/100072292/100146575/100060121	CDH5/EPDR1/FAT2/LOC111767473/LOC111768184/DCHS1/CDHR3/CELSR3/MUC4/PCDH12/LOC100072292/CDHR5/STAB1	13
BP	GO:0032787	monocarboxylic acid metabolic process	4|604	21|5664	0.179079432985047	0.821121975610939	100070049/100056927/100064086/100071472	MLYCD/PFKL/ACOXL/ACACA	4
BP	GO:0046434	organophosphate catabolic process	4|604	21|5664	0.179079432985047	0.821121975610939	100052544/100071062/100052684/100056927	ITPA/PLA2G4B/NT5M/PFKL	4
BP	GO:0006812	cation transport	15|604	109|5664	0.181367490723372	0.821121975610939	100053155/100064131/100069008/100071495/100146850/100033912/100052215/100055054/100059234/100059623/100063408/100068421/100069904/100147065/100061379	ATP13A2/ATP5MC2/SCNN1B/NIPAL3/ATP5F1D/SLC11A1/SLC39A5/CACNB1/KCNMB1/SCNN1A/ASIC3/KCNT1/TMEM38A/SLC39A4/SLC39A7	15
BP	GO:0009187	cyclic nucleotide metabolic process	3|604	14|5664	0.181475093754415	0.821121975610939	100055416/100058891/100630860	NPR2/ADCY7/LOC100630860	3
BP	GO:0009190	cyclic nucleotide biosynthetic process	3|604	14|5664	0.181475093754415	0.821121975610939	100055416/100058891/100630860	NPR2/ADCY7/LOC100630860	3
BP	GO:0010033	response to organic substance	3|604	14|5664	0.181475093754415	0.821121975610939	100066334/100066082/100051052	AGRN/AGRP/AGTRAP	3
BP	GO:0051246	regulation of protein metabolic process	3|604	14|5664	0.181475093754415	0.821121975610939	100051291/102147407/111771499	MAEL/LOC102147407/PCSK1N	3
BP	GO:0072330	monocarboxylic acid biosynthetic process	3|604	14|5664	0.181475093754415	0.821121975610939	100070049/100056927/100071472	MLYCD/PFKL/ACACA	3
BP	GO:0044270	cellular nitrogen compound catabolic process	5|604	29|5664	0.190755656623887	0.821121975610939	100052544/100052684/100055722/100056927/100057522	ITPA/NT5M/DCP1B/PFKL/RNASEH2C	5
BP	GO:0046700	heterocycle catabolic process	5|604	29|5664	0.190755656623887	0.821121975610939	100052544/100052684/100055722/100056927/100057522	ITPA/NT5M/DCP1B/PFKL/RNASEH2C	5
BP	GO:0006520	cellular amino acid metabolic process	7|604	45|5664	0.198409766913338	0.821121975610939	100050979/100055335/100055348/100058924/100059019/100066375/100069617	MTHFR/KARS/VARS2/VARS/TARS2/CARS2/GLS	7
BP	GO:0006915	apoptotic process	7|604	45|5664	0.198409766913338	0.821121975610939	100066502/100059753/100055447/100061755/100061802/100147310/100072746	CASP8/APOPT1/BAD/BAK1/FADD/PIDD1/XAF1	7
BP	GO:0008219	cell death	7|604	45|5664	0.198409766913338	0.821121975610939	100066502/100059753/100055447/100061755/100061802/100147310/100072746	CASP8/APOPT1/BAD/BAK1/FADD/PIDD1/XAF1	7
BP	GO:0012501	programmed cell death	7|604	45|5664	0.198409766913338	0.821121975610939	100066502/100059753/100055447/100061755/100061802/100147310/100072746	CASP8/APOPT1/BAD/BAK1/FADD/PIDD1/XAF1	7
BP	GO:0019752	carboxylic acid metabolic process	11|604	78|5664	0.205043943343548	0.821121975610939	100050979/100070049/100055335/100055348/100056927/100058924/100059019/100064086/100066375/100069617/100071472	MTHFR/MLYCD/KARS/VARS2/PFKL/VARS/TARS2/ACOXL/CARS2/GLS/ACACA	11
BP	GO:0034660	ncRNA metabolic process	10|604	70|5664	0.208183473614045	0.821121975610939	100055335/100055348/100057293/100058924/100059019/100062840/100066375/100073102/100064571/100066985	KARS/VARS2/RRP1/VARS/TARS2/USB1/CARS2/ELAC2/FBL/URM1	10
BP	GO:0016042	lipid catabolic process	3|604	15|5664	0.210007509815492	0.821121975610939	100071062/100629442/100064086	PLA2G4B/CLPSL2/ACOXL	3
BP	GO:0016053	organic acid biosynthetic process	3|604	15|5664	0.210007509815492	0.821121975610939	100070049/100056927/100071472	MLYCD/PFKL/ACACA	3
BP	GO:0016569	covalent chromatin modification	3|604	15|5664	0.210007509815492	0.821121975610939	100071846/100064888/100059905	COPRS/SETD2/LOC100059905	3
BP	GO:0016570	histone modification	3|604	15|5664	0.210007509815492	0.821121975610939	100071846/100064888/100059905	COPRS/SETD2/LOC100059905	3
BP	GO:0046394	carboxylic acid biosynthetic process	3|604	15|5664	0.210007509815492	0.821121975610939	100070049/100056927/100071472	MLYCD/PFKL/ACACA	3
BP	GO:0019439	aromatic compound catabolic process	5|604	30|5664	0.210314620456208	0.821121975610939	100052544/100052684/100055722/100056927/100057522	ITPA/NT5M/DCP1B/PFKL/RNASEH2C	5
BP	GO:0043038	amino acid activation	5|604	30|5664	0.210314620456208	0.821121975610939	100055335/100055348/100058924/100059019/100066375	KARS/VARS2/VARS/TARS2/CARS2	5
BP	GO:0043039	tRNA aminoacylation	5|604	30|5664	0.210314620456208	0.821121975610939	100055335/100055348/100058924/100059019/100066375	KARS/VARS2/VARS/TARS2/CARS2	5
BP	GO:0006082	organic acid metabolic process	11|604	79|5664	0.21700754791969	0.829601771734648	100050979/100070049/100055335/100055348/100056927/100058924/100059019/100064086/100066375/100069617/100071472	MTHFR/MLYCD/KARS/VARS2/PFKL/VARS/TARS2/ACOXL/CARS2/GLS/ACACA	11
BP	GO:0043436	oxoacid metabolic process	11|604	79|5664	0.21700754791969	0.829601771734648	100050979/100070049/100055335/100055348/100056927/100058924/100059019/100064086/100066375/100069617/100071472	MTHFR/MLYCD/KARS/VARS2/PFKL/VARS/TARS2/ACOXL/CARS2/GLS/ACACA	11
BP	GO:1901361	organic cyclic compound catabolic process	5|604	31|5664	0.230483249704945	0.872034563316649	100052544/100052684/100055722/100056927/100057522	ITPA/NT5M/DCP1B/PFKL/RNASEH2C	5
BP	GO:0051186	cofactor metabolic process	6|604	41|5664	0.268616249186725	0.94881496686427	100060580/100065704/100630290/100050814/100056927/100071253	ALAS2/MOCS1/PCBD2/NFU1/PFKL/CHAC1	6
BP	GO:0015698	inorganic anion transport	3|604	17|5664	0.269471424762279	0.94881496686427	100050294/100058397/100147578	LOC100050294/SLC34A1/SLC34A3	3
BP	GO:0034404	nucleobase-containing small molecule biosynthetic process	3|604	17|5664	0.269471424762279	0.94881496686427	100052544/100052684/100056927	ITPA/NT5M/PFKL	3
BP	GO:0043414	macromolecule methylation	3|604	17|5664	0.269471424762279	0.94881496686427	100071846/100064888/100059905	COPRS/SETD2/LOC100059905	3
BP	GO:1901292	nucleoside phosphate catabolic process	3|604	17|5664	0.269471424762279	0.94881496686427	100052544/100052684/100056927	ITPA/NT5M/PFKL	3
BP	GO:0071702	organic substance transport	18|604	144|5664	0.271388766592354	0.94881496686427	100063312/100071838/100037401/100062583/100071644/111774219/100052094/100052412/100056103/100059453/100060642/100062111/100062506/100068660/100069336/100070513/111774741/100050674	SLC52A2/PLA2G2D/PLA2G2A/APOA1/CD74/APOC3/AP1G2/SLC29A2/AP2A1/PITPNM1/PITPNM2/SCAMP2/APOA4/SCAMP4/SEC61A2/TOM1L1/LOC111774741/RRBP1	18
BP	GO:0016071	mRNA metabolic process	5|604	33|5664	0.272312493488622	0.94881496686427	100066955/100069133/100055722/100072388/100057347	CLP1/ERN2/DCP1B/PRPF8/CSTF2	5
BP	GO:1901566	organonitrogen compound biosynthetic process	37|604	314|5664	0.280257809485361	0.94881496686427	100629834/100051291/100057254/100059037/100061717/100065704/100065805/100068030/100070291/100070944/100146850/100630290/100630311/111771784/111772132/111772335/100051276/100051915/100052183/100055335/100055348/100055584/100056927/100058438/100058891/100058924/100059019/100063662/100065181/100065572/100066375/100066966/100071885/102149979/100062033/100067678/100070500	LOC100629834/MAEL/EIF4E2/RPL26L1/LOC100061717/MOCS1/EEF1D/RPL3L/RPL3/RPL35/ATP5F1D/PCBD2/LOC100630311/LOC111771784/LOC111772132/LOC111772335/LOC100051276/RPL13A/LOC100052183/KARS/VARS2/LOC100055584/PFKL/MGAT5B/ADCY7/VARS/TARS2/RFK/PIGQ/RPS2/CARS2/ST6GALNAC3/MRPL36/LOC102149979/ST6GAL2/MRPL14/LOC100070500	37
BP	GO:0019637	organophosphate metabolic process	15|604	119|5664	0.284429910618293	0.94881496686427	100053738/100071838/100037401/100052544/100065704/100071062/100146850/100052684/100055416/100056927/100058891/100065181/100630860/100630892/100053066	IP6K2/PLA2G2D/PLA2G2A/ITPA/MOCS1/PLA2G4B/ATP5F1D/NT5M/NPR2/PFKL/ADCY7/PIGQ/LOC100630860/LOC100630892/IP6K3	15
BP	GO:0007276	gamete generation	2|604	10|5664	0.289680561244261	0.94881496686427	100189599/100056327	TNP2/PRM2	2
BP	GO:0044282	small molecule catabolic process	2|604	10|5664	0.289680561244261	0.94881496686427	100056580/100064086	MIOX/ACOXL	2
BP	GO:0048609	multicellular organismal reproductive process	2|604	10|5664	0.289680561244261	0.94881496686427	100189599/100056327	TNP2/PRM2	2
BP	GO:0007156	homophilic cell adhesion via plasma membrane adhesion molecules	8|604	59|5664	0.290360720604563	0.94881496686427	100065253/100071515/100055264/100059168/100063620/100072150/100072292/100146575	CDH5/FAT2/DCHS1/CDHR3/CELSR3/PCDH12/LOC100072292/CDHR5	8
BP	GO:0098609	cell-cell adhesion	8|604	59|5664	0.290360720604563	0.94881496686427	100065253/100071515/100055264/100059168/100063620/100072150/100072292/100146575	CDH5/FAT2/DCHS1/CDHR3/CELSR3/PCDH12/LOC100072292/CDHR5	8
BP	GO:0098742	cell-cell adhesion via plasma-membrane adhesion molecules	8|604	59|5664	0.290360720604563	0.94881496686427	100065253/100071515/100055264/100059168/100063620/100072150/100072292/100146575	CDH5/FAT2/DCHS1/CDHR3/CELSR3/PCDH12/LOC100072292/CDHR5	8
BP	GO:0042221	response to chemical	4|604	26|5664	0.298607915092734	0.94881496686427	100063312/100066334/100066082/100051052	SLC52A2/AGRN/AGRP/AGTRAP	4
BP	GO:0042254	ribosome biogenesis	4|604	26|5664	0.298607915092734	0.94881496686427	100050545/100057293/100071936/100064571	RPLP0/RRP1/MRTO4/FBL	4
BP	GO:0046903	secretion	4|604	26|5664	0.298607915092734	0.94881496686427	100071838/100037401/100058968/100069013	PLA2G2D/PLA2G2A/EXOC3L4/VPS33B	4
BP	GO:0006814	sodium ion transport	3|604	18|5664	0.299897918681895	0.94881496686427	100069008/100059623/100063408	SCNN1B/SCNN1A/ASIC3	3
BP	GO:0015672	monovalent inorganic cation transport	8|604	61|5664	0.323095638918588	0.979463871371165	100064131/100069008/100146850/100059234/100059623/100063408/100068421/100069904	ATP5MC2/SCNN1B/ATP5F1D/KCNMB1/SCNN1A/ASIC3/KCNT1/TMEM38A	8
BP	GO:0006397	mRNA processing	4|604	27|5664	0.323792877612853	0.979463871371165	100066955/100069133/100072388/100057347	CLP1/ERN2/PRPF8/CSTF2	4
BP	GO:1901575	organic substance catabolic process	12|604	96|5664	0.324330897941864	0.979463871371165	100052544/100071062/100629442/100052684/100055106/100055722/100056497/100056580/100056927/100057522/100064086/100071253	ITPA/PLA2G4B/CLPSL2/NT5M/CUL9/DCP1B/UBR1/MIOX/PFKL/RNASEH2C/ACOXL/CHAC1	12
BP	GO:0016052	carbohydrate catabolic process	2|604	11|5664	0.330936021934671	0.979463871371165	100056580/100056927	MIOX/PFKL	2
BP	GO:0032504	multicellular organism reproduction	2|604	11|5664	0.330936021934671	0.979463871371165	100189599/100056327	TNP2/PRM2	2
BP	GO:0045786	negative regulation of cell cycle	2|604	11|5664	0.330936021934671	0.979463871371165	100055924/100072070	MIIP/ZWINT	2
BP	GO:0070838	divalent metal ion transport	2|604	11|5664	0.330936021934671	0.979463871371165	100071495/100055054	NIPAL3/CACNB1	2
BP	GO:0072511	divalent inorganic cation transport	2|604	11|5664	0.330936021934671	0.979463871371165	100071495/100055054	NIPAL3/CACNB1	2
BP	GO:0006399	tRNA metabolic process	7|604	53|5664	0.334218932974972	0.981266787214517	100055335/100055348/100058924/100059019/100066375/100073102/100066985	KARS/VARS2/VARS/TARS2/CARS2/ELAC2/URM1	7
BP	GO:0090407	organophosphate biosynthetic process	9|604	72|5664	0.359452807191766	0.987932907946657	100053738/100065704/100146850/100055416/100056927/100058891/100065181/100630860/100053066	IP6K2/MOCS1/ATP5F1D/NPR2/PFKL/ADCY7/PIGQ/LOC100630860/IP6K3	9
BP	GO:0033036	macromolecule localization	16|604	135|5664	0.365736338072087	0.987932907946657	100066334/100071838/100037401/100062583/100071644/111774219/100052094/100056103/100059453/100060642/100062111/100062506/100068660/100069336/100070513/100050674	AGRN/PLA2G2D/PLA2G2A/APOA1/CD74/APOC3/AP1G2/AP2A1/PITPNM1/PITPNM2/SCAMP2/APOA4/SCAMP4/SEC61A2/TOM1L1/RRBP1	16
BP	GO:0006974	cellular response to DNA damage stimulus	7|604	55|5664	0.370412151589507	0.987932907946657	100146303/100052366/100052495/100055917/100061643/100065055/100147310	PAXX/AP5S1/FANCA/FAAP100/NEIL1/C4H7orf49/PIDD1	7
BP	GO:0015908	fatty acid transport	2|604	12|5664	0.371484308710187	0.987932907946657	100071838/100037401	PLA2G2D/PLA2G2A	2
BP	GO:0015909	long-chain fatty acid transport	2|604	12|5664	0.371484308710187	0.987932907946657	100071838/100037401	PLA2G2D/PLA2G2A	2
BP	GO:0019953	sexual reproduction	2|604	12|5664	0.371484308710187	0.987932907946657	100189599/100056327	TNP2/PRM2	2
BP	GO:0032309	icosanoid secretion	2|604	12|5664	0.371484308710187	0.987932907946657	100071838/100037401	PLA2G2D/PLA2G2A	2
BP	GO:0044703	multi-organism reproductive process	2|604	12|5664	0.371484308710187	0.987932907946657	100189599/100056327	TNP2/PRM2	2
BP	GO:0046717	acid secretion	2|604	12|5664	0.371484308710187	0.987932907946657	100071838/100037401	PLA2G2D/PLA2G2A	2
BP	GO:0050482	arachidonic acid secretion	2|604	12|5664	0.371484308710187	0.987932907946657	100071838/100037401	PLA2G2D/PLA2G2A	2
BP	GO:0071715	icosanoid transport	2|604	12|5664	0.371484308710187	0.987932907946657	100071838/100037401	PLA2G2D/PLA2G2A	2
BP	GO:1901571	fatty acid derivative transport	2|604	12|5664	0.371484308710187	0.987932907946657	100071838/100037401	PLA2G2D/PLA2G2A	2
BP	GO:1903963	arachidonate transport	2|604	12|5664	0.371484308710187	0.987932907946657	100071838/100037401	PLA2G2D/PLA2G2A	2
BP	GO:0009141	nucleoside triphosphate metabolic process	4|604	29|5664	0.374446925282434	0.988647637256499	100052544/100146850/100056927/100630892	ITPA/ATP5F1D/PFKL/LOC100630892	4
BP	GO:0033554	cellular response to stress	7|604	56|5664	0.388610485072079	0.989125417168041	100146303/100052366/100052495/100055917/100061643/100065055/100147310	PAXX/AP5S1/FANCA/FAAP100/NEIL1/C4H7orf49/PIDD1	7
BP	GO:0009056	catabolic process	12|604	101|5664	0.391256354917378	0.989125417168041	100052544/100071062/100629442/100052684/100055106/100055722/100056497/100056580/100056927/100057522/100064086/100071253	ITPA/PLA2G4B/CLPSL2/NT5M/CUL9/DCP1B/UBR1/MIOX/PFKL/RNASEH2C/ACOXL/CHAC1	12
BP	GO:0016192	vesicle-mediated transport	10|604	83|5664	0.391422073864836	0.989125417168041	100054345/100066798/100051895/100052094/100052366/100056103/100058136/100058968/100061863/100069013	GOLT1A/STX11/YKT6/AP1G2/AP5S1/AP2A1/CNIH2/EXOC3L4/STX1A/VPS33B	10
BP	GO:0022613	ribonucleoprotein complex biogenesis	4|604	30|5664	0.399698049101853	0.989125417168041	100050545/100057293/100071936/100064571	RPLP0/RRP1/MRTO4/FBL	4
BP	GO:0030029	actin filament-based process	4|604	30|5664	0.399698049101853	0.989125417168041	100051814/100056416/100052180/100061276	DIAPH3/EPB41/XIRP2/RFLNA	4
BP	GO:0030036	actin cytoskeleton organization	4|604	30|5664	0.399698049101853	0.989125417168041	100051814/100056416/100052180/100061276	DIAPH3/EPB41/XIRP2/RFLNA	4
BP	GO:0044248	cellular catabolic process	10|604	84|5664	0.406387222371577	0.989125417168041	100052544/100071062/100052684/100055106/100055722/100056580/100056927/100057522/100064086/100071253	ITPA/PLA2G4B/NT5M/CUL9/DCP1B/MIOX/PFKL/RNASEH2C/ACOXL/CHAC1	10
BP	GO:0007275	multicellular organism development	7|604	57|5664	0.406822837242355	0.989125417168041	100058824/100630715/102149887/100061276/100068448/100071660/100057073	WNT6/PPDPF/LOC102149887/RFLNA/CAMSAP1/CDX1/DLL4	7
BP	GO:0001522	pseudouridine synthesis	2|604	13|5664	0.411007344459339	0.989125417168041	100070261/100065297	TRUB2/RPUSD1	2
BP	GO:0006887	exocytosis	2|604	13|5664	0.411007344459339	0.989125417168041	100058968/100069013	EXOC3L4/VPS33B	2
BP	GO:0032879	regulation of localization	2|604	13|5664	0.411007344459339	0.989125417168041	100055924/111775184	MIIP/FXYD7	2
BP	GO:0009108	coenzyme biosynthetic process	3|604	22|5664	0.421301390501637	0.989125417168041	100065704/100630290/100056927	MOCS1/PCBD2/PFKL	3
BP	GO:0032259	methylation	3|604	22|5664	0.421301390501637	0.989125417168041	100071846/100064888/100059905	COPRS/SETD2/LOC100059905	3
BP	GO:0006281	DNA repair	6|604	49|5664	0.425701801939576	0.989125417168041	100146303/100052366/100052495/100055917/100061643/100065055	PAXX/AP5S1/FANCA/FAAP100/NEIL1/C4H7orf49	6
BP	GO:0034470	ncRNA processing	5|604	40|5664	0.425796880155642	0.989125417168041	100057293/100062840/100073102/100064571/100066985	RRP1/USB1/ELAC2/FBL/URM1	5
BP	GO:0006629	lipid metabolic process	14|604	122|5664	0.427862230918539	0.989125417168041	100071838/100037401/100070049/100071062/100629442/100034028/100053753/100060640/100064086/100065024/100065181/100071472/100146273/100146758	PLA2G2D/PLA2G2A/MLYCD/PLA2G4B/CLPSL2/SFTPB/LCAT/PNPLA6/ACOXL/TECR/PIGQ/ACACA/GDPD3/PNPLA2	14
BP	GO:0006753	nucleoside phosphate metabolic process	8|604	68|5664	0.440838904201731	0.989125417168041	100052544/100146850/100052684/100055416/100056927/100058891/100630860/100630892	ITPA/ATP5F1D/NT5M/NPR2/PFKL/ADCY7/LOC100630860/LOC100630892	8
BP	GO:0048856	anatomical structure development	8|604	68|5664	0.440838904201731	0.989125417168041	100058824/100630715/102149887/100056327/100061276/100068448/100071660/100057073	WNT6/PPDPF/LOC102149887/PRM2/RFLNA/CAMSAP1/CDX1/DLL4	8
BP	GO:0018205	peptidyl-lysine modification	2|604	14|5664	0.449262719576826	0.989125417168041	100064888/100059905	SETD2/LOC100059905	2
BP	GO:0032940	secretion by cell	2|604	14|5664	0.449262719576826	0.989125417168041	100058968/100069013	EXOC3L4/VPS33B	2
BP	GO:1903047	mitotic cell cycle process	2|604	14|5664	0.449262719576826	0.989125417168041	100055924/100072070	MIIP/ZWINT	2
BP	GO:0032502	developmental process	8|604	70|5664	0.474335178042653	0.989125417168041	100058824/100630715/102149887/100056327/100061276/100068448/100071660/100057073	WNT6/PPDPF/LOC102149887/PRM2/RFLNA/CAMSAP1/CDX1/DLL4	8
BP	GO:0044255	cellular lipid metabolic process	7|604	61|5664	0.479063125236895	0.989125417168041	100071838/100037401/100070049/100071062/100064086/100065181/100071472	PLA2G2D/PLA2G2A/MLYCD/PLA2G4B/ACOXL/PIGQ/ACACA	7
BP	GO:0006813	potassium ion transport	2|604	15|5664	0.486071213386262	0.989125417168041	100059234/100068421	KCNMB1/KCNT1	2
BP	GO:0009166	nucleotide catabolic process	2|604	15|5664	0.486071213386262	0.989125417168041	100052684/100056927	NT5M/PFKL	2
BP	GO:0055086	nucleobase-containing small molecule metabolic process	9|604	82|5664	0.516571745675972	0.989125417168041	100052544/100146850/100052684/100055416/100056927/100058891/100630860/100630892/100146854	ITPA/ATP5F1D/NT5M/NPR2/PFKL/ADCY7/LOC100630860/LOC100630892/TYMP	9
BP	GO:0000278	mitotic cell cycle	2|604	16|5664	0.521306109876707	0.989125417168041	100055924/100072070	MIIP/ZWINT	2
BP	GO:0006364	rRNA processing	2|604	16|5664	0.521306109876707	0.989125417168041	100057293/100064571	RRP1/FBL	2
BP	GO:0015718	monocarboxylic acid transport	2|604	16|5664	0.521306109876707	0.989125417168041	100071838/100037401	PLA2G2D/PLA2G2A	2
BP	GO:0015849	organic acid transport	2|604	16|5664	0.521306109876707	0.989125417168041	100071838/100037401	PLA2G2D/PLA2G2A	2
BP	GO:0016072	rRNA metabolic process	2|604	16|5664	0.521306109876707	0.989125417168041	100057293/100064571	RRP1/FBL	2
BP	GO:0046942	carboxylic acid transport	2|604	16|5664	0.521306109876707	0.989125417168041	100071838/100037401	PLA2G2D/PLA2G2A	2
BP	GO:0048285	organelle fission	2|604	16|5664	0.521306109876707	0.989125417168041	100060607/100065233	PEX11G/PEX11B	2
BP	GO:0006928	movement of cell or subcellular component	6|604	54|5664	0.52248415440749	0.989125417168041	100061177/100057836/100059729/100055924/100058362/100073091	DNAH10/KIF1A/LOC100059729/MIIP/KIF17/DNAH9	6
BP	GO:0006732	coenzyme metabolic process	3|604	26|5664	0.534868844690785	0.989125417168041	100065704/100630290/100056927	MOCS1/PCBD2/PFKL	3
BP	GO:0009123	nucleoside monophosphate metabolic process	3|604	26|5664	0.534868844690785	0.989125417168041	100146850/100056927/100630892	ATP5F1D/PFKL/LOC100630892	3
BP	GO:0009126	purine nucleoside monophosphate metabolic process	3|604	26|5664	0.534868844690785	0.989125417168041	100146850/100056927/100630892	ATP5F1D/PFKL/LOC100630892	3
BP	GO:0009161	ribonucleoside monophosphate metabolic process	3|604	26|5664	0.534868844690785	0.989125417168041	100146850/100056927/100630892	ATP5F1D/PFKL/LOC100630892	3
BP	GO:0009167	purine ribonucleoside monophosphate metabolic process	3|604	26|5664	0.534868844690785	0.989125417168041	100146850/100056927/100630892	ATP5F1D/PFKL/LOC100630892	3
BP	GO:0046034	ATP metabolic process	3|604	26|5664	0.534868844690785	0.989125417168041	100146850/100056927/100630892	ATP5F1D/PFKL/LOC100630892	3
BP	GO:0009150	purine ribonucleotide metabolic process	4|604	36|5664	0.54459388380644	0.989125417168041	100146850/100056927/100058891/100630892	ATP5F1D/PFKL/ADCY7/LOC100630892	4
BP	GO:0009259	ribonucleotide metabolic process	4|604	36|5664	0.54459388380644	0.989125417168041	100146850/100056927/100058891/100630892	ATP5F1D/PFKL/ADCY7/LOC100630892	4
BP	GO:0032501	multicellular organismal process	11|604	103|5664	0.545874053435941	0.989125417168041	100058824/100147221/100189599/100629442/100630715/102149887/100056327/100061276/100068448/100071660/100057073	WNT6/FGG/TNP2/CLPSL2/PPDPF/LOC102149887/PRM2/RFLNA/CAMSAP1/CDX1/DLL4	11
BP	GO:0008380	RNA splicing	2|604	17|5664	0.554884067891964	0.989125417168041	100072388/100065075	PRPF8/LOC100065075	2
BP	GO:0009144	purine nucleoside triphosphate metabolic process	3|604	27|5664	0.561253340575527	0.989125417168041	100146850/100056927/100630892	ATP5F1D/PFKL/LOC100630892	3
BP	GO:0009199	ribonucleoside triphosphate metabolic process	3|604	27|5664	0.561253340575527	0.989125417168041	100146850/100056927/100630892	ATP5F1D/PFKL/LOC100630892	3
BP	GO:0009205	purine ribonucleoside triphosphate metabolic process	3|604	27|5664	0.561253340575527	0.989125417168041	100146850/100056927/100630892	ATP5F1D/PFKL/LOC100630892	3
BP	GO:0009117	nucleotide metabolic process	7|604	66|5664	0.565549406595956	0.989125417168041	100146850/100052684/100055416/100056927/100058891/100630860/100630892	ATP5F1D/NT5M/NPR2/PFKL/ADCY7/LOC100630860/LOC100630892	7
BP	GO:0009152	purine ribonucleotide biosynthetic process	3|604	28|5664	0.586710517616081	0.989125417168041	100146850/100056927/100058891	ATP5F1D/PFKL/ADCY7	3
BP	GO:0009260	ribonucleotide biosynthetic process	3|604	28|5664	0.586710517616081	0.989125417168041	100146850/100056927/100058891	ATP5F1D/PFKL/ADCY7	3
BP	GO:0009451	RNA modification	3|604	28|5664	0.586710517616081	0.989125417168041	100070261/100065297/100066985	TRUB2/RPUSD1/URM1	3
BP	GO:0046390	ribose phosphate biosynthetic process	3|604	28|5664	0.586710517616081	0.989125417168041	100146850/100056927/100058891	ATP5F1D/PFKL/ADCY7	3
BP	GO:0051188	cofactor biosynthetic process	3|604	28|5664	0.586710517616081	0.989125417168041	100065704/100630290/100056927	MOCS1/PCBD2/PFKL	3
BP	GO:0018193	peptidyl-amino acid modification	4|604	38|5664	0.588816293346142	0.989125417168041	100071846/100054084/100064888/100059905	COPRS/PPIE/SETD2/LOC100059905	4
BP	GO:0007018	microtubule-based movement	5|604	48|5664	0.591715154162869	0.989125417168041	100061177/100057836/100059729/100058362/100073091	DNAH10/KIF1A/LOC100059729/KIF17/DNAH9	5
BP	GO:0006955	immune response	11|604	107|5664	0.598764011950125	0.989125417168041	100034225/100034236/100033925/100050993/100057927/100065499/100071644/100061035/100061208/100066885/102150350	IL4/IL1RN/CCL5/CXCL10/CXCL9/EDA/CD74/LOC100061035/CCL24/CCL25/CX3CL1	11
BP	GO:0006163	purine nucleotide metabolic process	4|604	39|5664	0.609960186107556	0.989125417168041	100146850/100056927/100058891/100630892	ATP5F1D/PFKL/ADCY7/LOC100630892	4
BP	GO:0019693	ribose phosphate metabolic process	4|604	39|5664	0.609960186107556	0.989125417168041	100146850/100056927/100058891/100630892	ATP5F1D/PFKL/ADCY7/LOC100630892	4
BP	GO:0009165	nucleotide biosynthetic process	5|604	49|5664	0.610580307824606	0.989125417168041	100146850/100055416/100056927/100058891/100630860	ATP5F1D/NPR2/PFKL/ADCY7/LOC100630860	5
BP	GO:1901293	nucleoside phosphate biosynthetic process	5|604	49|5664	0.610580307824606	0.989125417168041	100146850/100055416/100056927/100058891/100630860	ATP5F1D/NPR2/PFKL/ADCY7/LOC100630860	5
BP	GO:0051276	chromosome organization	7|604	69|5664	0.614151188521295	0.989125417168041	100071846/100052727/100056327/100061736/100064888/100065937/100059905	COPRS/LOC100052727/PRM2/SMC1A/SETD2/TOP1MT/LOC100059905	7
BP	GO:0000003	reproduction	2|604	19|5664	0.616907133457072	0.989125417168041	100189599/100056327	TNP2/PRM2	2
BP	GO:0006091	generation of precursor metabolites and energy	2|604	19|5664	0.616907133457072	0.989125417168041	100056927/100630892	PFKL/LOC100630892	2
BP	GO:0006754	ATP biosynthetic process	2|604	19|5664	0.616907133457072	0.989125417168041	100146850/100056927	ATP5F1D/PFKL	2
BP	GO:0009124	nucleoside monophosphate biosynthetic process	2|604	19|5664	0.616907133457072	0.989125417168041	100146850/100056927	ATP5F1D/PFKL	2
BP	GO:0009127	purine nucleoside monophosphate biosynthetic process	2|604	19|5664	0.616907133457072	0.989125417168041	100146850/100056927	ATP5F1D/PFKL	2
BP	GO:0009142	nucleoside triphosphate biosynthetic process	2|604	19|5664	0.616907133457072	0.989125417168041	100146850/100056927	ATP5F1D/PFKL	2
BP	GO:0009145	purine nucleoside triphosphate biosynthetic process	2|604	19|5664	0.616907133457072	0.989125417168041	100146850/100056927	ATP5F1D/PFKL	2
BP	GO:0009156	ribonucleoside monophosphate biosynthetic process	2|604	19|5664	0.616907133457072	0.989125417168041	100146850/100056927	ATP5F1D/PFKL	2
BP	GO:0009168	purine ribonucleoside monophosphate biosynthetic process	2|604	19|5664	0.616907133457072	0.989125417168041	100146850/100056927	ATP5F1D/PFKL	2
BP	GO:0009201	ribonucleoside triphosphate biosynthetic process	2|604	19|5664	0.616907133457072	0.989125417168041	100146850/100056927	ATP5F1D/PFKL	2
BP	GO:0009206	purine ribonucleoside triphosphate biosynthetic process	2|604	19|5664	0.616907133457072	0.989125417168041	100146850/100056927	ATP5F1D/PFKL	2
BP	GO:0022414	reproductive process	2|604	19|5664	0.616907133457072	0.989125417168041	100189599/100056327	TNP2/PRM2	2
BP	GO:0048731	system development	2|604	19|5664	0.616907133457072	0.989125417168041	100061276/100068448	RFLNA/CAMSAP1	2
BP	GO:0051704	multi-organism process	2|604	19|5664	0.616907133457072	0.989125417168041	100189599/100056327	TNP2/PRM2	2
BP	GO:0051726	regulation of cell cycle	2|604	19|5664	0.616907133457072	0.989125417168041	100055924/100072070	MIIP/ZWINT	2
BP	GO:0006325	chromatin organization	4|604	40|5664	0.630422775657768	0.989125417168041	100071846/100052727/100064888/100059905	COPRS/LOC100052727/SETD2/LOC100059905	4
BP	GO:0072521	purine-containing compound metabolic process	4|604	40|5664	0.630422775657768	0.989125417168041	100146850/100056927/100058891/100630892	ATP5F1D/PFKL/ADCY7/LOC100630892	4
BP	GO:0071103	DNA conformation change	3|604	30|5664	0.634702961852744	0.989125417168041	100052727/100056327/100065937	LOC100052727/PRM2/TOP1MT	3
BP	GO:0002376	immune system process	11|604	111|5664	0.648636316545176	0.989125417168041	100034225/100034236/100033925/100050993/100057927/100065499/100071644/100061035/100061208/100066885/102150350	IL4/IL1RN/CCL5/CXCL10/CXCL9/EDA/CD74/LOC100061035/CCL24/CCL25/CX3CL1	11
BP	GO:0071705	nitrogen compound transport	11|604	111|5664	0.648636316545176	0.989125417168041	100063312/100071644/100052094/100052412/100056103/100062111/100068660/100069336/100070513/111774741/100050674	SLC52A2/CD74/AP1G2/SLC29A2/AP2A1/SCAMP2/SCAMP4/SEC61A2/TOM1L1/LOC111774741/RRBP1	11
BP	GO:0006164	purine nucleotide biosynthetic process	3|604	31|5664	0.657196110450707	0.989125417168041	100146850/100056927/100058891	ATP5F1D/PFKL/ADCY7	3
BP	GO:0006508	proteolysis	38|604	376|5664	0.667473230210196	0.989125417168041	100056914/100069005/100060963/100055161/100056798/100064739/100068549/100068931/111774135/100033966/100050670/100051806/100055106/100055255/100058873/100059042/100063219/100064967/100065003/100065064/100067108/100068757/100069647/100070732/100071190/100071568/100146710/100147003/100147008/100147215/100147321/100630632/111771499/100070807/100052901/100064340/100067538/100069684	BMP1/MMP8/CTSB/CTSE/CAPN3/ADAMTS15/LOC100068549/FURIN/GZMM/RET/LOC100050670/CTSW/CUL9/JOSD1/HPN/ECE2/ADAM15/PRSS53/LOC100065003/PRSS50/KLK12/LOC100068757/TMPRSS6/CAPN13/TMPRSS4/MMP28/MMP23B/ADAMTS10/KLK1/PRTN3/LOC100147321/ADAMTS2/PCSK1N/PITRM1/LOC100052901/ADAM11/TPSG1/SENP5	38
BP	GO:0006644	phospholipid metabolic process	4|604	42|5664	0.669231071594015	0.989125417168041	100071838/100037401/100071062/100065181	PLA2G2D/PLA2G2A/PLA2G4B/PIGQ	4
BP	GO:0006090	pyruvate metabolic process	1|604	10|5664	0.67651037010592	0.989125417168041	100056927	PFKL	1
BP	GO:0006096	glycolytic process	1|604	10|5664	0.67651037010592	0.989125417168041	100056927	PFKL	1
BP	GO:0006165	nucleoside diphosphate phosphorylation	1|604	10|5664	0.67651037010592	0.989125417168041	100056927	PFKL	1
BP	GO:0006400	tRNA modification	1|604	10|5664	0.67651037010592	0.989125417168041	100066985	URM1	1
BP	GO:0006664	glycolipid metabolic process	1|604	10|5664	0.67651037010592	0.989125417168041	100065181	PIGQ	1
BP	GO:0006757	ATP generation from ADP	1|604	10|5664	0.67651037010592	0.989125417168041	100056927	PFKL	1
BP	GO:0009132	nucleoside diphosphate metabolic process	1|604	10|5664	0.67651037010592	0.989125417168041	100056927	PFKL	1
BP	GO:0009135	purine nucleoside diphosphate metabolic process	1|604	10|5664	0.67651037010592	0.989125417168041	100056927	PFKL	1
BP	GO:0009179	purine ribonucleoside diphosphate metabolic process	1|604	10|5664	0.67651037010592	0.989125417168041	100056927	PFKL	1
BP	GO:0009185	ribonucleoside diphosphate metabolic process	1|604	10|5664	0.67651037010592	0.989125417168041	100056927	PFKL	1
BP	GO:0009247	glycolipid biosynthetic process	1|604	10|5664	0.67651037010592	0.989125417168041	100065181	PIGQ	1
BP	GO:0010564	regulation of cell cycle process	1|604	10|5664	0.67651037010592	0.989125417168041	100055924	MIIP	1
BP	GO:0033013	tetrapyrrole metabolic process	1|604	10|5664	0.67651037010592	0.989125417168041	100060580	ALAS2	1
BP	GO:0042866	pyruvate biosynthetic process	1|604	10|5664	0.67651037010592	0.989125417168041	100056927	PFKL	1
BP	GO:0045017	glycerolipid biosynthetic process	1|604	10|5664	0.67651037010592	0.989125417168041	100065181	PIGQ	1
BP	GO:0046031	ADP metabolic process	1|604	10|5664	0.67651037010592	0.989125417168041	100056927	PFKL	1
BP	GO:0046467	membrane lipid biosynthetic process	1|604	10|5664	0.67651037010592	0.989125417168041	100065181	PIGQ	1
BP	GO:0046474	glycerophospholipid biosynthetic process	1|604	10|5664	0.67651037010592	0.989125417168041	100065181	PIGQ	1
BP	GO:0046939	nucleotide phosphorylation	1|604	10|5664	0.67651037010592	0.989125417168041	100056927	PFKL	1
BP	GO:0051640	organelle localization	1|604	10|5664	0.67651037010592	0.989125417168041	100069013	VPS33B	1
BP	GO:1903509	liposaccharide metabolic process	1|604	10|5664	0.67651037010592	0.989125417168041	100065181	PIGQ	1
BP	GO:0072522	purine-containing compound biosynthetic process	3|604	32|5664	0.678675148606974	0.989125417168041	100146850/100056927/100058891	ATP5F1D/PFKL/ADCY7	3
BP	GO:0007267	cell-cell signaling	2|604	22|5664	0.697150363398211	0.989125417168041	100058824/100051540	WNT6/RAPSN	2
BP	GO:0008104	protein localization	9|604	96|5664	0.708879230653851	0.989125417168041	100066334/100071644/100052094/100056103/100062111/100068660/100069336/100070513/100050674	AGRN/CD74/AP1G2/AP2A1/SCAMP2/SCAMP4/SEC61A2/TOM1L1/RRBP1	9
BP	GO:0042886	amide transport	9|604	96|5664	0.708879230653851	0.989125417168041	100071644/100052094/100056103/100062111/100068660/100069336/100070513/111774741/100050674	CD74/AP1G2/AP2A1/SCAMP2/SCAMP4/SEC61A2/TOM1L1/LOC111774741/RRBP1	9
BP	GO:0006022	aminoglycan metabolic process	1|604	11|5664	0.711067804923045	0.989125417168041	100065255	CHIT1	1
BP	GO:0043087	regulation of GTPase activity	1|604	11|5664	0.711067804923045	0.989125417168041	100060748	LOC100060748	1
BP	GO:0008610	lipid biosynthetic process	3|604	34|5664	0.718602468840207	0.989125417168041	100070049/100065181/100071472	MLYCD/PIGQ/ACACA	3
BP	GO:0008033	tRNA processing	2|604	23|5664	0.720618549677962	0.989125417168041	100073102/100066985	ELAC2/URM1	2
BP	GO:0010941	regulation of cell death	3|604	35|5664	0.737072690505931	0.989125417168041	100066502/100061755/100061802	CASP8/BAK1/FADD	3
BP	GO:0042981	regulation of apoptotic process	3|604	35|5664	0.737072690505931	0.989125417168041	100066502/100061755/100061802	CASP8/BAK1/FADD	3
BP	GO:0043067	regulation of programmed cell death	3|604	35|5664	0.737072690505931	0.989125417168041	100066502/100061755/100061802	CASP8/BAK1/FADD	3
BP	GO:0006310	DNA recombination	1|604	12|5664	0.741939031851487	0.989125417168041	100052366	AP5S1	1
BP	GO:0006643	membrane lipid metabolic process	1|604	12|5664	0.741939031851487	0.989125417168041	100065181	PIGQ	1
BP	GO:0007167	enzyme linked receptor protein signaling pathway	1|604	12|5664	0.741939031851487	0.989125417168041	100054739	ERBB2	1
BP	GO:0009116	nucleoside metabolic process	1|604	12|5664	0.741939031851487	0.989125417168041	100146854	TYMP	1
BP	GO:0009888	tissue development	1|604	12|5664	0.741939031851487	0.989125417168041	100061276	RFLNA	1
BP	GO:0019359	nicotinamide nucleotide biosynthetic process	1|604	12|5664	0.741939031851487	0.989125417168041	100056927	PFKL	1
BP	GO:0048513	animal organ development	1|604	12|5664	0.741939031851487	0.989125417168041	100061276	RFLNA	1
BP	GO:0050793	regulation of developmental process	1|604	12|5664	0.741939031851487	0.989125417168041	100061276	RFLNA	1
BP	GO:1901657	glycosyl compound metabolic process	1|604	12|5664	0.741939031851487	0.989125417168041	100146854	TYMP	1
BP	GO:0006457	protein folding	2|604	24|5664	0.742535137527185	0.989125417168041	100052206/100068515	DNAJB13/PDRG1	2
BP	GO:0071840	cellular component organization or biogenesis	24|604	251|5664	0.748479818312729	0.989125417168041	100147221/100071846/100051814/100052727/100056416/100071644/100050545/100050814/100051922/100052180/100054547/100056327/100057293/100060607/100061276/100061736/100064888/100065233/100065937/100065953/100068448/100071936/100064571/100059905	FGG/COPRS/DIAPH3/LOC100052727/EPB41/CD74/RPLP0/NFU1/KCND1/XIRP2/PTK2B/PRM2/RRP1/PEX11G/RFLNA/SMC1A/SETD2/PEX11B/TOP1MT/KCTD19/CAMSAP1/MRTO4/FBL/LOC100059905	24
BP	GO:0051259	protein complex oligomerization	3|604	36|5664	0.754570763842249	0.989125417168041	100071644/100051922/100065953	CD74/KCND1/KCTD19	3
BP	GO:0006323	DNA packaging	2|604	25|5664	0.762963587034009	0.989125417168041	100052727/100056327	LOC100052727/PRM2	2
BP	GO:0045454	cell redox homeostasis	2|604	25|5664	0.762963587034009	0.989125417168041	100051917/100072358	TXNRD2/PDIA6	2
BP	GO:0009893	positive regulation of metabolic process	1|604	13|5664	0.769516672467499	0.989125417168041	100057769	HNF1B	1
BP	GO:0010604	positive regulation of macromolecule metabolic process	1|604	13|5664	0.769516672467499	0.989125417168041	100057769	HNF1B	1
BP	GO:0016567	protein ubiquitination	1|604	13|5664	0.769516672467499	0.989125417168041	100052572	TMEM129	1
BP	GO:0019363	pyridine nucleotide biosynthetic process	1|604	13|5664	0.769516672467499	0.989125417168041	100056927	PFKL	1
BP	GO:0031325	positive regulation of cellular metabolic process	1|604	13|5664	0.769516672467499	0.989125417168041	100057769	HNF1B	1
BP	GO:0032446	protein modification by small protein conjugation	1|604	13|5664	0.769516672467499	0.989125417168041	100052572	TMEM129	1
BP	GO:0051173	positive regulation of nitrogen compound metabolic process	1|604	13|5664	0.769516672467499	0.989125417168041	100057769	HNF1B	1
BP	GO:0072525	pyridine-containing compound biosynthetic process	1|604	13|5664	0.769516672467499	0.989125417168041	100056927	PFKL	1
BP	GO:1901135	carbohydrate derivative metabolic process	11|604	123|5664	0.775706231466641	0.989125417168041	100146850/100052684/100056927/100058438/100058891/100065181/100065255/100066966/100630892/100062033/100146854	ATP5F1D/NT5M/PFKL/MGAT5B/ADCY7/PIGQ/CHIT1/ST6GALNAC3/LOC100630892/ST6GAL2/TYMP	11
BP	GO:0006954	inflammatory response	1|604	14|5664	0.794151591920628	0.989125417168041	100034236	IL1RN	1
BP	GO:0008654	phospholipid biosynthetic process	1|604	14|5664	0.794151591920628	0.989125417168041	100065181	PIGQ	1
BP	GO:0015931	nucleobase-containing compound transport	1|604	14|5664	0.794151591920628	0.989125417168041	100052412	SLC29A2	1
BP	GO:0051239	regulation of multicellular organismal process	1|604	14|5664	0.794151591920628	0.989125417168041	100061276	RFLNA	1
BP	GO:0015031	protein transport	8|604	94|5664	0.799326644913143	0.989125417168041	100071644/100052094/100056103/100062111/100068660/100069336/100070513/100050674	CD74/AP1G2/AP2A1/SCAMP2/SCAMP4/SEC61A2/TOM1L1/RRBP1	8
BP	GO:0015833	peptide transport	8|604	94|5664	0.799326644913143	0.989125417168041	100071644/100052094/100056103/100062111/100068660/100069336/100070513/100050674	CD74/AP1G2/AP2A1/SCAMP2/SCAMP4/SEC61A2/TOM1L1/RRBP1	8
BP	GO:0045184	establishment of protein localization	8|604	94|5664	0.799326644913143	0.989125417168041	100071644/100052094/100056103/100062111/100068660/100069336/100070513/100050674	CD74/AP1G2/AP2A1/SCAMP2/SCAMP4/SEC61A2/TOM1L1/RRBP1	8
BP	GO:0019882	antigen processing and presentation	2|604	27|5664	0.799628933561578	0.989125417168041	100071644/100061035	CD74/LOC100061035	2
BP	GO:0006996	organelle organization	13|604	147|5664	0.802770424944746	0.989125417168041	100071846/100051814/100052727/100056416/100052180/100056327/100060607/100061276/100061736/100064888/100065233/100065937/100059905	COPRS/DIAPH3/LOC100052727/EPB41/XIRP2/PRM2/PEX11G/RFLNA/SMC1A/SETD2/PEX11B/TOP1MT/LOC100059905	13
BP	GO:0009057	macromolecule catabolic process	4|604	51|5664	0.808321732640908	0.989125417168041	100055106/100055722/100056497/100057522	CUL9/DCP1B/UBR1/RNASEH2C	4
BP	GO:0000413	protein peptidyl-prolyl isomerization	1|604	15|5664	0.816157333244511	0.989125417168041	100054084	PPIE	1
BP	GO:0006352	DNA-templated transcription, initiation	1|604	15|5664	0.816157333244511	0.989125417168041	100067303	TAF6	1
BP	GO:0006413	translational initiation	1|604	15|5664	0.816157333244511	0.989125417168041	100057254	EIF4E2	1
BP	GO:0006979	response to oxidative stress	1|604	15|5664	0.816157333244511	0.989125417168041	100070907	EPX	1
BP	GO:0018208	peptidyl-proline modification	1|604	15|5664	0.816157333244511	0.989125417168041	100054084	PPIE	1
BP	GO:0007166	cell surface receptor signaling pathway	4|604	52|5664	0.82034684646612	0.989125417168041	100058824/100061819/100054739/100057073	WNT6/CBLB/ERBB2/DLL4	4
BP	GO:0098655	cation transmembrane transport	3|604	41|5664	0.828386248670701	0.989125417168041	100064131/100146850/100055054	ATP5MC2/ATP5F1D/CACNB1	3
BP	GO:0098660	inorganic ion transmembrane transport	3|604	41|5664	0.828386248670701	0.989125417168041	100064131/100146850/100055054	ATP5MC2/ATP5F1D/CACNB1	3
BP	GO:0098662	inorganic cation transmembrane transport	3|604	41|5664	0.828386248670701	0.989125417168041	100064131/100146850/100055054	ATP5MC2/ATP5F1D/CACNB1	3
BP	GO:0007010	cytoskeleton organization	4|604	53|5664	0.831743828391085	0.989125417168041	100051814/100056416/100052180/100061276	DIAPH3/EPB41/XIRP2/RFLNA	4
BP	GO:1901137	carbohydrate derivative biosynthetic process	7|604	87|5664	0.834506194236661	0.989125417168041	100146850/100056927/100058438/100058891/100065181/100066966/100062033	ATP5F1D/PFKL/MGAT5B/ADCY7/PIGQ/ST6GALNAC3/ST6GAL2	7
BP	GO:0006259	DNA metabolic process	8|604	98|5664	0.834982915867781	0.989125417168041	100146303/100052366/100052495/100055917/100061643/100065055/100065937/100052225	PAXX/AP5S1/FANCA/FAAP100/NEIL1/C4H7orf49/TOP1MT/POLA1	8
BP	GO:0019362	pyridine nucleotide metabolic process	1|604	16|5664	0.835814081469032	0.989125417168041	100056927	PFKL	1
BP	GO:0046496	nicotinamide nucleotide metabolic process	1|604	16|5664	0.835814081469032	0.989125417168041	100056927	PFKL	1
BP	GO:0072524	pyridine-containing compound metabolic process	1|604	16|5664	0.835814081469032	0.989125417168041	100056927	PFKL	1
BP	GO:0007017	microtubule-based process	5|604	65|5664	0.837497200653597	0.989125417168041	100061177/100057836/100059729/100058362/100073091	DNAH10/KIF1A/LOC100059729/KIF17/DNAH9	5
BP	GO:0016043	cellular component organization	20|604	226|5664	0.844600400986521	0.989125417168041	100147221/100071846/100051814/100052727/100056416/100071644/100050814/100051922/100052180/100054547/100056327/100060607/100061276/100061736/100064888/100065233/100065937/100065953/100068448/100059905	FGG/COPRS/DIAPH3/LOC100052727/EPB41/CD74/NFU1/KCND1/XIRP2/PTK2B/PRM2/PEX11G/RFLNA/SMC1A/SETD2/PEX11B/TOP1MT/KCTD19/CAMSAP1/LOC100059905	20
BP	GO:0051260	protein homooligomerization	2|604	30|5664	0.845211930625034	0.989125417168041	100051922/100065953	KCND1/KCTD19	2
BP	GO:0016055	Wnt signaling pathway	1|604	17|5664	0.853372207317598	0.989125417168041	100058824	WNT6	1
BP	GO:0198738	cell-cell signaling by wnt	1|604	17|5664	0.853372207317598	0.989125417168041	100058824	WNT6	1
BP	GO:1905114	cell surface receptor signaling pathway involved in cell-cell signaling	1|604	17|5664	0.853372207317598	0.989125417168041	100058824	WNT6	1
BP	GO:0022402	cell cycle process	2|604	31|5664	0.858178538912919	0.989125417168041	100055924/100072070	MIIP/ZWINT	2
BP	GO:0044265	cellular macromolecule catabolic process	3|604	44|5664	0.862862871412692	0.989125417168041	100055106/100055722/100057522	CUL9/DCP1B/RNASEH2C	3
BP	GO:0006733	oxidoreduction coenzyme metabolic process	1|604	18|5664	0.869055435010209	0.989125417168041	100056927	PFKL	1
BP	GO:0015988	energy coupled proton transmembrane transport, against electrochemical gradient	1|604	18|5664	0.869055435010209	0.989125417168041	100064131	ATP5MC2	1
BP	GO:0015991	ATP hydrolysis coupled proton transport	1|604	18|5664	0.869055435010209	0.989125417168041	100064131	ATP5MC2	1
BP	GO:0090662	ATP hydrolysis coupled transmembrane transport	1|604	18|5664	0.869055435010209	0.989125417168041	100064131	ATP5MC2	1
BP	GO:0099131	ATP hydrolysis coupled ion transmembrane transport	1|604	18|5664	0.869055435010209	0.989125417168041	100064131	ATP5MC2	1
BP	GO:0099132	ATP hydrolysis coupled cation transmembrane transport	1|604	18|5664	0.869055435010209	0.989125417168041	100064131	ATP5MC2	1
BP	GO:0034220	ion transmembrane transport	3|604	45|5664	0.872923499482333	0.989125417168041	100064131/100146850/100055054	ATP5MC2/ATP5F1D/CACNB1	3
BP	GO:0006950	response to stress	10|604	126|5664	0.877966699406842	0.989125417168041	100147221/100034236/100146303/100052366/100052495/100055917/100061643/100065055/100070907/100147310	FGG/IL1RN/PAXX/AP5S1/FANCA/FAAP100/NEIL1/C4H7orf49/EPX/PIDD1	10
BP	GO:1902600	proton transmembrane transport	2|604	33|5664	0.881177959132226	0.989125417168041	100064131/100146850	ATP5MC2/ATP5F1D	2
BP	GO:0006486	protein glycosylation	3|604	46|5664	0.882325943947771	0.989125417168041	100058438/100066966/100062033	MGAT5B/ST6GALNAC3/ST6GAL2	3
BP	GO:0009100	glycoprotein metabolic process	3|604	46|5664	0.882325943947771	0.989125417168041	100058438/100066966/100062033	MGAT5B/ST6GALNAC3/ST6GAL2	3
BP	GO:0009101	glycoprotein biosynthetic process	3|604	46|5664	0.882325943947771	0.989125417168041	100058438/100066966/100062033	MGAT5B/ST6GALNAC3/ST6GAL2	3
BP	GO:0043413	macromolecule glycosylation	3|604	46|5664	0.882325943947771	0.989125417168041	100058438/100066966/100062033	MGAT5B/ST6GALNAC3/ST6GAL2	3
BP	GO:0070085	glycosylation	3|604	46|5664	0.882325943947771	0.989125417168041	100058438/100066966/100062033	MGAT5B/ST6GALNAC3/ST6GAL2	3
BP	GO:0051258	protein polymerization	1|604	19|5664	0.883063673985383	0.989125417168041	100147221	FGG	1
BP	GO:0007015	actin filament organization	1|604	20|5664	0.895575550143546	0.989125417168041	100061276	RFLNA	1
BP	GO:0046488	phosphatidylinositol metabolic process	1|604	20|5664	0.895575550143546	0.989125417168041	100065181	PIGQ	1
BP	GO:0097435	supramolecular fiber organization	1|604	21|5664	0.906750668448524	0.989125417168041	100061276	RFLNA	1
BP	GO:0044085	cellular component biogenesis	11|604	144|5664	0.913228432872219	0.989125417168041	100147221/100052727/100071644/100050545/100050814/100051922/100054547/100057293/100065953/100071936/100064571	FGG/LOC100052727/CD74/RPLP0/NFU1/KCND1/PTK2B/RRP1/KCTD19/MRTO4/FBL	11
BP	GO:0051641	cellular localization	7|604	101|5664	0.925052182817079	0.989125417168041	100066334/100071644/100052094/100052366/100056103/100069013/100070513	AGRN/CD74/AP1G2/AP5S1/AP2A1/VPS33B/TOM1L1	7
BP	GO:0006333	chromatin assembly or disassembly	1|604	23|5664	0.925645866522851	0.989125417168041	100052727	LOC100052727	1
BP	GO:0006334	nucleosome assembly	1|604	23|5664	0.925645866522851	0.989125417168041	100052727	LOC100052727	1
BP	GO:0006650	glycerophospholipid metabolic process	1|604	23|5664	0.925645866522851	0.989125417168041	100065181	PIGQ	1
BP	GO:0031497	chromatin assembly	1|604	23|5664	0.925645866522851	0.989125417168041	100052727	LOC100052727	1
BP	GO:0046486	glycerolipid metabolic process	1|604	23|5664	0.925645866522851	0.989125417168041	100065181	PIGQ	1
BP	GO:0007049	cell cycle	2|604	39|5664	0.93107069982068	0.989125417168041	100055924/100072070	MIIP/ZWINT	2
BP	GO:0034728	nucleosome organization	1|604	24|5664	0.933607202566141	0.989125417168041	100052727	LOC100052727	1
BP	GO:0006511	ubiquitin-dependent protein catabolic process	1|604	25|5664	0.940717353213313	0.989125417168041	100055106	CUL9	1
BP	GO:0019941	modification-dependent protein catabolic process	1|604	25|5664	0.940717353213313	0.989125417168041	100055106	CUL9	1
BP	GO:0043632	modification-dependent macromolecule catabolic process	1|604	25|5664	0.940717353213313	0.989125417168041	100055106	CUL9	1
BP	GO:0030163	protein catabolic process	2|604	41|5664	0.942739629797996	0.989125417168041	100055106/100056497	CUL9/UBR1	2
BP	GO:0034613	cellular protein localization	5|604	81|5664	0.942995873314178	0.989125417168041	100066334/100071644/100052094/100056103/100070513	AGRN/CD74/AP1G2/AP2A1/TOM1L1	5
BP	GO:0070727	cellular macromolecule localization	5|604	81|5664	0.942995873314178	0.989125417168041	100066334/100071644/100052094/100056103/100070513	AGRN/CD74/AP1G2/AP2A1/TOM1L1	5
BP	GO:1901565	organonitrogen compound catabolic process	3|604	57|5664	0.951419928213496	0.989125417168041	100055106/100056497/100071253	CUL9/UBR1/CHAC1	3
BP	GO:0065004	protein-DNA complex assembly	1|604	28|5664	0.957801987070663	0.989125417168041	100052727	LOC100052727	1
BP	GO:0071824	protein-DNA complex subunit organization	1|604	29|5664	0.96232427234556	0.989125417168041	100052727	LOC100052727	1
BP	GO:0070647	protein modification by small protein conjugation or removal	2|604	46|5664	0.964246622693719	0.989125417168041	100052572/100055255	TMEM129/JOSD1	2
BP	GO:0065003	protein-containing complex assembly	6|604	101|5664	0.965887815346071	0.989125417168041	100147221/100052727/100071644/100051922/100054547/100065953	FGG/LOC100052727/CD74/KCND1/PTK2B/KCTD19	6
BP	GO:0048522	positive regulation of cellular process	1|604	30|5664	0.966362628956613	0.989125417168041	100057769	HNF1B	1
BP	GO:0046907	intracellular transport	5|604	89|5664	0.967857724837057	0.989125417168041	100071644/100052094/100052366/100056103/100070513	CD74/AP1G2/AP5S1/AP2A1/TOM1L1	5
BP	GO:0006366	transcription by RNA polymerase II	1|604	31|5664	0.969968765291403	0.989125417168041	100067303	TAF6	1
BP	GO:0051649	establishment of localization in cell	5|604	90|5664	0.970137788960357	0.989125417168041	100071644/100052094/100052366/100056103/100070513	CD74/AP1G2/AP5S1/AP2A1/TOM1L1	5
BP	GO:0006886	intracellular protein transport	4|604	78|5664	0.973124960815788	0.989125417168041	100071644/100052094/100056103/100070513	CD74/AP1G2/AP2A1/TOM1L1	4
BP	GO:0034622	cellular protein-containing complex assembly	3|604	65|5664	0.97540187306109	0.989125417168041	100147221/100052727/100054547	FGG/LOC100052727/PTK2B	3
BP	GO:0019725	cellular homeostasis	2|604	50|5664	0.975631104590759	0.989125417168041	100051917/100072358	TXNRD2/PDIA6	2
BP	GO:0016579	protein deubiquitination	1|604	33|5664	0.976064213882886	0.989125417168041	100055255	JOSD1	1
BP	GO:0070646	protein modification by small protein removal	1|604	33|5664	0.976064213882886	0.989125417168041	100055255	JOSD1	1
BP	GO:0022607	cellular component assembly	7|604	119|5664	0.976325025963545	0.989125417168041	100147221/100052727/100071644/100050814/100051922/100054547/100065953	FGG/LOC100052727/CD74/NFU1/KCND1/PTK2B/KCTD19	7
BP	GO:0043933	protein-containing complex subunit organization	6|604	107|5664	0.977600049936564	0.989125417168041	100147221/100052727/100071644/100051922/100054547/100065953	FGG/LOC100052727/CD74/KCND1/PTK2B/KCTD19	6
BP	GO:0042592	homeostatic process	2|604	53|5664	0.981781108624016	0.989125417168041	100051917/100072358	TXNRD2/PDIA6	2
BP	GO:0006260	DNA replication	1|604	37|5664	0.984798532960953	0.989125417168041	100052225	POLA1	1
BP	GO:0065008	regulation of biological quality	4|604	86|5664	0.985945541781425	0.989125417168041	100147221/791246/100051917/100072358	FGG/NOS2/TXNRD2/PDIA6	4
BP	GO:0044257	cellular protein catabolic process	1|604	38|5664	0.986430252543605	0.989125417168041	100055106	CUL9	1
BP	GO:0048518	positive regulation of biological process	1|604	38|5664	0.986430252543605	0.989125417168041	100057769	HNF1B	1
BP	GO:0051603	proteolysis involved in cellular protein catabolic process	1|604	38|5664	0.986430252543605	0.989125417168041	100055106	CUL9	1
BP	GO:0006952	defense response	1|604	50|5664	0.996531977651992	0.996531977651992	100034236	IL1RN	1
CC	GO:0099080	supramolecular complex	23|414	43|4052	1.27543939314325e-12	3.91134747230596e-11	100034065/100146588/100630073/106782615/106782617/106783258/100050157/100053636/100053686/100053832/100063471/100066960/100629498/100630027/102149675/102149876/106781214/106782611/106782625/106783250/106783251/111775550/111775640	TNNI3/LOC100146588/LOC100630073/LOC106782615/LOC106782617/LOC106783258/MFAP2/LOC100053636/LOC100053686/LOC100053832/TNNI1/LOC100066960/LOC100629498/LOC100630027/LOC102149675/LOC102149876/TNNI2/LOC106782611/LOC106782625/LOC106783250/LOC106783251/LOC111775550/LOC111775640	23
CC	GO:0099081	supramolecular polymer	23|414	43|4052	1.27543939314325e-12	3.91134747230596e-11	100034065/100146588/100630073/106782615/106782617/106783258/100050157/100053636/100053686/100053832/100063471/100066960/100629498/100630027/102149675/102149876/106781214/106782611/106782625/106783250/106783251/111775550/111775640	TNNI3/LOC100146588/LOC100630073/LOC106782615/LOC106782617/LOC106783258/MFAP2/LOC100053636/LOC100053686/LOC100053832/TNNI1/LOC100066960/LOC100629498/LOC100630027/LOC102149675/LOC102149876/TNNI2/LOC106782611/LOC106782625/LOC106783250/LOC106783251/LOC111775550/LOC111775640	23
CC	GO:0099512	supramolecular fiber	23|414	43|4052	1.27543939314325e-12	3.91134747230596e-11	100034065/100146588/100630073/106782615/106782617/106783258/100050157/100053636/100053686/100053832/100063471/100066960/100629498/100630027/102149675/102149876/106781214/106782611/106782625/106783250/106783251/111775550/111775640	TNNI3/LOC100146588/LOC100630073/LOC106782615/LOC106782617/LOC106783258/MFAP2/LOC100053636/LOC100053686/LOC100053832/TNNI1/LOC100066960/LOC100629498/LOC100630027/LOC102149675/LOC102149876/TNNI2/LOC106782611/LOC106782625/LOC106783250/LOC106783251/LOC111775550/LOC111775640	23
CC	GO:0045095	keratin filament	19|414	32|4052	1.00704682302511e-11	2.31620769295775e-10	100146588/100630073/106782615/106782617/106783258/100053636/100053686/100053832/100066960/100629498/100630027/102149675/102149876/106782611/106782625/106783250/106783251/111775550/111775640	LOC100146588/LOC100630073/LOC106782615/LOC106782617/LOC106783258/LOC100053636/LOC100053686/LOC100053832/LOC100066960/LOC100629498/LOC100630027/LOC102149675/LOC102149876/LOC106782611/LOC106782625/LOC106783250/LOC106783251/LOC111775550/LOC111775640	19
CC	GO:0005882	intermediate filament	19|414	33|4052	2.15299692325157e-11	3.30126194898574e-10	100146588/100630073/106782615/106782617/106783258/100053636/100053686/100053832/100066960/100629498/100630027/102149675/102149876/106782611/106782625/106783250/106783251/111775550/111775640	LOC100146588/LOC100630073/LOC106782615/LOC106782617/LOC106783258/LOC100053636/LOC100053686/LOC100053832/LOC100066960/LOC100629498/LOC100630027/LOC102149675/LOC102149876/LOC106782611/LOC106782625/LOC106783250/LOC106783251/LOC111775550/LOC111775640	19
CC	GO:0045111	intermediate filament cytoskeleton	19|414	33|4052	2.15299692325157e-11	3.30126194898574e-10	100146588/100630073/106782615/106782617/106783258/100053636/100053686/100053832/100066960/100629498/100630027/102149675/102149876/106782611/106782625/106783250/106783251/111775550/111775640	LOC100146588/LOC100630073/LOC106782615/LOC106782617/LOC106783258/LOC100053636/LOC100053686/LOC100053832/LOC100066960/LOC100629498/LOC100630027/LOC102149675/LOC102149876/LOC106782611/LOC106782625/LOC106783250/LOC106783251/LOC111775550/LOC111775640	19
CC	GO:0099513	polymeric cytoskeletal fiber	19|414	35|4052	8.78218643965735e-11	1.15423021778354e-09	100146588/100630073/106782615/106782617/106783258/100053636/100053686/100053832/100066960/100629498/100630027/102149675/102149876/106782611/106782625/106783250/106783251/111775550/111775640	LOC100146588/LOC100630073/LOC106782615/LOC106782617/LOC106783258/LOC100053636/LOC100053686/LOC100053832/LOC100066960/LOC100629498/LOC100630027/LOC102149675/LOC102149876/LOC106782611/LOC106782625/LOC106783250/LOC106783251/LOC111775550/LOC111775640	19
CC	GO:0005856	cytoskeleton	33|414	134|4052	8.29847692273131e-07	8.90574267412792e-06	100061177/100034065/100056416/100063344/100064564/100146588/100630073/106782615/106782617/106783258/100053636/100053686/100053832/100059670/100063471/100066960/100069423/100069995/100073091/100629498/100630027/102149675/102149876/106781214/106782611/106782625/106783250/106783251/111771826/111771897/111775550/111775640/100062919	DNAH10/TNNI3/EPB41/MYO7A/ARHGAP39/LOC100146588/LOC100630073/LOC106782615/LOC106782617/LOC106783258/LOC100053636/LOC100053686/LOC100053832/MYO15B/TNNI1/LOC100066960/MYH7B/MYO9B/DNAH9/LOC100629498/LOC100630027/LOC102149675/LOC102149876/TNNI2/LOC106782611/LOC106782625/LOC106783250/LOC106783251/LOC111771826/LOC111771897/LOC111775550/LOC111775640/MYH4	33
CC	GO:0044430	cytoskeletal part	31|414	122|4052	8.71213957251645e-07	8.90574267412792e-06	100061177/100034065/100063344/100146588/100630073/106782615/106782617/106783258/100053636/100053686/100053832/100059670/100063471/100066960/100069423/100069995/100073091/100629498/100630027/102149675/102149876/106781214/106782611/106782625/106783250/106783251/111771826/111771897/111775550/111775640/100062919	DNAH10/TNNI3/MYO7A/LOC100146588/LOC100630073/LOC106782615/LOC106782617/LOC106783258/LOC100053636/LOC100053686/LOC100053832/MYO15B/TNNI1/LOC100066960/MYH7B/MYO9B/DNAH9/LOC100629498/LOC100630027/LOC102149675/LOC102149876/TNNI2/LOC106782611/LOC106782625/LOC106783250/LOC106783251/LOC111771826/LOC111771897/LOC111775550/LOC111775640/MYH4	31
CC	GO:0043228	non-membrane-bounded organelle	64|414	409|4052	0.00019526297572228	0.00163310852422271	100061177/100629834/100034065/100052568/100052727/100053181/100053847/100056416/100059037/100061717/100063344/100064564/100068030/100070291/100070944/100146588/100189599/100630073/100630311/106782615/106782617/106783258/111771784/111772132/111772335/100051276/100051915/100052183/100053636/100053686/100053832/100055584/100059670/100061736/100063471/100064888/100065572/100065937/100066960/100068321…	DNAH10/LOC100629834/TNNI3/LOC100052568/LOC100052727/LOC100053181/LOC100053847/EPB41/RPL26L1/LOC100061717/MYO7A/ARHGAP39/RPL3L/RPL3/RPL35/LOC100146588/TNP2/LOC100630073/LOC100630311/LOC106782615/LOC106782617/LOC106783258/LOC111771784/LOC111772132/LOC111772335/LOC100051276/RPL13A/LOC100052183/LOC100053636/LOC100053686/LOC100053832/LOC100055584/MYO15B/SMC1A/TNNI1/SETD2/RPS2/TOP1MT/LOC100066960/LOC10…	64
CC	GO:0043232	intracellular non-membrane-bounded organelle	64|414	409|4052	0.00019526297572228	0.00163310852422271	100061177/100629834/100034065/100052568/100052727/100053181/100053847/100056416/100059037/100061717/100063344/100064564/100068030/100070291/100070944/100146588/100189599/100630073/100630311/106782615/106782617/106783258/111771784/111772132/111772335/100051276/100051915/100052183/100053636/100053686/100053832/100055584/100059670/100061736/100063471/100064888/100065572/100065937/100066960/100068321…	DNAH10/LOC100629834/TNNI3/LOC100052568/LOC100052727/LOC100053181/LOC100053847/EPB41/RPL26L1/LOC100061717/MYO7A/ARHGAP39/RPL3L/RPL3/RPL35/LOC100146588/TNP2/LOC100630073/LOC100630311/LOC106782615/LOC106782617/LOC106783258/LOC111771784/LOC111772132/LOC111772335/LOC100051276/RPL13A/LOC100052183/LOC100053636/LOC100053686/LOC100053832/LOC100055584/MYO15B/SMC1A/TNNI1/SETD2/RPS2/TOP1MT/LOC100066960/LOC10…	64
CC	GO:0005576	extracellular region	38|414	265|4052	0.0174291516683725	0.133623496124189	100069005/100058008/100034225/100058824/100147221/100629611/100034236/100060777/100033925/100034042/100050993/100053806/100057927/100060593/100062583/100066082/100067585/100629442/111774219/100034061/100034142/100050157/100051792/100056123/100061208/100061356/100062506/100063840/100064909/100065255/100066885/100069217/100071568/100146710/102150350/111767489/111769907/111776000	MMP8/GHRL/IL4/WNT6/FGG/PIP/IL1RN/EPDR1/CCL5/LEP/CXCL10/NPY/CXCL9/IL17B/APOA1/AGRP/GUCA2B/CLPSL2/APOC3/IGFBP2/IL17A/MFAP2/PTH2/NPPB/CCL24/ADCYAP1/APOA4/CRH/PPY/CHIT1/CCL25/GAS6/MMP28/MMP23B/CX3CL1/OXT/GHRH/INS	38
CC	GO:0044422	organelle part	56|414	421|4052	0.0193310667526148	0.13680447240312	100057117/100061177/100034065/100052568/100052727/100053181/100053847/100059037/100060580/100063344/100146588/100189599/100630073/100630311/106782615/106782617/106783258/100051391/100052495/100053636/100053686/100053832/100054676/100054872/100055917/100057527/100059670/100060607/100063471/100064166/100065233/100066960/100068321/100069140/100069423/100069995/100073091/100629498/100630027/100630892…	POLR3D/DNAH10/TNNI3/LOC100052568/LOC100052727/LOC100053181/LOC100053847/RPL26L1/ALAS2/MYO7A/LOC100146588/TNP2/LOC100630073/LOC100630311/LOC106782615/LOC106782617/LOC106783258/COX5A/FANCA/LOC100053636/LOC100053686/LOC100053832/B4GALNT4/BABAM2/FAAP100/TMEM201/MYO15B/PEX11G/TNNI1/CATSPERG/PEX11B/LOC100066960/LOC100068321/INO80B/MYH7B/MYO9B/DNAH9/LOC100629498/LOC100630027/LOC100630892/LOC102149675/LO…	56
CC	GO:0044446	intracellular organelle part	55|414	419|4052	0.0259032755265535	0.17022152488878	100057117/100061177/100034065/100052568/100052727/100053181/100053847/100059037/100060580/100063344/100146588/100189599/100630073/100630311/106782615/106782617/106783258/100051391/100052495/100053636/100053686/100053832/100054676/100054872/100055917/100057527/100059670/100060607/100063471/100065233/100066960/100068321/100069140/100069423/100069995/100073091/100629498/100630027/100630892/102149675…	POLR3D/DNAH10/TNNI3/LOC100052568/LOC100052727/LOC100053181/LOC100053847/RPL26L1/ALAS2/MYO7A/LOC100146588/TNP2/LOC100630073/LOC100630311/LOC106782615/LOC106782617/LOC106783258/COX5A/FANCA/LOC100053636/LOC100053686/LOC100053832/B4GALNT4/BABAM2/FAAP100/TMEM201/MYO15B/PEX11G/TNNI1/PEX11B/LOC100066960/LOC100068321/INO80B/MYH7B/MYO9B/DNAH9/LOC100629498/LOC100630027/LOC100630892/LOC102149675/LOC10214987…	55
CC	GO:0031012	extracellular matrix	4|414	15|4052	0.0590032550982782	0.36188663126944	100069005/100050157/100071568/100146710	MMP8/MFAP2/MMP28/MMP23B	4
CC	GO:0015629	actin cytoskeleton	10|414	64|4052	0.112531301582919	0.647054984101787	100034065/100063344/100059670/100063471/100069423/100069995/106781214/111771826/111771897/100062919	TNNI3/MYO7A/MYO15B/TNNI1/MYH7B/MYO9B/TNNI2/LOC111771826/LOC111771897/MYH4	10
CC	GO:0005840	ribosome	20|414	152|4052	0.140036252808753	0.757843250494428	100629834/100059037/100061717/100068030/100070291/100070944/100630311/111771784/111772132/111772335/100051276/100051915/100052183/100055584/100065572/100071885/102149979/111768543/100067678/100070500	LOC100629834/RPL26L1/LOC100061717/RPL3L/RPL3/RPL35/LOC100630311/LOC111771784/LOC111772132/LOC111772335/LOC100051276/RPL13A/LOC100052183/LOC100055584/RPS2/MRPL36/LOC102149979/MRPL57/MRPL14/LOC100070500	20
CC	GO:0005634	nucleus	42|414	354|4052	0.163379105318766	0.771017057856973	100057117/100059325/100065492/100059218/100071846/100051150/100052399/100052727/100053867/100056569/100057769/100189599/100033902/100034072/100049807/100050500/100052435/100052495/100052978/100053106/100054274/100054872/100055917/100056555/100057527/100058125/100058699/100059522/100063277/100063350/100064888/100067888/100069140/100069329/100070036/100070125/100071660/100147188/100147352/100630713…	POLR3D/BUD31/LOC100065492/EHF/COPRS/CCND2/NR1H2/LOC100052727/MBD1/DDX54/HNF1B/TNP2/NR5A1/VDR/CNOT3/MEN1/ZNF276/FANCA/HSF4/SPDEF/RARA/BABAM2/FAAP100/NELFCD/TMEM201/MECP2/ESRRB/NELFB/CPSF1/HSF1/SETD2/SCMH1/INO80B/NFE2L1/NR2F6/POLL/CDX1/CCNA1/RFX1/SAP25/LOC100059905/LOC100065075	42
CC	GO:0044444	cytoplasmic part	41|414	346|4052	0.169068074978492	0.771017057856973	100054748/100056596/100629834/100034065/100059037/100060580/100061717/100068030/100070291/100070944/100630311/111771784/111772132/111772335/100033828/100051276/100051391/100051915/100052094/100052183/100052366/100054676/100055584/100056103/100057948/100058968/100060607/100060677/100063471/100064086/100065233/100065572/100071885/100630892/102149979/106781214/111768543/111770391/100050674/100067678…	ERO1A/ATP5IF1/LOC100629834/TNNI3/RPL26L1/ALAS2/LOC100061717/RPL3L/RPL3/RPL35/LOC100630311/LOC111771784/LOC111772132/LOC111772335/CHGA/LOC100051276/COX5A/RPL13A/AP1G2/LOC100052183/AP5S1/B4GALNT4/LOC100055584/AP2A1/SSR4/EXOC3L4/PEX11G/AP5Z1/TNNI1/ACOXL/PEX11B/RPS2/MRPL36/LOC100630892/LOC102149979/TNNI2/MRPL57/CHGA/RRBP1/MRPL14/LOC100070500	41
CC	GO:1990904	ribonucleoprotein complex	21|414	167|4052	0.183002282145899	0.771017057856973	100629834/100059037/100061717/100068030/100070291/100070944/100630311/111771784/111772132/111772335/100051276/100051915/100052183/100055584/100057293/100065572/100071885/102149979/111768543/100067678/100070500	LOC100629834/RPL26L1/LOC100061717/RPL3L/RPL3/RPL35/LOC100630311/LOC111771784/LOC111772132/LOC111772335/LOC100051276/RPL13A/LOC100052183/LOC100055584/RRP1/RPS2/MRPL36/LOC102149979/MRPL57/MRPL14/LOC100070500	21
CC	GO:0005737	cytoplasm	49|414	423|4052	0.18415102510359	0.771017057856973	100054748/100056596/100629834/100034065/100057254/100059037/100060580/100060850/100061717/100068030/100070291/100070944/100630311/111771784/111772132/111772335/100033828/100051276/100051391/100051915/100052094/100052183/100052366/100054676/100055365/100055584/100056103/100056580/100057948/100058968/100060607/100060677/100063471/100064086/100065233/100065572/100071885/100072811/100630892/102149979…	ERO1A/ATP5IF1/LOC100629834/TNNI3/EIF4E2/RPL26L1/ALAS2/BIN2/LOC100061717/RPL3L/RPL3/RPL35/LOC100630311/LOC111771784/LOC111772132/LOC111772335/CHGA/LOC100051276/COX5A/RPL13A/AP1G2/LOC100052183/AP5S1/B4GALNT4/PPP1R14B/LOC100055584/AP2A1/MIOX/SSR4/EXOC3L4/PEX11G/AP5Z1/TNNI1/ACOXL/PEX11B/RPS2/MRPL36/DDIT4/LOC100630892/LOC102149979/TNNI2/MRPL57/CHGA/URM1/ARHGAP44/SAP25/RRBP1/MRPL14/LOC100070500	49
CC	GO:0016459	myosin complex	7|414	46|4052	0.184373644270146	0.771017057856973	100063344/100059670/100069423/100069995/111771826/111771897/100062919	MYO7A/MYO15B/MYH7B/MYO9B/LOC111771826/LOC111771897/MYH4	7
CC	GO:0030117	membrane coat	4|414	24|4052	0.225153641210843	0.863088957974898	100052094/100052366/100056103/100060677	AP1G2/AP5S1/AP2A1/AP5Z1	4
CC	GO:0048475	coated membrane	4|414	24|4052	0.225153641210843	0.863088957974898	100052094/100052366/100056103/100060677	AP1G2/AP5S1/AP2A1/AP5Z1	4
CC	GO:0043231	intracellular membrane-bounded organelle	54|414	499|4052	0.340771	0.951607439905428	100057117/100059325/100054748/100056596/100065492/100059218/100071846/100051150/100052399/100052727/100053867/100056569/100057769/100060580/100189599/100033902/100034072/100049807/100050500/100051391/100052435/100052495/100052978/100053106/100054274/100054676/100054872/100055917/100056555/100057527/100057948/100058125/100058699/100059522/100060607/100063277/100063350/100064086/100064888/100065233…	POLR3D/BUD31/ERO1A/ATP5IF1/LOC100065492/EHF/COPRS/CCND2/NR1H2/LOC100052727/MBD1/DDX54/HNF1B/ALAS2/TNP2/NR5A1/VDR/CNOT3/MEN1/COX5A/ZNF276/FANCA/HSF4/SPDEF/RARA/B4GALNT4/BABAM2/FAAP100/NELFCD/TMEM201/SSR4/MECP2/ESRRB/NELFB/PEX11G/CPSF1/HSF1/ACOXL/SETD2/PEX11B/SCMH1/INO80B/NFE2L1/NR2F6/POLL/CDX1/CCNA1/RFX1/LOC100630892/MRPL57/SAP25/RRBP1/LOC100059905/LOC100065075	54
CC	GO:0034702	ion channel complex	2|414	12|4052	0.351050641535713	0.951607439905428	100055054/100064166	CACNB1/CATSPERG	2
CC	GO:0034703	cation channel complex	2|414	12|4052	0.351050641535713	0.951607439905428	100055054/100064166	CACNB1/CATSPERG	2
CC	GO:0061695	transferase complex, transferring phosphorus-containing groups	2|414	12|4052	0.351050641535713	0.951607439905428	100057117/100062810	POLR3D/PIK3R5	2
CC	GO:0044421	extracellular region part	6|414	54|4052	0.479284668654144	0.951607439905428	100069005/100147221/100034236/100050157/100071568/100146710	MMP8/FGG/IL1RN/MFAP2/MMP28/MMP23B	6
CC	GO:0030286	dynein complex	2|414	17|4052	0.530721583132807	0.951607439905428	100061177/100073091	DNAH10/DNAH9	2
CC	GO:0019866	organelle inner membrane	3|414	27|4052	0.531068469088965	0.951607439905428	100051391/100057527/100630892	COX5A/TMEM201/LOC100630892	3
CC	GO:1902495	transmembrane transporter complex	2|414	18|4052	0.562433986066736	0.951607439905428	100055054/100064166	CACNB1/CATSPERG	2
CC	GO:1990351	transporter complex	2|414	18|4052	0.562433986066736	0.951607439905428	100055054/100064166	CACNB1/CATSPERG	2
CC	GO:0071944	cell periphery	6|414	62|4052	0.618898725774369	0.951607439905428	100063312/100055054/100058891/100058968/100061035/100064166	SLC52A2/CACNB1/ADCY7/EXOC3L4/LOC100061035/CATSPERG	6
CC	GO:0005886	plasma membrane	5|414	53|4052	0.64276622092561	0.951607439905428	100063312/100055054/100058891/100061035/100064166	SLC52A2/CACNB1/ADCY7/LOC100061035/CATSPERG	5
CC	GO:0005875	microtubule associated complex	2|414	21|4052	0.64815779908262	0.951607439905428	100061177/100073091	DNAH10/DNAH9	2
CC	GO:0030880	RNA polymerase complex	1|414	10|4052	0.660075233696099	0.951607439905428	100057117	POLR3D	1
CC	GO:0005694	chromosome	11|414	119|4052	0.68439035670236	0.951607439905428	100052568/100052727/100053181/100053847/100189599/100061736/100064888/100065937/100068321/100069140/100072070	LOC100052568/LOC100052727/LOC100053181/LOC100053847/TNP2/SMC1A/SETD2/TOP1MT/LOC100068321/INO80B/ZWINT	11
CC	GO:0044454	nuclear chromosome part	1|414	11|4052	0.694891872303178	0.951607439905428	100069140	INO80B	1
CC	GO:0044459	plasma membrane part	4|414	46|4052	0.70621377022218	0.951607439905428	100063312/100055054/100061035/100064166	SLC52A2/CACNB1/LOC100061035/CATSPERG	4
CC	GO:0031090	organelle membrane	6|414	69|4052	0.721729529950981	0.951607439905428	100051391/100054676/100057527/100060607/100065233/100630892	COX5A/B4GALNT4/TMEM201/PEX11G/PEX11B/LOC100630892	6
CC	GO:0000228	nuclear chromosome	1|414	12|4052	0.726150166009311	0.951607439905428	100069140	INO80B	1
CC	GO:0000775	chromosome, centromeric region	1|414	12|4052	0.726150166009311	0.951607439905428	100072070	ZWINT	1
CC	GO:0005667	transcription factor complex	1|414	12|4052	0.726150166009311	0.951607439905428	100072285	E2F6	1
CC	GO:0031974	membrane-enclosed lumen	6|414	70|4052	0.734716662211564	0.951607439905428	100057117/100060580/100052495/100055917/100069140/111768543	POLR3D/ALAS2/FANCA/FAAP100/INO80B/MRPL57	6
CC	GO:0043233	organelle lumen	6|414	70|4052	0.734716662211564	0.951607439905428	100057117/100060580/100052495/100055917/100069140/111768543	POLR3D/ALAS2/FANCA/FAAP100/INO80B/MRPL57	6
CC	GO:0070013	intracellular organelle lumen	6|414	70|4052	0.734716662211564	0.951607439905428	100057117/100060580/100052495/100055917/100069140/111768543	POLR3D/ALAS2/FANCA/FAAP100/INO80B/MRPL57	6
CC	GO:0000785	chromatin	7|414	82|4052	0.747401168614747	0.951607439905428	100052568/100052727/100053181/100053847/100189599/100068321/100069140	LOC100052568/LOC100052727/LOC100053181/LOC100053847/TNP2/LOC100068321/INO80B	7
CC	GO:0044428	nuclear part	7|414	83|4052	0.758744978655112	0.951607439905428	100057117/100052495/100054872/100055917/100057527/100069140/100065075	POLR3D/FANCA/BABAM2/FAAP100/TMEM201/INO80B/LOC100065075	7
CC	GO:0005743	mitochondrial inner membrane	2|414	26|4052	0.760754744272667	0.951607439905428	100051391/100630892	COX5A/LOC100630892	2
CC	GO:0044429	mitochondrial part	4|414	50|4052	0.76678186417238	0.951607439905428	100060580/100051391/100630892/111768543	ALAS2/COX5A/LOC100630892/MRPL57	4
CC	GO:0098797	plasma membrane protein complex	3|414	39|4052	0.776670856731654	0.951607439905428	100055054/100061035/100064166	CACNB1/LOC100061035/CATSPERG	3
CC	GO:0031410	cytoplasmic vesicle	2|414	27|4052	0.779129646287363	0.951607439905428	100033828/111770391	CHGA/CHGA	2
CC	GO:0031982	vesicle	2|414	27|4052	0.779129646287363	0.951607439905428	100033828/111770391	CHGA/CHGA	2
CC	GO:0097708	intracellular vesicle	2|414	27|4052	0.779129646287363	0.951607439905428	100033828/111770391	CHGA/CHGA	2
CC	GO:0098687	chromosomal region	1|414	14|4052	0.779406315623653	0.951607439905428	100072070	ZWINT	1
CC	GO:1990234	transferase complex	2|414	28|4052	0.796258075015845	0.951607439905428	100057117/100062810	POLR3D/PIK3R5	2
CC	GO:0033177	proton-transporting two-sector ATPase complex, proton-transporting domain	1|414	15|4052	0.802022904363575	0.951607439905428	100064131	ATP5MC2	1
CC	GO:0042611	MHC protein complex	1|414	15|4052	0.802022904363575	0.951607439905428	100061035	LOC100061035	1
CC	GO:0042613	MHC class II protein complex	1|414	15|4052	0.802022904363575	0.951607439905428	100061035	LOC100061035	1
CC	GO:0099023	tethering complex	1|414	15|4052	0.802022904363575	0.951607439905428	100058968	EXOC3L4	1
CC	GO:0005783	endoplasmic reticulum	3|414	41|4052	0.805232519235586	0.951607439905428	100054748/100057948/100050674	ERO1A/SSR4/RRBP1	3
CC	GO:0098588	bounding membrane of organelle	3|414	41|4052	0.805232519235586	0.951607439905428	100054676/100060607/100065233	B4GALNT4/PEX11G/PEX11B	3
CC	GO:0015630	microtubule cytoskeleton	2|414	29|4052	0.812202231998796	0.951607439905428	100061177/100073091	DNAH10/DNAH9	2
CC	GO:0005739	mitochondrion	5|414	66|4052	0.819353618148275	0.951607439905428	100056596/100060580/100051391/100630892/111768543	ATP5IF1/ALAS2/COX5A/LOC100630892/MRPL57	5
CC	GO:0005887	integral component of plasma membrane	1|414	16|4052	0.822325732600751	0.951607439905428	100063312	SLC52A2	1
CC	GO:0044431	Golgi apparatus part	1|414	16|4052	0.822325732600751	0.951607439905428	100054676	B4GALNT4	1
CC	GO:0005654	nucleoplasm	3|414	43|4052	0.830662813690304	0.951607439905428	100057117/100052495/100055917	POLR3D/FANCA/FAAP100	3
CC	GO:0044451	nucleoplasm part	3|414	43|4052	0.830662813690304	0.951607439905428	100057117/100052495/100055917	POLR3D/FANCA/FAAP100	3
CC	GO:0012505	endomembrane system	7|414	91|4052	0.836438002276221	0.951607439905428	100054748/100033828/100054676/100057527/100057948/111770391/100050674	ERO1A/CHGA/B4GALNT4/TMEM201/SSR4/CHGA/RRBP1	7
CC	GO:0000786	nucleosome	6|414	80|4052	0.841258552508971	0.951607439905428	100052568/100052727/100053181/100053847/100189599/100068321	LOC100052568/LOC100052727/LOC100053181/LOC100053847/TNP2/LOC100068321	6
CC	GO:0032993	protein-DNA complex	6|414	81|4052	0.849704323964437	0.951607439905428	100052568/100052727/100053181/100053847/100189599/100068321	LOC100052568/LOC100052727/LOC100053181/LOC100053847/TNP2/LOC100068321	6
CC	GO:0044815	DNA packaging complex	6|414	81|4052	0.849704323964437	0.951607439905428	100052568/100052727/100053181/100053847/100189599/100068321	LOC100052568/LOC100052727/LOC100053181/LOC100053847/TNP2/LOC100068321	6
CC	GO:0031984	organelle subcompartment	2|414	33|4052	0.865377641109957	0.951607439905428	100054676/100050674	B4GALNT4/RRBP1	2
CC	GO:0031226	intrinsic component of plasma membrane	1|414	19|4052	0.871595724655306	0.951607439905428	100063312	SLC52A2	1
CC	GO:0031981	nuclear lumen	4|414	60|4052	0.875671163520931	0.951607439905428	100057117/100052495/100055917/100069140	POLR3D/FANCA/FAAP100/INO80B	4
CC	GO:0044427	chromosomal part	8|414	109|4052	0.882138190967168	0.951607439905428	100052568/100052727/100053181/100053847/100189599/100068321/100069140/100072070	LOC100052568/LOC100052727/LOC100053181/LOC100053847/TNP2/LOC100068321/INO80B/ZWINT	8
CC	GO:0098805	whole membrane	2|414	35|4052	0.886443291718824	0.951607439905428	100060607/100065233	PEX11G/PEX11B	2
CC	GO:0031967	organelle envelope	3|414	49|4052	0.890530365731245	0.951607439905428	100051391/100057527/100630892	COX5A/TMEM201/LOC100630892	3
CC	GO:0031975	envelope	3|414	49|4052	0.890530365731245	0.951607439905428	100051391/100057527/100630892	COX5A/TMEM201/LOC100630892	3
CC	GO:0098796	membrane protein complex	9|414	123|4052	0.895251789452902	0.951607439905428	100064131/100052094/100052366/100055054/100056103/100060677/100061035/100062810/100064166	ATP5MC2/AP1G2/AP5S1/CACNB1/AP2A1/AP5Z1/LOC100061035/PIK3R5/CATSPERG	9
CC	GO:0005794	Golgi apparatus	1|414	21|4052	0.896607774291822	0.951607439905428	100054676	B4GALNT4	1
CC	GO:0031966	mitochondrial membrane	2|414	38|4052	0.912382849001957	0.951607439905428	100051391/100630892	COX5A/LOC100630892	2
CC	GO:0005615	extracellular space	2|414	39|4052	0.91971863236792	0.951607439905428	100147221/100034236	FGG/IL1RN	2
CC	GO:0005740	mitochondrial envelope	2|414	41|4052	0.932692043000206	0.951607439905428	100051391/100630892	COX5A/LOC100630892	2
CC	GO:1902494	catalytic complex	6|414	95|4052	0.933842520065357	0.951607439905428	100057117/100061177/100054977/100062810/100069140/100073091	POLR3D/DNAH10/PPP2R5C/PIK3R5/INO80B/DNAH9	6
CC	GO:0005789	endoplasmic reticulum membrane	1|414	27|4052	0.946059248302228	0.951607439905428	100050674	RRBP1	1
CC	GO:0016469	proton-transporting two-sector ATPase complex	1|414	27|4052	0.946059248302228	0.951607439905428	100064131	ATP5MC2	1
CC	GO:0042175	nuclear outer membrane-endoplasmic reticulum membrane network	1|414	27|4052	0.946059248302228	0.951607439905428	100050674	RRBP1	1
CC	GO:0098827	endoplasmic reticulum subcompartment	1|414	27|4052	0.946059248302228	0.951607439905428	100050674	RRBP1	1
CC	GO:0044432	endoplasmic reticulum part	1|414	28|4052	0.951607439905428	0.951607439905428	100050674	RRBP1	1
CC	GO:0098798	mitochondrial protein complex	1|414	28|4052	0.951607439905428	0.951607439905428	111768543	MRPL57	1
MF	GO:0098772	molecular function regulator	77|997	379|8403	9.67582212649974e-07	0.000235122477673944	106782950/100058008/100034225/100070242/100056596/102147367/102149785/102150685/106781151/106781162/106781248/111770476/111772189/100034236/100033925/100034042/100050993/100053806/100054977/100057444/100057927/100058658/100060309/100060560/100060593/100064841/100067585/100629442/106781089/111773870/100034077/100034142/100050541/100051766/100052313/100053821/100054189/100054542/100055011/100055238…	LOC106782950/GHRL/IL4/AKAP13/ATP5IF1/LOC102147367/LOC102149785/LOC102150685/LOC106781151/LOC106781162/LOC106781248/LOC111770476/LOC111772189/IL1RN/CCL5/LEP/CXCL10/NPY/PPP2R5C/SIPA1/CXCL9/CSNK2B/FGF8/KALRN/IL17B/RABIF/GUCA2B/CLPSL2/LOC106781089/PRLH/INHA/IL17A/RAPGEF3/AMBP/PLEKHG3/CYTH2/ARHGEF26/FGF21/IQSEC1/VEGFB/FLT3LG/DCP1B/ITSN2/NPPB/CSTL1/PLEKHG5/ARHGEF16/RALGAPA2/CCL24/ADCYAP1/PIK3R5/RAPGEF6…	77
MF	GO:0005085	guanyl-nucleotide exchange factor activity	27|997	98|8403	1.72568535879216e-05	0.00209670771093247	100070242/102147367/102149785/102150685/106781151/106781162/106781248/111770476/111772189/100060560/100064841/106781089/100050541/100052313/100053821/100054189/100055011/100056119/100059388/100060769/100063392/100063871/100064178/100065281/100069735/102148201/102150103	AKAP13/LOC102147367/LOC102149785/LOC102150685/LOC106781151/LOC106781162/LOC106781248/LOC111770476/LOC111772189/KALRN/RABIF/LOC106781089/RAPGEF3/PLEKHG3/CYTH2/ARHGEF26/IQSEC1/ITSN2/PLEKHG5/ARHGEF16/RAPGEF6/LOC100063871/FGD2/ARHGEF10/CYTH4/LOC102148201/LOC102150103	27
MF	GO:0019899	enzyme binding	30|997	125|8403	0.000104795952583206	0.00822523467505524	100070242/102147367/102149785/102150685/106781151/106781162/106781248/111770476/111772189/100051814/100060560/100064841/106781089/100050541/100052313/100053821/100054189/100055011/100055106/100056119/100059388/100060769/100063392/100063871/100064178/100065281/100069735/100146716/102148201/102150103	AKAP13/LOC102147367/LOC102149785/LOC102150685/LOC106781151/LOC106781162/LOC106781248/LOC111770476/LOC111772189/DIAPH3/KALRN/RABIF/LOC106781089/RAPGEF3/PLEKHG3/CYTH2/ARHGEF26/IQSEC1/CUL9/ITSN2/PLEKHG5/ARHGEF16/RAPGEF6/LOC100063871/FGD2/ARHGEF10/CYTH4/TPRN/LOC102148201/LOC102150103	30
MF	GO:0051020	GTPase binding	28|997	115|8403	0.00013539480946593	0.00822523467505524	100070242/102147367/102149785/102150685/106781151/106781162/106781248/111770476/111772189/100051814/100060560/100064841/106781089/100050541/100052313/100053821/100054189/100055011/100056119/100059388/100060769/100063392/100063871/100064178/100065281/100069735/102148201/102150103	AKAP13/LOC102147367/LOC102149785/LOC102150685/LOC106781151/LOC106781162/LOC106781248/LOC111770476/LOC111772189/DIAPH3/KALRN/RABIF/LOC106781089/RAPGEF3/PLEKHG3/CYTH2/ARHGEF26/IQSEC1/ITSN2/PLEKHG5/ARHGEF16/RAPGEF6/LOC100063871/FGD2/ARHGEF10/CYTH4/LOC102148201/LOC102150103	28
MF	GO:0016903	oxidoreductase activity, acting on the aldehyde or oxo group of donors	8|997	18|8403	0.000558770630702794	0.0271562526521558	100033897/100050395/100054877/100068678/100630899/102147826/100065225/100068608	GAPDH/LOC100050395/LOC100054877/BCKDHA/LOC100630899/LOC102147826/OGDH/LOC100068608	8
MF	GO:0016620	oxidoreductase activity, acting on the aldehyde or oxo group of donors, NAD or NADP as acceptor	6|997	13|8403	0.00225153450017191	0.0911871472569623	100033897/100050395/100054877/100630899/102147826/100068608	GAPDH/LOC100050395/LOC100054877/LOC100630899/LOC102147826/LOC100068608	6
MF	GO:0030545	receptor regulator activity	29|997	157|8403	0.00974033629937422	0.295862715093492	100058008/100034225/100034236/100033925/100034042/100050993/100053806/100057927/100060309/100060593/111773870/100034077/100034142/100054542/100055238/100055522/100056123/100061208/100061356/100063840/100064909/100065517/100066885/100072461/102150350/111767489/111769683/111769907/111776000	GHRL/IL4/IL1RN/CCL5/LEP/CXCL10/NPY/CXCL9/FGF8/IL17B/PRLH/INHA/IL17A/FGF21/VEGFB/FLT3LG/NPPB/CCL24/ADCYAP1/CRH/PPY/PSPN/CCL25/FGF22/CX3CL1/OXT/GDF1/GHRH/INS	29
MF	GO:0048018	receptor ligand activity	29|997	157|8403	0.00974033629937422	0.295862715093492	100058008/100034225/100034236/100033925/100034042/100050993/100053806/100057927/100060309/100060593/111773870/100034077/100034142/100054542/100055238/100055522/100056123/100061208/100061356/100063840/100064909/100065517/100066885/100072461/102150350/111767489/111769683/111769907/111776000	GHRL/IL4/IL1RN/CCL5/LEP/CXCL10/NPY/CXCL9/FGF8/IL17B/PRLH/INHA/IL17A/FGF21/VEGFB/FLT3LG/NPPB/CCL24/ADCYAP1/CRH/PPY/PSPN/CCL25/FGF22/CX3CL1/OXT/GDF1/GHRH/INS	29
MF	GO:0016773	phosphotransferase activity, alcohol group as acceptor	57|997	362|8403	0.0145121000964709	0.391826702604715	100051177/100053481/100053657/100060268/100060560/100069133/100073050/100146996/102149440/100051334/100051976/100052300/100052321/100054255/100054547/100054739/100054972/100055145/100055416/100056001/100056927/100057036/100057319/100057808/100058407/100059230/100059354/100060479/100061130/100061244/100062619/100063190/100063473/100063662/100064335/100064907/100065016/100066000/100066173/100066882…	AURKC/MAP2K3/PSKH1/CDK20/KALRN/ERN2/AURKB/MAST1/LOC102149440/NEK10/DGKQ/CAMK1/CDK10/RIPK3/PTK2B/ERBB2/STK40/NRBP1/NPR2/MAP4K2/PFKL/SCYL1/MAP3K11/SRPK3/MOK/CDK3/HIPK1/WNK3/AKT1/DAPK3/ACVR1B/MAP2K2/FASTK/RFK/LOC100064335/AXL/DGKD/TAOK2/MAPK3/PKN3/PAK4/EPHB3/STK25/GSK3A/TNK2/PFKFB3/MAP3K6/NEK6/TYRO3/EPHA8/JAK3/LOC100630860/SBK3/MAP4K1/FGGY/OXSR1/AATK	57
MF	GO:0005179	hormone activity	11|997	46|8403	0.0164837874261369	0.400556034455126	100058008/100034042/100053806/111773870/100056123/100061356/100063840/100064909/111767489/111769907/111776000	GHRL/LEP/NPY/PRLH/NPPB/ADCYAP1/CRH/PPY/OXT/GHRH/INS	11
MF	GO:0016301	kinase activity	58|997	376|8403	0.020354751781203	0.449654971166576	100053738/100051177/100053481/100053657/100060268/100060560/100069133/100073050/100146996/102149440/100051334/100051976/100052300/100052321/100054255/100054547/100054739/100054972/100055145/100055416/100056001/100056927/100057036/100057319/100057808/100058407/100059230/100059354/100060479/100061130/100061244/100062619/100063190/100063473/100063662/100064335/100064907/100065016/100066000/100066173…	IP6K2/AURKC/MAP2K3/PSKH1/CDK20/KALRN/ERN2/AURKB/MAST1/LOC102149440/NEK10/DGKQ/CAMK1/CDK10/RIPK3/PTK2B/ERBB2/STK40/NRBP1/NPR2/MAP4K2/PFKL/SCYL1/MAP3K11/SRPK3/MOK/CDK3/HIPK1/WNK3/AKT1/DAPK3/ACVR1B/MAP2K2/FASTK/RFK/LOC100064335/AXL/DGKD/TAOK2/MAPK3/PKN3/PAK4/EPHB3/STK25/GSK3A/TNK2/PFKFB3/MAP3K6/NEK6/TYRO3/EPHA8/JAK3/LOC100630860/SBK3/MAP4K1/OXSR1/IP6K3/AATK	58
MF	GO:0004672	protein kinase activity	51|997	326|8403	0.0223741754280181	0.453077052417366	100051177/100053481/100053657/100060268/100060560/100069133/100073050/100146996/102149440/100051334/100052300/100052321/100054255/100054547/100054739/100054972/100055145/100055416/100056001/100057036/100057319/100057808/100058407/100059230/100059354/100060479/100061130/100061244/100062619/100063190/100063473/100064335/100064907/100066000/100066173/100066882/100067000/100067381/100067736/100069693…	AURKC/MAP2K3/PSKH1/CDK20/KALRN/ERN2/AURKB/MAST1/LOC102149440/NEK10/CAMK1/CDK10/RIPK3/PTK2B/ERBB2/STK40/NRBP1/NPR2/MAP4K2/SCYL1/MAP3K11/SRPK3/MOK/CDK3/HIPK1/WNK3/AKT1/DAPK3/ACVR1B/MAP2K2/FASTK/LOC100064335/AXL/TAOK2/MAPK3/PKN3/PAK4/EPHB3/STK25/GSK3A/TNK2/MAP3K6/NEK6/TYRO3/EPHA8/JAK3/LOC100630860/SBK3/MAP4K1/OXSR1/AATK	51
MF	GO:0046873	metal ion transmembrane transporter activity	12|997	59|8403	0.0417197962767661	0.712964341658056	100055178/100069008/100071495/100033912/100052215/100055054/100058458/100059234/100059623/100063408/100147065/100061379	LOC100055178/SCNN1B/NIPAL3/SLC11A1/SLC39A5/CACNB1/SLC6A17/KCNMB1/SCNN1A/ASIC3/SLC39A4/SLC39A7	12
MF	GO:0043565	sequence-specific DNA binding	18|997	99|8403	0.0417984339783388	0.712964341658056	100065492/100059218/100052399/100033902/100034072/100049962/100052978/100053106/100054274/100054333/100058699/100058895/100063350/100070036/111771651/111775407/100062174/100147129	LOC100065492/EHF/NR1H2/NR5A1/VDR/FOXQ1/HSF4/SPDEF/RARA/FOXP4/ESRRB/FEV/HSF1/NR2F6/LOC111771651/LOC111775407/GATA1/FOXJ1	18
MF	GO:0016772	transferase activity, transferring phosphorus-containing groups	64|997	444|8403	0.0541198752448594	0.712964341658056	100057117/100053738/100051177/100053481/100053657/100060268/100060560/100069133/100073050/100146996/102149440/100051334/100051976/100052300/100052321/100054255/100054547/100054739/100054844/100054972/100055145/100055416/100056001/100056927/100057036/100057319/100057808/100058407/100059230/100059354/100060479/100061130/100061244/100062619/100063190/100063473/100063662/100064335/100064907/100065016…	POLR3D/IP6K2/AURKC/MAP2K3/PSKH1/CDK20/KALRN/ERN2/AURKB/MAST1/LOC102149440/NEK10/DGKQ/CAMK1/CDK10/RIPK3/PTK2B/ERBB2/FUK/STK40/NRBP1/NPR2/MAP4K2/PFKL/SCYL1/MAP3K11/SRPK3/MOK/CDK3/HIPK1/WNK3/AKT1/DAPK3/ACVR1B/MAP2K2/FASTK/RFK/LOC100064335/AXL/DGKD/TAOK2/MAPK3/PKN3/PAK4/EPHB3/STK25/GALT/GSK3A/TNK2/POLL/PFKFB3/MAP3K6/NEK6/TYRO3/EPHA8/JAK3/LOC100630860/SBK3/POLA1/MAP4K1/FGGY/OXSR1/IP6K3/AATK	64
MF	GO:0008509	anion transmembrane transporter activity	6|997	24|8403	0.056748009827566	0.712964341658056	100063312/791243/100050294/100058397/100059721/100147578	SLC52A2/SLC4A2/LOC100050294/SLC34A1/SLC4A3/SLC34A3	6
MF	GO:0005102	signaling receptor binding	36|997	233|8403	0.0570657406337011	0.712964341658056	100058008/100034225/100058824/100147221/100034236/100033925/100034042/100050993/100053806/100057927/100060309/100060593/100065499/100066082/100071644/111773870/111775559/100034077/100034142/100051540/100054542/100055238/100055522/100056123/100061208/100061356/100063840/100064909/100065517/100066885/100072461/102150350/111767489/111769683/111769907/111776000	GHRL/IL4/WNT6/FGG/IL1RN/CCL5/LEP/CXCL10/NPY/CXCL9/FGF8/IL17B/EDA/AGRP/CD74/PRLH/NPB/INHA/IL17A/RAPSN/FGF21/VEGFB/FLT3LG/NPPB/CCL24/ADCYAP1/CRH/PPY/PSPN/CCL25/FGF22/CX3CL1/OXT/GDF1/GHRH/INS	36
MF	GO:0001664	G-protein coupled receptor binding	7|997	30|8403	0.0572837423633507	0.712964341658056	100033925/100050993/100057927/111775559/100061208/100066885/102150350	CCL5/CXCL10/CXCL9/NPB/CCL24/CCL25/CX3CL1	7
MF	GO:0016782	transferase activity, transferring sulfur-containing groups	8|997	37|8403	0.0646486836293297	0.712964341658056	100050006/100050477/100050557/100052843/100054330/111768279/111767614/111767615	CHST8/SULT2A1/LOC100050557/LOC100052843/OXCT2/CHST13/LOC111767614/LOC111767615	8
MF	GO:0008194	UDP-glycosyltransferase activity	5|997	19|8403	0.065635777013858	0.712964341658056	100054676/100058438/100063587/100065181/100072914	B4GALNT4/MGAT5B/B3GAT3/PIGQ/B3GAT1	5
MF	GO:0005509	calcium ion binding	36|997	236|8403	0.0664331710293268	0.712964341658056	100065253/111774398/100061819/100060777/100052045/100053852/100056798/100059291/100059541/100061874/100071515/100051483/100051987/100054144/100054628/100055199/100055264/100056122/100056180/100056292/100059168/100060730/100063620/100064750/100065671/100066945/100069217/100071150/100072150/100072292/100146575/102148270/102149984/100052767/100059382/100069148	CDH5/LOC111774398/CBLB/EPDR1/LOC100052045/SVEP1/CAPN3/ANXA9/NOTCH4/PPP3R1/FAT2/LOC100051483/CAPNS1/HPCAL4/NUCB1/MYL9/DCHS1/PEF1/NCALD/TNNC2/CDHR3/MEGF6/CELSR3/LTBP4/SLC25A23/SPTAN1/GAS6/CALM3/PCDH12/LOC100072292/CDHR5/PPP3R2/LOC102149984/FBLN1/CABP4/CHP2	36
MF	GO:0005261	cation channel activity	6|997	25|8403	0.0674822216384168	0.712964341658056	100069008/100055054/100059234/100059623/100063408/100069904	SCNN1B/CACNB1/KCNMB1/SCNN1A/ASIC3/TMEM38A	6
MF	GO:0052689	carboxylic ester hydrolase activity	6|997	25|8403	0.0674822216384168	0.712964341658056	100071838/100037401/100062376/100070475/100055348/100058924	PLA2G2D/PLA2G2A/LOC100062376/PTRH1/VARS2/VARS	6
MF	GO:0030234	enzyme regulator activity	20|997	122|8403	0.0824391701841702	0.800817642648853	106782950/100056596/100054977/100057444/100058658/100067585/100629442/100051766/100055722/100059008/100060964/100062810/100064080/100068086/100068204/100071716/100630912/102147407/106782489/111771499	LOC106782950/ATP5IF1/PPP2R5C/SIPA1/CSNK2B/GUCA2B/CLPSL2/AMBP/DCP1B/CSTL1/RALGAPA2/PIK3R5/SPINT2/FETUB/PPP1R1B/RAP1GAP/ADAP1/LOC102147407/CKS2/PCSK1N	20
MF	GO:0008009	chemokine activity	6|997	27|8403	0.0922275063293643	0.800817642648853	100033925/100050993/100057927/100061208/100066885/102150350	CCL5/CXCL10/CXCL9/CCL24/CCL25/CX3CL1	6
MF	GO:0042379	chemokine receptor binding	6|997	27|8403	0.0922275063293643	0.800817642648853	100033925/100050993/100057927/100061208/100066885/102150350	CCL5/CXCL10/CXCL9/CCL24/CCL25/CX3CL1	6
MF	GO:0008270	zinc ion binding	37|997	251|8403	0.0940969918314611	0.800817642648853	100069005/100061898/100065492/100052247/100052399/100053867/100059823/100062744/100071225/100072696/100033902/100034072/100051958/100052257/100052435/100054274/100054631/100055990/100056095/100056497/100058699/100060051/100061643/100064831/100064936/100066492/100068006/100068047/100070036/100071568/100071944/100146710/100630126/100630877/100062174/100068927/100059905	MMP8/MARCH5/LOC100065492/RNF207/NR1H2/MBD1/TRIM50/PML/TRIM54/ZZEF1/NR5A1/VDR/ZMIZ2/LTA4H/ZNF276/RARA/MID2/ZMYM3/ZFAND2B/UBR1/ESRRB/LOC100060051/NEIL1/TRIM28/MARCH10/PRICKLE4/TRAF2/RNF151/NR2F6/MMP28/UBR4/MMP23B/TRIM52/ZSWIM7/GATA1/ZCWPW1/LOC100059905	37
MF	GO:0003779	actin binding	9|997	47|8403	0.098024201713228	0.800817642648853	100058977/100051814/100057603/100064427/111767473/111768184/100009693/100052180/100068529	NF2/DIAPH3/CFL1/GMFG/LOC111767473/LOC111768184/TLR9/XIRP2/DBN1	9
MF	GO:0017048	Rho GTPase binding	10|997	54|8403	0.100371432154675	0.800817642648853	100070242/100051814/100060560/100052313/100054189/100056119/100059388/100060769/100064178/100065281	AKAP13/DIAPH3/KALRN/PLEKHG3/ARHGEF26/ITSN2/PLEKHG5/ARHGEF16/FGD2/ARHGEF10	10
MF	GO:0019207	kinase regulator activity	3|997	10|8403	0.105718399184518	0.800817642648853	100058658/100062810/106782489	CSNK2B/PIK3R5/CKS2	3
MF	GO:0005088	Ras guanyl-nucleotide exchange factor activity	9|997	48|8403	0.108638410143753	0.800817642648853	100070242/100060560/100052313/100054189/100056119/100059388/100060769/100064178/100065281	AKAP13/KALRN/PLEKHG3/ARHGEF26/ITSN2/PLEKHG5/ARHGEF16/FGD2/ARHGEF10	9
MF	GO:0005089	Rho guanyl-nucleotide exchange factor activity	9|997	48|8403	0.108638410143753	0.800817642648853	100070242/100060560/100052313/100054189/100056119/100059388/100060769/100064178/100065281	AKAP13/KALRN/PLEKHG3/ARHGEF26/ITSN2/PLEKHG5/ARHGEF16/FGD2/ARHGEF10	9
MF	GO:0005125	cytokine activity	10|997	55|8403	0.110351924131853	0.800817642648853	100034236/100033925/100050993/100057927/100060593/100034142/100055522/100061208/100066885/102150350	IL1RN/CCL5/CXCL10/CXCL9/IL17B/IL17A/FLT3LG/CCL24/CCL25/CX3CL1	10
MF	GO:0008146	sulfotransferase activity	7|997	35|8403	0.113337222265042	0.800817642648853	100050006/100050477/100050557/100052843/111768279/111767614/111767615	CHST8/SULT2A1/LOC100050557/LOC100052843/CHST13/LOC111767614/LOC111767615	7
MF	GO:0003723	RNA binding	24|997	158|8403	0.120725229287105	0.800817642648853	100071143/100050101/100056569/100057254/100058749/100065805/100068310/100070261/100033975/100051276/100054235/100055381/100056722/100059836/100060660/100064500/100065297/100065572/100070132/100072191/100072388/100147323/100064571/100066076	SUGP1/PCBP3/DDX54/EIF4E2/SF3A1/EEF1D/THUMPD1/TRUB2/EIF4G1/LOC100051276/PABPC4/RNASET2/AKAP1/MIF4GD/PCBP4/DIS3L2/RPUSD1/RPS2/ADAD2/BICC1/PRPF8/FXR2/FBL/FXR1	24
MF	GO:0022857	transmembrane transporter activity	51|997	366|8403	0.122337591944143	0.800817642648853	100063312/100070025/100071256/100055178/111771845/100069916/100064131/100050431/100067492/100069008/100071495/791243/100033912/100050294/100051391/100051903/100051922/100052215/100052412/100054302/100055054/100055625/100058397/100058458/100059234/100059623/100059721/100062045/100063398/100063408/100069904/100070000/100070552/100070633/100146223/100146784/100146994/100147065/100147578/102148867/10…	SLC52A2/ABCC3/SLC5A6/LOC100055178/LOC111771845/AQP1/ATP5MC2/ABCC4/CACNA1H/SCNN1B/NIPAL3/SLC4A2/SLC11A1/LOC100050294/COX5A/LOC100051903/KCND1/SLC39A5/SLC29A2/SV2A/CACNB1/SLC19A1/SLC34A1/SLC6A17/KCNMB1/SCNN1A/SLC4A3/SLC15A3/SLC5A9/ASIC3/TMEM38A/CACNA1G/SLC2A8/SLC7A5/CHRNE/CHRNA4/SLC5A8/SLC39A4/SLC34A3/TRPM4/TPCN2/AQP5/LOC111774741/SLC39A7/LOC100065800/LOC100050544/LOC100053714/LOC100053914/GLRA1/LO…	51
MF	GO:0005215	transporter activity	55|997	398|8403	0.124933982571873	0.800817642648853	100063312/100070025/100071256/100055178/111771845/100069916/100064131/100050431/100067492/100069008/100071495/791243/100033912/100050294/100051391/100051903/100051922/100052215/100052412/100054302/100055054/100055625/100058397/100058458/100059234/100059453/100059623/100059721/100060642/100062045/100063398/100063408/100067551/100069904/100070000/100070552/100070633/100071141/100146223/100146784/10…	SLC52A2/ABCC3/SLC5A6/LOC100055178/LOC111771845/AQP1/ATP5MC2/ABCC4/CACNA1H/SCNN1B/NIPAL3/SLC4A2/SLC11A1/LOC100050294/COX5A/LOC100051903/KCND1/SLC39A5/SLC29A2/SV2A/CACNB1/SLC19A1/SLC34A1/SLC6A17/KCNMB1/PITPNM1/SCNN1A/SLC4A3/PITPNM2/SLC15A3/SLC5A9/ASIC3/SLC12A9/TMEM38A/CACNA1G/SLC2A8/SLC7A5/SLC12A5/CHRNE/CHRNA4/SLC5A8/SLC39A4/SLC34A3/TRPM4/TPCN2/AQP5/LOC111774741/SLC39A7/LOC100065800/LOC100050544/LO…	55
MF	GO:0008047	enzyme activator activity	7|997	36|8403	0.127113056525198	0.800817642648853	100057444/100067585/100629442/100055722/100060964/100071716/100630912	SIPA1/GUCA2B/CLPSL2/DCP1B/RALGAPA2/RAP1GAP/ADAP1	7
MF	GO:0015081	sodium ion transmembrane transporter activity	5|997	23|8403	0.128526288326359	0.800817642648853	100055178/100069008/100058458/100059623/100063408	LOC100055178/SCNN1B/SLC6A17/SCNN1A/ASIC3	5
MF	GO:0003924	GTPase activity	24|997	160|8403	0.133585790615352	0.811533677988263	111767714/100057652/100052087/100630898/100050361/100053451/100056212/100059249/100072072/100073171/100629875/100054701/100055781/100058091/100062085/100063170/100064830/100066358/100066937/100068142/100068479/100069542/100629655/100055481	LOC111767714/LOC100057652/LOC100052087/LOC100630898/LOC100050361/REM1/RAB22A/TUBA4A/RAB34/RNF112/TUBB2A/RAC2/RRAS/RAB1B/GNAI2/GNA14/RAB4B/RHOG/RHOT2/RAB26/RHOQ/RAB3A/RAB44/HRAS	24
MF	GO:0016788	hydrolase activity, acting on ester bonds	30|997	209|8403	0.154156279854712	0.890219932316061	100053524/100052086/100071838/100037401/100061580/100062376/100064629/100069133/100070475/100071062/100051611/100052605/100052684/100052882/100054792/100055348/100055381/100056254/100057311/100058275/100058924/100062840/100064500/100064719/100070588/100146273/100146918/100060489/100066880/100146191	DUSP23/SMPD4/PLA2G2D/PLA2G2A/PTPN9/LOC100062376/LOC100064629/ERN2/PTRH1/PLA2G4B/DUSP2/SYNJ1/NT5M/PTPN6/DUSP22/VARS2/RNASET2/CDKN3/FASN/ALPL/VARS/USB1/DIS3L2/ARSH/PTPRU/GDPD3/DUSP15/PDE6A/PTPRA/LOC100146191	30
MF	GO:0003700	DNA binding transcription factor activity	30|997	214|8403	0.187728287240755	0.890219932316061	100054693/100065492/100059218/100072285/100051732/100052399/100056246/100033902/100034011/100034072/100049962/100052513/100052978/100053106/100053960/100054274/100054333/100055087/100057002/100057649/100058699/100058895/100063350/100065378/100068415/100070036/111773414/111775407/100147129/111775177	STAT4/LOC100065492/EHF/E2F6/TEAD2/NR1H2/BATF2/NR5A1/STAT3/VDR/FOXQ1/STAT2/HSF4/SPDEF/BATF3/RARA/FOXP4/IRF7/CREB3L1/JDP2/ESRRB/FEV/HSF1/NFATC1/MYCL/NR2F6/ATF6/LOC111775407/FOXJ1/CEBPA	30
MF	GO:0016491	oxidoreductase activity	48|997	356|8403	0.187857927545816	0.890219932316061	100050979/100060312/100054748/100009712/100033897/100050395/100051612/100053296/100054877/100059789/100063353/100068678/100073103/100630899/102147826/791246/100051391/100051521/100051917/100053689/100054601/100055206/100056580/100059605/100060032/100064086/100065024/100065225/100066168/100066566/100067615/100068608/100070088/100070895/100070905/100070907/100070945/100071050/100071412/100147344/10…	MTHFR/FDXR/ERO1A/CYP19A1/GAPDH/LOC100050395/MDH1/LOC100053296/LOC100054877/POR/LOC100063353/BCKDHA/MOXD1/LOC100630899/LOC102147826/NOS2/COX5A/DHDH/TXNRD2/HAAO/LOC100054601/LDHD/MIOX/PIPOX/P3H3/ACOXL/TECR/OGDH/PPOX/GRHPR/SQLE/LOC100068608/CYP1B1/LOC100070895/LOC100070905/EPX/CYP2D50/CYB5R3/PTGIS/LOC100147344/LOC100630892/LOC106782716/LOC111771736/LOC111772301/TYR/LOC100068295/LOC111767626/ACAD8	48
MF	GO:0046914	transition metal ion binding	52|997	388|8403	0.188644581604618	0.890219932316061	100069005/100061898/100065492/100009712/100052247/100052399/100053867/100059823/100062744/100063353/100071225/100072696/100073103/100033902/100034072/100050814/100051958/100052257/100052435/100053689/100054274/100054631/100055990/100056095/100056497/100056580/100058699/100060051/100061643/100064831/100064936/100066492/100068006/100068047/100070036/100070088/100070895/100070905/100070945/100071412…	MMP8/MARCH5/LOC100065492/CYP19A1/RNF207/NR1H2/MBD1/TRIM50/PML/LOC100063353/TRIM54/ZZEF1/MOXD1/NR5A1/VDR/NFU1/ZMIZ2/LTA4H/ZNF276/HAAO/RARA/MID2/ZMYM3/ZFAND2B/UBR1/MIOX/ESRRB/LOC100060051/NEIL1/TRIM28/MARCH10/PRICKLE4/TRAF2/RNF151/NR2F6/CYP1B1/LOC100070895/LOC100070905/CYP2D50/PTGIS/MMP28/UBR4/MMP23B/LOC100147344/TRIM52/ZSWIM7/LOC106782716/GATA1/LOC100068295/ZCWPW1/LOC111767626/LOC100059905	52
MF	GO:0030246	carbohydrate binding	7|997	40|8403	0.189814136237508	0.890219932316061	100071952/100071956/100071980/100056382/100066719/100070040/100147020	LOC100071952/LOC100071956/LOC100071980/MAN2B2/FUOM/GALK2/GRIFIN	7
MF	GO:0004197	cysteine-type endopeptidase activity	3|997	13|8403	0.193735319564876	0.890219932316061	100060963/100056798/100070732	CTSB/CAPN3/CAPN13	3
MF	GO:0022890	inorganic cation transmembrane transporter activity	15|997	100|8403	0.202349024605105	0.890219932316061	100055178/100064131/100069008/100071495/100033912/100051391/100052215/100055054/100058458/100059234/100059623/100063408/100069904/100147065/100061379	LOC100055178/ATP5MC2/SCNN1B/NIPAL3/SLC11A1/COX5A/SLC39A5/CACNB1/SLC6A17/KCNMB1/SCNN1A/ASIC3/TMEM38A/SLC39A4/SLC39A7	15
MF	GO:0004725	protein tyrosine phosphatase activity	6|997	34|8403	0.209719210201631	0.890219932316061	100061580/100052882/100056254/100070588/100066880/100146191	PTPN9/PTPN6/CDKN3/PTPRU/PTPRA/LOC100146191	6
MF	GO:0016849	phosphorus-oxygen lyase activity	3|997	14|8403	0.226220912546986	0.890219932316061	100055416/100058891/100630860	NPR2/ADCY7/LOC100630860	3
MF	GO:0005096	GTPase activator activity	4|997	21|8403	0.23304896358038	0.890219932316061	100057444/100060964/100071716/100630912	SIPA1/RALGAPA2/RAP1GAP/ADAP1	4
MF	GO:0016763	transferase activity, transferring pentosyl groups	4|997	21|8403	0.23304896358038	0.890219932316061	100052937/100053293/100066272/100146854	ART1/PARP16/ART5/TYMP	4
MF	GO:0004222	metalloendopeptidase activity	10|997	65|8403	0.237565019550497	0.890219932316061	100056914/100069005/100064739/100059042/100063219/100071568/100146710/100147003/100630632/100064340	BMP1/MMP8/ADAMTS15/ECE2/ADAM15/MMP28/MMP23B/ADAMTS10/ADAMTS2/ADAM11	10
MF	GO:0017016	Ras GTPase binding	10|997	65|8403	0.237565019550497	0.890219932316061	100070242/100051814/100060560/100052313/100054189/100056119/100059388/100060769/100064178/100065281	AKAP13/DIAPH3/KALRN/PLEKHG3/ARHGEF26/ITSN2/PLEKHG5/ARHGEF16/FGD2/ARHGEF10	10
MF	GO:0031267	small GTPase binding	10|997	65|8403	0.237565019550497	0.890219932316061	100070242/100051814/100060560/100052313/100054189/100056119/100059388/100060769/100064178/100065281	AKAP13/DIAPH3/KALRN/PLEKHG3/ARHGEF26/ITSN2/PLEKHG5/ARHGEF16/FGD2/ARHGEF10	10
MF	GO:0003735	structural constituent of ribosome	21|997	151|8403	0.25016605581164	0.890219932316061	100629834/100066606/100059037/100061717/100068030/100070291/100070944/100630311/111771784/111772132/111772335/100051276/100051915/100052082/100052183/100055584/100065572/100071885/102149979/100067678/100070500	LOC100629834/MRPL28/RPL26L1/LOC100061717/RPL3L/RPL3/RPL35/LOC100630311/LOC111771784/LOC111772132/LOC111772335/LOC100051276/RPL13A/MRPL51/LOC100052183/LOC100055584/RPS2/MRPL36/LOC102149979/MRPL14/LOC100070500	21
MF	GO:0016705	oxidoreductase activity, acting on paired donors, with incorporation or reduction of molecular oxygen	14|997	97|8403	0.257026393010086	0.890219932316061	100009712/100063353/100073103/791246/100067615/100070088/100070895/100070905/100070945/100071412/100147344/106782716/100068295/111767626	CYP19A1/LOC100063353/MOXD1/NOS2/SQLE/CYP1B1/LOC100070895/LOC100070905/CYP2D50/PTGIS/LOC100147344/LOC106782716/LOC100068295/LOC111767626	14
MF	GO:0004497	monooxygenase activity	3|997	15|8403	0.259630073764434	0.890219932316061	100073103/791246/100067615	MOXD1/NOS2/SQLE	3
MF	GO:0016791	phosphatase activity	12|997	82|8403	0.26282458399377	0.890219932316061	100053524/100061580/100051611/100052684/100052882/100054792/100056254/100058275/100070588/100146918/100066880/100146191	DUSP23/PTPN9/DUSP2/NT5M/PTPN6/DUSP22/CDKN3/ALPL/PTPRU/DUSP15/PTPRA/LOC100146191	12
MF	GO:0004721	phosphoprotein phosphatase activity	10|997	67|8403	0.267914257847973	0.890219932316061	100053524/100061580/100051611/100052882/100054792/100056254/100070588/100146918/100066880/100146191	DUSP23/PTPN9/DUSP2/PTPN6/DUSP22/CDKN3/PTPRU/DUSP15/PTPRA/LOC100146191	10
MF	GO:0008289	lipid binding	12|997	83|8403	0.276767350255886	0.890219932316061	100052446/100052045/100056507/100059291/100062583/111774219/100060179/100060460/100062506/100068780/106781244/106782421	STARD10/LOC100052045/PLTP/ANXA9/APOA1/APOC3/NISCH/ACOT11/APOA4/BPIFB6/LOC106781244/LOC106782421	12
MF	GO:0044877	protein-containing complex binding	4|997	23|8403	0.287932122274492	0.890219932316061	111767473/111768184/100062085/100063170	LOC111767473/LOC111768184/GNAI2/GNA14	4
MF	GO:0140098	catalytic activity, acting on RNA	13|997	92|8403	0.293535757692669	0.890219932316061	100057117/100056569/100062376/100069133/100070475/100051668/100055335/100055348/100055381/100058924/100059019/100064500/100066375	POLR3D/DDX54/LOC100062376/ERN2/PTRH1/TRMT2A/KARS/VARS2/RNASET2/VARS/TARS2/DIS3L2/CARS2	13
MF	GO:0015103	inorganic anion transmembrane transporter activity	3|997	16|8403	0.293610944519607	0.890219932316061	100050294/100058397/100147578	LOC100050294/SLC34A1/SLC34A3	3
MF	GO:0008092	cytoskeletal protein binding	15|997	108|8403	0.297234652753461	0.890219932316061	100058977/100051814/100056416/100057603/100057836/100059729/100064427/111767473/111768184/100009693/100052180/100058362/100061276/100068448/100068529	NF2/DIAPH3/EPB41/CFL1/KIF1A/LOC100059729/GMFG/LOC111767473/LOC111768184/TLR9/XIRP2/KIF17/RFLNA/CAMSAP1/DBN1	15
MF	GO:0015075	ion transmembrane transporter activity	30|997	228|8403	0.299200069389568	0.890219932316061	100063312/100055178/100064131/100067492/100069008/100071495/791243/100033912/100050294/100051391/100051922/100052215/100055054/100058397/100058458/100059234/100059623/100059721/100063408/100069904/100070000/100146223/100146784/100147065/100147578/102148867/102150167/100061379/100060055/111774151	SLC52A2/LOC100055178/ATP5MC2/CACNA1H/SCNN1B/NIPAL3/SLC4A2/SLC11A1/LOC100050294/COX5A/KCND1/SLC39A5/CACNB1/SLC34A1/SLC6A17/KCNMB1/SCNN1A/SLC4A3/ASIC3/TMEM38A/CACNA1G/CHRNE/CHRNA4/SLC39A4/SLC34A3/TRPM4/TPCN2/SLC39A7/GLRA1/HCN2	30
MF	GO:0016829	lyase activity	7|997	46|8403	0.301292276400356	0.890219932316061	100070049/100630290/100055416/100058891/100070689/100071253/100630860	MLYCD/PCBD2/NPR2/ADCY7/HOGA1/CHAC1/LOC100630860	7
MF	GO:0004812	aminoacyl-tRNA ligase activity	5|997	31|8403	0.304064684391175	0.890219932316061	100055335/100055348/100058924/100059019/100066375	KARS/VARS2/VARS/TARS2/CARS2	5
MF	GO:0016875	ligase activity, forming carbon-oxygen bonds	5|997	31|8403	0.304064684391175	0.890219932316061	100055335/100055348/100058924/100059019/100066375	KARS/VARS2/VARS/TARS2/CARS2	5
MF	GO:0140097	catalytic activity, acting on DNA	5|997	31|8403	0.304064684391175	0.890219932316061	100060731/100061643/100065937/100070125/100052225	RTEL1/NEIL1/TOP1MT/POLL/POLA1	5
MF	GO:0015267	channel activity	18|997	133|8403	0.311816124257122	0.890219932316061	100069916/100067492/100069008/100050294/100051922/100055054/100059234/100059623/100063408/100069904/100070000/100146223/100146784/102148867/102150167/111767458/100060055/111774151	AQP1/CACNA1H/SCNN1B/LOC100050294/KCND1/CACNB1/KCNMB1/SCNN1A/ASIC3/TMEM38A/CACNA1G/CHRNE/CHRNA4/TRPM4/TPCN2/AQP5/GLRA1/HCN2	18
MF	GO:0022803	passive transmembrane transporter activity	18|997	133|8403	0.311816124257122	0.890219932316061	100069916/100067492/100069008/100050294/100051922/100055054/100059234/100059623/100063408/100069904/100070000/100146223/100146784/102148867/102150167/111767458/100060055/111774151	AQP1/CACNA1H/SCNN1B/LOC100050294/KCND1/CACNB1/KCNMB1/SCNN1A/ASIC3/TMEM38A/CACNA1G/CHRNE/CHRNA4/TRPM4/TPCN2/AQP5/GLRA1/HCN2	18
MF	GO:0004175	endopeptidase activity	35|997	270|8403	0.312386424176396	0.890219932316061	100056914/100069005/100060963/100055161/100053502/100056798/100060546/100061144/100064739/100068549/100068931/111774135/100033966/100050670/100058873/100059042/100063219/100064967/100065003/100065064/100067108/100068757/100069647/100070732/100071190/100071568/100146710/100147003/100147008/100147215/100147321/100630632/100052901/100064340/100067538	BMP1/MMP8/CTSB/CTSE/HM13/CAPN3/SPPL2B/RHBDD2/ADAMTS15/LOC100068549/FURIN/GZMM/RET/LOC100050670/HPN/ECE2/ADAM15/PRSS53/LOC100065003/PRSS50/KLK12/LOC100068757/TMPRSS6/CAPN13/TMPRSS4/MMP28/MMP23B/ADAMTS10/KLK1/PRTN3/LOC100147321/ADAMTS2/LOC100052901/ADAM11/TPSG1	35
MF	GO:0004620	phospholipase activity	4|997	24|8403	0.316035484932603	0.890219932316061	100052086/100071838/100037401/100071062	SMPD4/PLA2G2D/PLA2G2A/PLA2G4B	4
MF	GO:0008324	cation transmembrane transporter activity	15|997	110|8403	0.322876444432763	0.890219932316061	100055178/100064131/100069008/100071495/100033912/100051391/100052215/100055054/100058458/100059234/100059623/100063408/100069904/100147065/100061379	LOC100055178/ATP5MC2/SCNN1B/NIPAL3/SLC11A1/COX5A/SLC39A5/CACNB1/SLC6A17/KCNMB1/SCNN1A/ASIC3/TMEM38A/SLC39A4/SLC39A7	15
MF	GO:0016462	pyrophosphatase activity	44|997	345|8403	0.325538791344378	0.890219932316061	100058987/111767714/100053155/100057652/100070025/100052087/100061177/100630898/100050361/100050431/100052544/100053451/100056212/100056569/100057836/100059249/100059729/100060731/100063344/100072072/100073171/100629875/100054701/100055781/100058091/100058362/100059323/100059670/100062085/100063170/100064830/100066358/100066937/100068142/100068479/100069423/100069542/100069995/100073091/100629655…	LOC100058987/LOC111767714/ATP13A2/LOC100057652/ABCC3/LOC100052087/DNAH10/LOC100630898/LOC100050361/ABCC4/ITPA/REM1/RAB22A/DDX54/KIF1A/TUBA4A/LOC100059729/RTEL1/MYO7A/RAB34/RNF112/TUBB2A/RAC2/RRAS/RAB1B/KIF17/DHX37/MYO15B/GNAI2/GNA14/RAB4B/RHOG/RHOT2/RAB26/RHOQ/MYH7B/RAB3A/MYO9B/DNAH9/RAB44/LOC111771826/LOC111771897/HRAS/MYH4	44
MF	GO:0016818	hydrolase activity, acting on acid anhydrides, in phosphorus-containing anhydrides	44|997	346|8403	0.332928332635346	0.890219932316061	100058987/111767714/100053155/100057652/100070025/100052087/100061177/100630898/100050361/100050431/100052544/100053451/100056212/100056569/100057836/100059249/100059729/100060731/100063344/100072072/100073171/100629875/100054701/100055781/100058091/100058362/100059323/100059670/100062085/100063170/100064830/100066358/100066937/100068142/100068479/100069423/100069542/100069995/100073091/100629655…	LOC100058987/LOC111767714/ATP13A2/LOC100057652/ABCC3/LOC100052087/DNAH10/LOC100630898/LOC100050361/ABCC4/ITPA/REM1/RAB22A/DDX54/KIF1A/TUBA4A/LOC100059729/RTEL1/MYO7A/RAB34/RNF112/TUBB2A/RAC2/RRAS/RAB1B/KIF17/DHX37/MYO15B/GNAI2/GNA14/RAB4B/RHOG/RHOT2/RAB26/RHOQ/MYH7B/RAB3A/MYO9B/DNAH9/RAB44/LOC111771826/LOC111771897/HRAS/MYH4	44
MF	GO:0042578	phosphoric ester hydrolase activity	16|997	119|8403	0.335857131685709	0.890219932316061	100053524/100052086/100061580/100051611/100052605/100052684/100052882/100054792/100056254/100058275/100070588/100146273/100146918/100060489/100066880/100146191	DUSP23/SMPD4/PTPN9/DUSP2/SYNJ1/NT5M/PTPN6/DUSP22/CDKN3/ALPL/PTPRU/GDPD3/DUSP15/PDE6A/PTPRA/LOC100146191	16
MF	GO:0005319	lipid transporter activity	2|997	10|8403	0.336487236015011	0.890219932316061	100059453/100060642	PITPNM1/PITPNM2	2
MF	GO:0008375	acetylglucosaminyltransferase activity	2|997	10|8403	0.336487236015011	0.890219932316061	100058438/100065181	MGAT5B/PIGQ	2
MF	GO:0009982	pseudouridine synthase activity	2|997	10|8403	0.336487236015011	0.890219932316061	100070261/100065297	TRUB2/RPUSD1	2
MF	GO:0016709	oxidoreductase activity, acting on paired donors, with incorporation or reduction of molecular oxygen, NAD(P)H as one donor, and incorporation of one atom of oxygen	2|997	10|8403	0.336487236015011	0.890219932316061	791246/100067615	NOS2/SQLE	2
MF	GO:0051015	actin filament binding	2|997	10|8403	0.336487236015011	0.890219932316061	111767473/111768184	LOC111767473/LOC111768184	2
MF	GO:0016853	isomerase activity	7|997	48|8403	0.341257752749435	0.890219932316061	100054748/100070261/100054084/100055392/100065297/100065937/100066719	ERO1A/TRUB2/PPIE/PIN1/RPUSD1/TOP1MT/FUOM	7
MF	GO:0140101	catalytic activity, acting on a tRNA	7|997	48|8403	0.341257752749435	0.890219932316061	100062376/100070475/100055335/100055348/100058924/100059019/100066375	LOC100062376/PTRH1/KARS/VARS2/VARS/TARS2/CARS2	7
MF	GO:0017111	nucleoside-triphosphatase activity	43|997	339|8403	0.341832304304161	0.890219932316061	100058987/111767714/100053155/100057652/100070025/100052087/100061177/100630898/100050361/100050431/100053451/100056212/100056569/100057836/100059249/100059729/100060731/100063344/100072072/100073171/100629875/100054701/100055781/100058091/100058362/100059323/100059670/100062085/100063170/100064830/100066358/100066937/100068142/100068479/100069423/100069542/100069995/100073091/100629655/111771826…	LOC100058987/LOC111767714/ATP13A2/LOC100057652/ABCC3/LOC100052087/DNAH10/LOC100630898/LOC100050361/ABCC4/REM1/RAB22A/DDX54/KIF1A/TUBA4A/LOC100059729/RTEL1/MYO7A/RAB34/RNF112/TUBB2A/RAC2/RRAS/RAB1B/KIF17/DHX37/MYO15B/GNAI2/GNA14/RAB4B/RHOG/RHOT2/RAB26/RHOQ/MYH7B/RAB3A/MYO9B/DNAH9/RAB44/LOC111771826/LOC111771897/HRAS/MYH4	43
MF	GO:0016298	lipase activity	4|997	25|8403	0.344347276192087	0.890219932316061	100052086/100071838/100037401/100071062	SMPD4/PLA2G2D/PLA2G2A/PLA2G4B	4
MF	GO:0015318	inorganic molecular entity transmembrane transporter activity	27|997	209|8403	0.347811138488053	0.890219932316061	100055178/100064131/100067492/100069008/100071495/100033912/100050294/100051391/100051922/100052215/100055054/100058397/100058458/100059234/100059623/100063408/100069904/100070000/100146223/100146784/100147065/100147578/102148867/102150167/100061379/100060055/111774151	LOC100055178/ATP5MC2/CACNA1H/SCNN1B/NIPAL3/SLC11A1/LOC100050294/COX5A/KCND1/SLC39A5/CACNB1/SLC34A1/SLC6A17/KCNMB1/SCNN1A/ASIC3/TMEM38A/CACNA1G/CHRNE/CHRNA4/SLC39A4/SLC34A3/TRPM4/TPCN2/SLC39A7/GLRA1/HCN2	27
MF	GO:0004674	protein serine/threonine kinase activity	6|997	41|8403	0.358388658978479	0.890219932316061	100146996/100060479/100061130/100062619/100066882/100050017	MAST1/WNK3/AKT1/ACVR1B/PKN3/OXSR1	6
MF	GO:0051287	NAD binding	3|997	18|8403	0.362041953735711	0.890219932316061	100054908/100063125/100066566	SIRT3/SIRT6/GRHPR	3
MF	GO:0050662	coenzyme binding	14|997	105|8403	0.36313189339518	0.890219932316061	100059789/100060580/100069889/111771135/791246/100050941/100051917/100054601/100054908/100055206/100063125/100066566/100067615/100072888	POR/ALAS2/GCAT/LOC111771135/NOS2/SDR39U1/TXNRD2/LOC100054601/SIRT3/LDHD/SIRT6/GRHPR/SQLE/ACAD8	14
MF	GO:0008083	growth factor activity	8|997	57|8403	0.363322348798296	0.890219932316061	100034225/100060309/100034077/100054542/100055238/100065517/100072461/111769683	IL4/FGF8/INHA/FGF21/VEGFB/PSPN/FGF22/GDF1	8
MF	GO:0004857	enzyme inhibitor activity	9|997	65|8403	0.36430872501299	0.890219932316061	106782950/100056596/100051766/100059008/100064080/100068086/100068204/102147407/111771499	LOC106782950/ATP5IF1/AMBP/CSTL1/SPINT2/FETUB/PPP1R1B/LOC102147407/PCSK1N	9
MF	GO:0016817	hydrolase activity, acting on acid anhydrides	44|997	351|8403	0.370577479003281	0.890219932316061	100058987/111767714/100053155/100057652/100070025/100052087/100061177/100630898/100050361/100050431/100052544/100053451/100056212/100056569/100057836/100059249/100059729/100060731/100063344/100072072/100073171/100629875/100054701/100055781/100058091/100058362/100059323/100059670/100062085/100063170/100064830/100066358/100066937/100068142/100068479/100069423/100069542/100069995/100073091/100629655…	LOC100058987/LOC111767714/ATP13A2/LOC100057652/ABCC3/LOC100052087/DNAH10/LOC100630898/LOC100050361/ABCC4/ITPA/REM1/RAB22A/DDX54/KIF1A/TUBA4A/LOC100059729/RTEL1/MYO7A/RAB34/RNF112/TUBB2A/RAC2/RRAS/RAB1B/KIF17/DHX37/MYO15B/GNAI2/GNA14/RAB4B/RHOG/RHOT2/RAB26/RHOQ/MYH7B/RAB3A/MYO9B/DNAH9/RAB44/LOC111771826/LOC111771897/HRAS/MYH4	44
MF	GO:0001067	regulatory region nucleic acid binding	2|997	11|8403	0.38168966276937	0.890219932316061	100055087/100063253	IRF7/IRF1	2
MF	GO:0004198	calcium-dependent cysteine-type endopeptidase activity	2|997	11|8403	0.38168966276937	0.890219932316061	100056798/100070732	CAPN3/CAPN13	2
MF	GO:0044212	transcription regulatory region DNA binding	2|997	11|8403	0.38168966276937	0.890219932316061	100055087/100063253	IRF7/IRF1	2
MF	GO:0005216	ion channel activity	16|997	123|8403	0.38711087295358	0.890219932316061	100067492/100069008/100050294/100051922/100055054/100059234/100059623/100063408/100069904/100070000/100146223/100146784/102148867/102150167/100060055/111774151	CACNA1H/SCNN1B/LOC100050294/KCND1/CACNB1/KCNMB1/SCNN1A/ASIC3/TMEM38A/CACNA1G/CHRNE/CHRNA4/TRPM4/TPCN2/GLRA1/HCN2	16
MF	GO:0022838	substrate-specific channel activity	16|997	123|8403	0.38711087295358	0.890219932316061	100067492/100069008/100050294/100051922/100055054/100059234/100059623/100063408/100069904/100070000/100146223/100146784/102148867/102150167/100060055/111774151	CACNA1H/SCNN1B/LOC100050294/KCND1/CACNB1/KCNMB1/SCNN1A/ASIC3/TMEM38A/CACNA1G/CHRNE/CHRNA4/TRPM4/TPCN2/GLRA1/HCN2	16
MF	GO:0008138	protein tyrosine/serine/threonine phosphatase activity	4|997	27|8403	0.400964666805522	0.890219932316061	100053524/100051611/100054792/100146918	DUSP23/DUSP2/DUSP22/DUSP15	4
MF	GO:0003774	motor activity	12|997	92|8403	0.409702115822579	0.890219932316061	100061177/100057836/100059729/100063344/100058362/100059670/100069423/100069995/100073091/111771826/111771897/100062919	DNAH10/KIF1A/LOC100059729/MYO7A/KIF17/MYO15B/MYH7B/MYO9B/DNAH9/LOC111771826/LOC111771897/MYH4	12
MF	GO:0048037	cofactor binding	29|997	232|8403	0.411330243353849	0.890219932316061	100054109/100009712/100059789/100060580/100063353/100065704/100069889/111771135/791246/100050814/100050941/100051917/100054601/100054908/100055206/100063125/100066566/100067615/100070088/100070895/100070905/100070907/100070945/100071412/100147344/106782716/100068295/111767626/100072888	HBB/CYP19A1/POR/ALAS2/LOC100063353/MOCS1/GCAT/LOC111771135/NOS2/NFU1/SDR39U1/TXNRD2/LOC100054601/SIRT3/LDHD/SIRT6/GRHPR/SQLE/CYP1B1/LOC100070895/LOC100070905/EPX/CYP2D50/PTGIS/LOC100147344/LOC106782716/LOC100068295/LOC111767626/ACAD8	29
MF	GO:0004252	serine-type endopeptidase activity	19|997	150|8403	0.41712914048575	0.890219932316061	100061144/100068549/100068931/111774135/100033966/100050670/100058873/100064967/100065003/100065064/100067108/100068757/100069647/100071190/100147008/100147215/100147321/100052901/100067538	RHBDD2/LOC100068549/FURIN/GZMM/RET/LOC100050670/HPN/PRSS53/LOC100065003/PRSS50/KLK12/LOC100068757/TMPRSS6/TMPRSS4/KLK1/PRTN3/LOC100147321/LOC100052901/TPSG1	19
MF	GO:0005198	structural molecule activity	23|997	183|8403	0.417182317307683	0.890219932316061	100629834/100066606/100059037/100061717/100068030/100070291/100070944/100146605/100630311/111771784/111772132/111772335/100051276/100051915/100052082/100052183/100053832/100055584/100065572/100071885/102149979/100067678/100070500	LOC100629834/MRPL28/RPL26L1/LOC100061717/RPL3L/RPL3/RPL35/HSPB6/LOC100630311/LOC111771784/LOC111772132/LOC111772335/LOC100051276/RPL13A/MRPL51/LOC100052183/LOC100053832/LOC100055584/RPS2/MRPL36/LOC102149979/MRPL14/LOC100070500	23
MF	GO:0020037	heme binding	13|997	101|8403	0.421766312748994	0.890219932316061	100054109/100009712/100063353/100070088/100070895/100070905/100070907/100070945/100071412/100147344/106782716/100068295/111767626	HBB/CYP19A1/LOC100063353/CYP1B1/LOC100070895/LOC100070905/EPX/CYP2D50/PTGIS/LOC100147344/LOC106782716/LOC100068295/LOC111767626	13
MF	GO:0004623	phospholipase A2 activity	2|997	12|8403	0.425516948967199	0.890219932316061	100071838/100037401	PLA2G2D/PLA2G2A	2
MF	GO:0016278	lysine N-methyltransferase activity	2|997	12|8403	0.425516948967199	0.890219932316061	100064888/100059905	SETD2/LOC100059905	2
MF	GO:0016279	protein-lysine N-methyltransferase activity	2|997	12|8403	0.425516948967199	0.890219932316061	100064888/100059905	SETD2/LOC100059905	2
MF	GO:0018024	histone-lysine N-methyltransferase activity	2|997	12|8403	0.425516948967199	0.890219932316061	100064888/100059905	SETD2/LOC100059905	2
MF	GO:0019239	deaminase activity	2|997	12|8403	0.425516948967199	0.890219932316061	100070132/100070773	ADAD2/ADA	2
MF	GO:0042054	histone methyltransferase activity	2|997	12|8403	0.425516948967199	0.890219932316061	100064888/100059905	SETD2/LOC100059905	2
MF	GO:0140110	transcription regulator activity	30|997	242|8403	0.427673961045474	0.890219932316061	100054693/100065492/100059218/100072285/100051732/100052399/100056246/100033902/100034011/100034072/100049962/100052513/100052978/100053106/100053960/100054274/100054333/100055087/100057002/100057649/100058699/100058895/100063350/100065378/100068415/100070036/111773414/111775407/100147129/111775177	STAT4/LOC100065492/EHF/E2F6/TEAD2/NR1H2/BATF2/NR5A1/STAT3/VDR/FOXQ1/STAT2/HSF4/SPDEF/BATF3/RARA/FOXP4/IRF7/CREB3L1/JDP2/ESRRB/FEV/HSF1/NFATC1/MYCL/NR2F6/ATF6/LOC111775407/FOXJ1/CEBPA	30
MF	GO:0005506	iron ion binding	14|997	111|8403	0.446742674966532	0.890219932316061	100009712/100063353/100050814/100053689/100056580/100070088/100070895/100070905/100070945/100071412/100147344/106782716/100068295/111767626	CYP19A1/LOC100063353/NFU1/HAAO/MIOX/CYP1B1/LOC100070895/LOC100070905/CYP2D50/PTGIS/LOC100147344/LOC106782716/LOC100068295/LOC111767626	14
MF	GO:0050660	flavin adenine dinucleotide binding	5|997	37|8403	0.45165411147778	0.890219932316061	100051917/100054601/100055206/100067615/100072888	TXNRD2/LOC100054601/LDHD/SQLE/ACAD8	5
MF	GO:0060589	nucleoside-triphosphatase regulator activity	5|997	37|8403	0.45165411147778	0.890219932316061	100056596/100057444/100060964/100071716/100630912	ATP5IF1/SIPA1/RALGAPA2/RAP1GAP/ADAP1	5
MF	GO:0005044	scavenger receptor activity	4|997	29|8403	0.456649233954216	0.890219932316061	100072730/100050573/100066851/100147591	SSC5D/LGALS3BP/LOC100066851/LOC100147591	4
MF	GO:0038024	cargo receptor activity	4|997	29|8403	0.456649233954216	0.890219932316061	100072730/100050573/100066851/100147591	SSC5D/LGALS3BP/LOC100066851/LOC100147591	4
MF	GO:0004540	ribonuclease activity	3|997	21|8403	0.462081674252677	0.890219932316061	100069133/100055381/100064500	ERN2/RNASET2/DIS3L2	3
MF	GO:0016627	oxidoreductase activity, acting on the CH-CH group of donors	3|997	21|8403	0.462081674252677	0.890219932316061	100064086/100065024/100072888	ACOXL/TECR/ACAD8	3
MF	GO:0016874	ligase activity	7|997	54|8403	0.462940293887868	0.890219932316061	100055335/100055348/100058924/100059019/100066375/100070426/100071472	KARS/VARS2/VARS/TARS2/CARS2/FPGS/ACACA	7
MF	GO:0046906	tetrapyrrole binding	13|997	104|8403	0.465326553162642	0.890219932316061	100054109/100009712/100063353/100070088/100070895/100070905/100070907/100070945/100071412/100147344/106782716/100068295/111767626	HBB/CYP19A1/LOC100063353/CYP1B1/LOC100070895/LOC100070905/EPX/CYP2D50/PTGIS/LOC100147344/LOC106782716/LOC100068295/LOC111767626	13
MF	GO:0005244	voltage-gated ion channel activity	2|997	13|8403	0.467659063403986	0.890219932316061	100050294/100055054	LOC100050294/CACNB1	2
MF	GO:0008170	N-methyltransferase activity	2|997	13|8403	0.467659063403986	0.890219932316061	100064888/100059905	SETD2/LOC100059905	2
MF	GO:0008276	protein methyltransferase activity	2|997	13|8403	0.467659063403986	0.890219932316061	100064888/100059905	SETD2/LOC100059905	2
MF	GO:0022832	voltage-gated channel activity	2|997	13|8403	0.467659063403986	0.890219932316061	100050294/100055054	LOC100050294/CACNB1	2
MF	GO:0031406	carboxylic acid binding	2|997	13|8403	0.467659063403986	0.890219932316061	100049972/100060121	FTCD/STAB1	2
MF	GO:0043177	organic acid binding	2|997	13|8403	0.467659063403986	0.890219932316061	100049972/100060121	FTCD/STAB1	2
MF	GO:0004866	endopeptidase inhibitor activity	6|997	46|8403	0.468922433483357	0.890219932316061	106782950/100051766/100059008/100064080/100068086/111771499	LOC106782950/AMBP/CSTL1/SPINT2/FETUB/PCSK1N	6
MF	GO:0061135	endopeptidase regulator activity	6|997	46|8403	0.468922433483357	0.890219932316061	106782950/100051766/100059008/100064080/100068086/111771499	LOC106782950/AMBP/CSTL1/SPINT2/FETUB/PCSK1N	6
MF	GO:0004869	cysteine-type endopeptidase inhibitor activity	2|997	14|8403	0.507898755213485	0.937801087359773	100059008/100068086	CSTL1/FETUB	2
MF	GO:0008484	sulfuric ester hydrolase activity	2|997	14|8403	0.507898755213485	0.937801087359773	100064629/100064719	LOC100064629/ARSH	2
MF	GO:0016701	oxidoreductase activity, acting on single donors with incorporation of molecular oxygen	2|997	14|8403	0.507898755213485	0.937801087359773	100053689/100056580	HAAO/MIOX	2
MF	GO:0030695	GTPase regulator activity	4|997	31|8403	0.510479485777625	0.937801087359773	100057444/100060964/100071716/100630912	SIPA1/RALGAPA2/RAP1GAP/ADAP1	4
MF	GO:0008236	serine-type peptidase activity	19|997	159|8403	0.523921769010379	0.937801087359773	100061144/100068549/100068931/111774135/100033966/100050670/100058873/100064967/100065003/100065064/100067108/100068757/100069647/100071190/100147008/100147215/100147321/100052901/100067538	RHBDD2/LOC100068549/FURIN/GZMM/RET/LOC100050670/HPN/PRSS53/LOC100065003/PRSS50/KLK12/LOC100068757/TMPRSS6/TMPRSS4/KLK1/PRTN3/LOC100147321/LOC100052901/TPSG1	19
MF	GO:0017171	serine hydrolase activity	19|997	159|8403	0.523921769010379	0.937801087359773	100061144/100068549/100068931/111774135/100033966/100050670/100058873/100064967/100065003/100065064/100067108/100068757/100069647/100071190/100147008/100147215/100147321/100052901/100067538	RHBDD2/LOC100068549/FURIN/GZMM/RET/LOC100050670/HPN/PRSS53/LOC100065003/PRSS50/KLK12/LOC100068757/TMPRSS6/TMPRSS4/KLK1/PRTN3/LOC100147321/LOC100052901/TPSG1	19
MF	GO:0004190	aspartic-type endopeptidase activity	3|997	23|8403	0.524859867822754	0.937801087359773	100055161/100053502/100060546	CTSE/HM13/SPPL2B	3
MF	GO:0070001	aspartic-type peptidase activity	3|997	23|8403	0.524859867822754	0.937801087359773	100055161/100053502/100060546	CTSE/HM13/SPPL2B	3
MF	GO:0046983	protein dimerization activity	24|997	202|8403	0.53036875281395	0.940727057910875	100068622/100072285/100052568/100053181/100053847/100062903/100066124/102149567/100053221/100058552/100059275/100059888/100066433/100067303/100067683/100068321/100068400/100068415/100069711/100071129/100072700/102150255/100050837/111770789	EPAS1/E2F6/LOC100052568/LOC100053181/LOC100053847/ZNF862/HAND2/ATOH8/FERD3L/NHLH1/NPAS2/MLXIPL/TFEB/TAF6/ANO7/LOC100068321/SOHLH1/MYCL/TFAP4/LOC100071129/NEUROG1/ASCL5/HELT/OLIG1	24
MF	GO:0005326	neurotransmitter transporter activity	2|997	15|8403	0.546093936974878	0.941140614786491	100055178/100058458	LOC100055178/SLC6A17	2
MF	GO:0005328	neurotransmitter:sodium symporter activity	2|997	15|8403	0.546093936974878	0.941140614786491	100055178/100058458	LOC100055178/SLC6A17	2
MF	GO:0015294	solute:cation symporter activity	2|997	15|8403	0.546093936974878	0.941140614786491	100055178/100058458	LOC100055178/SLC6A17	2
MF	GO:0015370	solute:sodium symporter activity	2|997	15|8403	0.546093936974878	0.941140614786491	100055178/100058458	LOC100055178/SLC6A17	2
MF	GO:0004386	helicase activity	3|997	24|8403	0.554691922521347	0.949226318117516	100056569/100060731/100059323	DDX54/RTEL1/DHX37	3
MF	GO:0008168	methyltransferase activity	7|997	60|8403	0.578840937264516	0.975624782227485	100053900/100055070/100051668/100051817/100064888/100064571/100059905	DNMT3B/LOC100055070/TRMT2A/NSUN4/SETD2/FBL/LOC100059905	7
MF	GO:0003755	peptidyl-prolyl cis-trans isomerase activity	2|997	16|8403	0.582162935897059	0.975624782227485	100054084/100055392	PPIE/PIN1	2
MF	GO:0016859	cis-trans isomerase activity	2|997	16|8403	0.582162935897059	0.975624782227485	100054084/100055392	PPIE/PIN1	2
MF	GO:0008237	metallopeptidase activity	11|997	96|8403	0.59684763175185	0.977372095157736	100056914/100069005/100064739/100052257/100059042/100063219/100071568/100146710/100147003/100630632/100064340	BMP1/MMP8/ADAMTS15/LTA4H/ECE2/ADAM15/MMP28/MMP23B/ADAMTS10/ADAMTS2/ADAM11	11
MF	GO:0019001	guanyl nucleotide binding	23|997	200|8403	0.597500860634715	0.977372095157736	100057652/100069881/100061054/100053451/100056212/100060135/100072072/100073171/100054701/100055781/100056286/100058091/100062085/100063170/100064830/100066358/100066937/100068142/100068479/100069542/100629655/102148321/100055481	LOC100057652/SEPT12/SEPT14/REM1/RAB22A/ARL13A/RAB34/RNF112/RAC2/RRAS/ARL2/RAB1B/GNAI2/GNA14/RAB4B/RHOG/RHOT2/RAB26/RHOQ/RAB3A/RAB44/GTPBP6/HRAS	23
MF	GO:0016866	intramolecular transferase activity	2|997	17|8403	0.616072181479701	0.977372095157736	100070261/100065297	TRUB2/RPUSD1	2
MF	GO:0001882	nucleoside binding	22|997	194|8403	0.624134053735312	0.977372095157736	100057652/100069881/100061054/100053451/100056212/100060135/100072072/100073171/100054701/100055781/100056286/100058091/100064830/100066358/100066937/100068142/100068479/100069542/100629655/102148321/100052225/100055481	LOC100057652/SEPT12/SEPT14/REM1/RAB22A/ARL13A/RAB34/RNF112/RAC2/RRAS/ARL2/RAB1B/RAB4B/RHOG/RHOT2/RAB26/RHOQ/RAB3A/RAB44/GTPBP6/POLA1/HRAS	22
MF	GO:0030414	peptidase inhibitor activity	6|997	54|8403	0.63124310506989	0.977372095157736	106782950/100051766/100059008/100064080/100068086/111771499	LOC106782950/AMBP/CSTL1/SPINT2/FETUB/PCSK1N	6
MF	GO:0061134	peptidase regulator activity	6|997	54|8403	0.63124310506989	0.977372095157736	106782950/100051766/100059008/100064080/100068086/111771499	LOC106782950/AMBP/CSTL1/SPINT2/FETUB/PCSK1N	6
MF	GO:0016798	hydrolase activity, acting on glycosyl bonds	4|997	36|8403	0.632775710209237	0.977372095157736	100071543/100056382/100061643/100073289	FUCA1/MAN2B2/NEIL1/HEXB	4
MF	GO:0016810	hydrolase activity, acting on carbon-nitrogen (but not peptide) bonds	3|997	27|8403	0.637089959949978	0.977372095157736	100068441/100069617/100070132	AMDHD2/GLS/ADAD2	3
MF	GO:0004867	serine-type endopeptidase inhibitor activity	2|997	18|8403	0.6478259599477	0.977372095157736	100051766/100064080	AMBP/SPINT2	2
MF	GO:0008757	S-adenosylmethionine-dependent methyltransferase activity	2|997	18|8403	0.6478259599477	0.977372095157736	100064888/100059905	SETD2/LOC100059905	2
MF	GO:0015293	symporter activity	2|997	18|8403	0.6478259599477	0.977372095157736	100055178/100058458	LOC100055178/SLC6A17	2
MF	GO:0003777	microtubule motor activity	5|997	46|8403	0.651076800675536	0.977372095157736	100061177/100057836/100059729/100058362/100073091	DNAH10/KIF1A/LOC100059729/KIF17/DNAH9	5
MF	GO:0019842	vitamin binding	4|997	37|8403	0.654729843388807	0.977372095157736	100060580/100069889/111771135/100049972	ALAS2/GCAT/LOC111771135/FTCD	4
MF	GO:0016747	transferase activity, transferring acyl groups other than amino-acyl groups	3|997	28|8403	0.662062408574511	0.977372095157736	100060580/100053753/100056316	ALAS2/LCAT/AWAT1	3
MF	GO:0015077	monovalent inorganic cation transmembrane transporter activity	8|997	74|8403	0.664574974061796	0.977372095157736	100055178/100064131/100069008/100051391/100058458/100059234/100059623/100063408	LOC100055178/ATP5MC2/SCNN1B/COX5A/SLC6A17/KCNMB1/SCNN1A/ASIC3	8
MF	GO:0016741	transferase activity, transferring one-carbon groups	7|997	65|8403	0.665313155809648	0.977372095157736	100053900/100055070/100051668/100051817/100064888/100064571/100059905	DNMT3B/LOC100055070/TRMT2A/NSUN4/SETD2/FBL/LOC100059905	7
MF	GO:0051082	unfolded protein binding	2|997	19|8403	0.677457919061055	0.977372095157736	100052206/100068515	DNAJB13/PDRG1	2
MF	GO:0004518	nuclease activity	4|997	39|8403	0.695931876455782	0.977372095157736	100069133/100055381/100062840/100064500	ERN2/RNASET2/USB1/DIS3L2	4
MF	GO:0001883	purine nucleoside binding	21|997	193|8403	0.698624006162892	0.977372095157736	100057652/100069881/100061054/100053451/100056212/100060135/100072072/100073171/100054701/100055781/100056286/100058091/100064830/100066358/100066937/100068142/100068479/100069542/100629655/102148321/100055481	LOC100057652/SEPT12/SEPT14/REM1/RAB22A/ARL13A/RAB34/RNF112/RAC2/RRAS/ARL2/RAB1B/RAB4B/RHOG/RHOT2/RAB26/RHOQ/RAB3A/RAB44/GTPBP6/HRAS	21
MF	GO:0005525	GTP binding	21|997	193|8403	0.698624006162892	0.977372095157736	100057652/100069881/100061054/100053451/100056212/100060135/100072072/100073171/100054701/100055781/100056286/100058091/100064830/100066358/100066937/100068142/100068479/100069542/100629655/102148321/100055481	LOC100057652/SEPT12/SEPT14/REM1/RAB22A/ARL13A/RAB34/RNF112/RAC2/RRAS/ARL2/RAB1B/RAB4B/RHOG/RHOT2/RAB26/RHOQ/RAB3A/RAB44/GTPBP6/HRAS	21
MF	GO:0032549	ribonucleoside binding	21|997	193|8403	0.698624006162892	0.977372095157736	100057652/100069881/100061054/100053451/100056212/100060135/100072072/100073171/100054701/100055781/100056286/100058091/100064830/100066358/100066937/100068142/100068479/100069542/100629655/102148321/100055481	LOC100057652/SEPT12/SEPT14/REM1/RAB22A/ARL13A/RAB34/RNF112/RAC2/RRAS/ARL2/RAB1B/RAB4B/RHOG/RHOT2/RAB26/RHOQ/RAB3A/RAB44/GTPBP6/HRAS	21
MF	GO:0032550	purine ribonucleoside binding	21|997	193|8403	0.698624006162892	0.977372095157736	100057652/100069881/100061054/100053451/100056212/100060135/100072072/100073171/100054701/100055781/100056286/100058091/100064830/100066358/100066937/100068142/100068479/100069542/100629655/102148321/100055481	LOC100057652/SEPT12/SEPT14/REM1/RAB22A/ARL13A/RAB34/RNF112/RAC2/RRAS/ARL2/RAB1B/RAB4B/RHOG/RHOT2/RAB26/RHOQ/RAB3A/RAB44/GTPBP6/HRAS	21
MF	GO:0032561	guanyl ribonucleotide binding	21|997	193|8403	0.698624006162892	0.977372095157736	100057652/100069881/100061054/100053451/100056212/100060135/100072072/100073171/100054701/100055781/100056286/100058091/100064830/100066358/100066937/100068142/100068479/100069542/100629655/102148321/100055481	LOC100057652/SEPT12/SEPT14/REM1/RAB22A/ARL13A/RAB34/RNF112/RAC2/RRAS/ARL2/RAB1B/RAB4B/RHOG/RHOT2/RAB26/RHOQ/RAB3A/RAB44/GTPBP6/HRAS	21
MF	GO:0008373	sialyltransferase activity	2|997	20|8403	0.705024052780593	0.977372095157736	100066966/100062033	ST6GALNAC3/ST6GAL2	2
MF	GO:0004553	hydrolase activity, hydrolyzing O-glycosyl compounds	3|997	30|8403	0.708199329930363	0.977372095157736	100071543/100056382/100073289	FUCA1/MAN2B2/HEXB	3
MF	GO:0004842	ubiquitin-protein transferase activity	3|997	30|8403	0.708199329930363	0.977372095157736	100052572/100067089/100146886	TMEM129/HERC1/RNF126	3
MF	GO:0019787	ubiquitin-like protein transferase activity	3|997	30|8403	0.708199329930363	0.977372095157736	100052572/100067089/100146886	TMEM129/HERC1/RNF126	3
MF	GO:0030170	pyridoxal phosphate binding	3|997	30|8403	0.708199329930363	0.977372095157736	100060580/100069889/111771135	ALAS2/GCAT/LOC111771135	3
MF	GO:0070279	vitamin B6 binding	3|997	30|8403	0.708199329930363	0.977372095157736	100060580/100069889/111771135	ALAS2/GCAT/LOC111771135	3
MF	GO:0022836	gated channel activity	6|997	59|8403	0.716380699962332	0.977372095157736	100050294/100055054/100059234/100146223/100146784/100060055	LOC100050294/CACNB1/KCNMB1/CHRNE/CHRNA4/GLRA1	6
MF	GO:0022839	ion gated channel activity	6|997	59|8403	0.716380699962332	0.977372095157736	100050294/100055054/100059234/100146223/100146784/100060055	LOC100050294/CACNB1/KCNMB1/CHRNE/CHRNA4/GLRA1	6
MF	GO:0005267	potassium channel activity	1|997	10|8403	0.717394834156909	0.977372095157736	100059234	KCNMB1	1
MF	GO:0005126	cytokine receptor binding	8|997	78|8403	0.721989349869617	0.977372095157736	100034225/100033925/100050993/100057927/100065499/100061208/100066885/102150350	IL4/CCL5/CXCL10/CXCL9/EDA/CCL24/CCL25/CX3CL1	8
MF	GO:0003950	NAD+ ADP-ribosyltransferase activity	1|997	11|8403	0.750965351295663	0.977372095157736	100053293	PARP16	1
MF	GO:0004843	thiol-dependent ubiquitin-specific protease activity	1|997	11|8403	0.750965351295663	0.977372095157736	100055255	JOSD1	1
MF	GO:0015079	potassium ion transmembrane transporter activity	1|997	11|8403	0.750965351295663	0.977372095157736	100059234	KCNMB1	1
MF	GO:0016651	oxidoreductase activity, acting on NAD(P)H	1|997	11|8403	0.750965351295663	0.977372095157736	100630892	LOC100630892	1
MF	GO:0042623	ATPase activity, coupled	4|997	43|8403	0.767449800851475	0.977372095157736	100070025/100050431/100056569/100060731	ABCC3/ABCC4/DDX54/RTEL1	4
MF	GO:0008081	phosphoric diester hydrolase activity	3|997	33|8403	0.768099551102327	0.977372095157736	100052086/100146273/100060489	SMPD4/GDPD3/PDE6A	3
MF	GO:0003684	damaged DNA binding	1|997	12|8403	0.78055156968916	0.977372095157736	100061643	NEIL1	1
MF	GO:0005164	tumor necrosis factor receptor binding	1|997	12|8403	0.78055156968916	0.977372095157736	100065499	EDA	1
MF	GO:0032813	tumor necrosis factor receptor superfamily binding	1|997	12|8403	0.78055156968916	0.977372095157736	100065499	EDA	1
MF	GO:0004930	G-protein coupled receptor activity	31|997	295|8403	0.793387438463421	0.977372095157736	100049812/100071933/100059916/100062115/100062576/100069933/100071536/100073113/100073116/100073122/100034039/100034043/100050529/100052178/100055260/100056872/100059066/100062195/100062615/100063617/100063620/100065946/100068555/100147119/100147130/100533526/102149608/102149984/111771084/111771137/111772322	GPR139/LOC100071933/CMKLR1/NPY2R/ADGRG5/GHRHR/CNR2/LOC100073113/LOC100073116/TAAR5/ADORA2A/LHCGR/LOC100050529/GRM2/AVPR1B/UTS2R/AVPR2/DRD2/ADGRG1/LOC100063617/CELSR3/CCR10/ADGRF4/ADRA2A/GPR62/P2RY11/HRH2/LOC102149984/LOC111771084/LOC111771137/LOC111772322	31
MF	GO:0004601	peroxidase activity	1|997	13|8403	0.806625945212924	0.977372095157736	100070907	EPX	1
MF	GO:0016667	oxidoreductase activity, acting on a sulfur group of donors	1|997	13|8403	0.806625945212924	0.977372095157736	100054748	ERO1A	1
MF	GO:0016702	oxidoreductase activity, acting on single donors with incorporation of molecular oxygen, incorporation of two atoms of oxygen	1|997	13|8403	0.806625945212924	0.977372095157736	100053689	HAAO	1
MF	GO:0008017	microtubule binding	4|997	46|8403	0.811913001026853	0.977372095157736	100057836/100059729/100058362/100068448	KIF1A/LOC100059729/KIF17/CAMSAP1	4
MF	GO:0008135	translation factor activity, RNA binding	2|997	25|8403	0.814747291919482	0.977372095157736	100057254/100065805	EIF4E2/EEF1D	2
MF	GO:0070011	peptidase activity, acting on L-amino acid peptides	39|997	372|8403	0.82175154310318	0.977372095157736	100056914/100069005/100060963/100055161/100053502/100056798/100060546/100061144/100064739/100068549/100068931/111774135/100033966/100050670/100051806/100052257/100055255/100058873/100059042/100063219/100064967/100065003/100065064/100067108/100068757/100069647/100070732/100071190/100071568/100146710/100147003/100147008/100147215/100147321/100630632/100052901/100064340/100067538/100069684	BMP1/MMP8/CTSB/CTSE/HM13/CAPN3/SPPL2B/RHBDD2/ADAMTS15/LOC100068549/FURIN/GZMM/RET/LOC100050670/CTSW/LTA4H/JOSD1/HPN/ECE2/ADAM15/PRSS53/LOC100065003/PRSS50/KLK12/LOC100068757/TMPRSS6/CAPN13/TMPRSS4/MMP28/MMP23B/ADAMTS10/KLK1/PRTN3/LOC100147321/ADAMTS2/LOC100052901/ADAM11/TPSG1/SENP5	39
MF	GO:0008234	cysteine-type peptidase activity	6|997	67|8403	0.82233262012334	0.977372095157736	100060963/100056798/100051806/100055255/100070732/100069684	CTSB/CAPN3/CTSW/JOSD1/CAPN13/SENP5	6
MF	GO:0016779	nucleotidyltransferase activity	4|997	47|8403	0.825096743711717	0.977372095157736	100057117/100068493/100070125/100052225	POLR3D/GALT/POLL/POLA1	4
MF	GO:0005507	copper ion binding	1|997	14|8403	0.829604959828266	0.977372095157736	100073103	MOXD1	1
MF	GO:0005520	insulin-like growth factor binding	1|997	14|8403	0.829604959828266	0.977372095157736	100034061	IGFBP2	1
MF	GO:0016410	N-acyltransferase activity	1|997	14|8403	0.829604959828266	0.977372095157736	100060580	ALAS2	1
MF	GO:0051213	dioxygenase activity	1|997	14|8403	0.829604959828266	0.977372095157736	100053689	HAAO	1
MF	GO:0051536	iron-sulfur cluster binding	2|997	26|8403	0.831738414890501	0.977372095157736	100065704/100050814	MOCS1/NFU1	2
MF	GO:0051540	metal cluster binding	2|997	26|8403	0.831738414890501	0.977372095157736	100065704/100050814	MOCS1/NFU1	2
MF	GO:0004112	cyclic-nucleotide phosphodiesterase activity	1|997	15|8403	0.849855747174936	0.977372095157736	100060489	PDE6A	1
MF	GO:0004114	3',5'-cyclic-nucleotide phosphodiesterase activity	1|997	15|8403	0.849855747174936	0.977372095157736	100060489	PDE6A	1
MF	GO:0004521	endoribonuclease activity	1|997	15|8403	0.849855747174936	0.977372095157736	100055381	RNASET2	1
MF	GO:0005539	glycosaminoglycan binding	1|997	15|8403	0.849855747174936	0.977372095157736	100060121	STAB1	1
MF	GO:0019838	growth factor binding	1|997	15|8403	0.849855747174936	0.977372095157736	100034061	IGFBP2	1
MF	GO:0016887	ATPase activity	6|997	70|8403	0.852918675454901	0.977372095157736	100058987/100053155/100070025/100050431/100056569/100060731	LOC100058987/ATP13A2/ABCC3/ABCC4/DDX54/RTEL1	6
MF	GO:0016757	transferase activity, transferring glycosyl groups	13|997	139|8403	0.855814901084856	0.977372095157736	100065258/100052937/100053293/100054676/100057085/100058438/100063587/100065181/100066272/100066966/100072914/100062033/100146854	LOC100065258/ART1/PARP16/B4GALNT4/PYGB/MGAT5B/B3GAT3/PIGQ/ART5/ST6GALNAC3/B3GAT1/ST6GAL2/TYMP	13
MF	GO:0005230	extracellular ligand-gated ion channel activity	3|997	39|8403	0.857778089372422	0.977372095157736	100146223/100146784/100060055	CHRNE/CHRNA4/GLRA1	3
MF	GO:0003743	translation initiation factor activity	1|997	16|8403	0.867701934593461	0.977372095157736	100057254	EIF4E2	1
MF	GO:0015291	secondary active transmembrane transporter activity	2|997	29|8403	0.874582069135477	0.977372095157736	100055178/100058458	LOC100055178/SLC6A17	2
MF	GO:0008233	peptidase activity	39|997	385|8403	0.87815740106684	0.977372095157736	100056914/100069005/100060963/100055161/100053502/100056798/100060546/100061144/100064739/100068549/100068931/111774135/100033966/100050670/100051806/100052257/100055255/100058873/100059042/100063219/100064967/100065003/100065064/100067108/100068757/100069647/100070732/100071190/100071568/100146710/100147003/100147008/100147215/100147321/100630632/100052901/100064340/100067538/100069684	BMP1/MMP8/CTSB/CTSE/HM13/CAPN3/SPPL2B/RHBDD2/ADAMTS15/LOC100068549/FURIN/GZMM/RET/LOC100050670/CTSW/LTA4H/JOSD1/HPN/ECE2/ADAM15/PRSS53/LOC100065003/PRSS50/KLK12/LOC100068757/TMPRSS6/CAPN13/TMPRSS4/MMP28/MMP23B/ADAMTS10/KLK1/PRTN3/LOC100147321/ADAMTS2/LOC100052901/ADAM11/TPSG1/SENP5	39
MF	GO:0005543	phospholipid binding	3|997	41|8403	0.880066249683201	0.977372095157736	100052045/100059291/100060179	LOC100052045/ANXA9/NISCH	3
MF	GO:0015276	ligand-gated ion channel activity	3|997	41|8403	0.880066249683201	0.977372095157736	100146223/100146784/100060055	CHRNE/CHRNA4/GLRA1	3
MF	GO:0022834	ligand-gated channel activity	3|997	41|8403	0.880066249683201	0.977372095157736	100146223/100146784/100060055	CHRNE/CHRNA4/GLRA1	3
MF	GO:0016831	carboxy-lyase activity	1|997	17|8403	0.883428794163071	0.977372095157736	100070049	MLYCD	1
MF	GO:0015631	tubulin binding	4|997	53|8403	0.888966415783983	0.977372095157736	100057836/100059729/100058362/100068448	KIF1A/LOC100059729/KIF17/CAMSAP1	4
MF	GO:0016758	transferase activity, transferring hexosyl groups	7|997	85|8403	0.891597175316526	0.977372095157736	100065258/100054676/100057085/100058438/100063587/100065181/100072914	LOC100065258/B4GALNT4/PYGB/MGAT5B/B3GAT3/PIGQ/B3GAT1	7
MF	GO:0016684	oxidoreductase activity, acting on peroxide as acceptor	1|997	18|8403	0.897287784411034	0.977372095157736	100070907	EPX	1
MF	GO:0016616	oxidoreductase activity, acting on the CH-OH group of donors, NAD or NADP as acceptor	2|997	31|8403	0.897299857511446	0.977372095157736	100051612/100066566	MDH1/GRHPR	2
MF	GO:0015399	primary active transmembrane transporter activity	2|997	33|8403	0.916135723829529	0.977372095157736	100070025/100050431	ABCC3/ABCC4	2
MF	GO:0015405	P-P-bond-hydrolysis-driven transmembrane transporter activity	2|997	33|8403	0.916135723829529	0.977372095157736	100070025/100050431	ABCC3/ABCC4	2
MF	GO:0016614	oxidoreductase activity, acting on CH-OH group of donors	2|997	33|8403	0.916135723829529	0.977372095157736	100051612/100066566	MDH1/GRHPR	2
MF	GO:0042626	ATPase activity, coupled to transmembrane movement of substances	2|997	33|8403	0.916135723829529	0.977372095157736	100070025/100050431	ABCC3/ABCC4	2
MF	GO:0043492	ATPase activity, coupled to movement of substances	2|997	33|8403	0.916135723829529	0.977372095157736	100070025/100050431	ABCC3/ABCC4	2
MF	GO:0016209	antioxidant activity	1|997	20|8403	0.920262475862343	0.977372095157736	100070907	EPX	1
MF	GO:0016830	carbon-carbon lyase activity	1|997	20|8403	0.920262475862343	0.977372095157736	100070049	MLYCD	1
MF	GO:0000287	magnesium ion binding	1|997	21|8403	0.929745752918915	0.977372095157736	100146996	MAST1	1
MF	GO:0004519	endonuclease activity	1|997	21|8403	0.929745752918915	0.977372095157736	100055381	RNASET2	1
MF	GO:0003899	DNA-directed 5'-3' RNA polymerase activity	1|997	22|8403	0.938102169566474	0.977372095157736	100057117	POLR3D	1
MF	GO:0034062	5'-3' RNA polymerase activity	1|997	22|8403	0.938102169566474	0.977372095157736	100057117	POLR3D	1
MF	GO:0097747	RNA polymerase activity	1|997	22|8403	0.938102169566474	0.977372095157736	100057117	POLR3D	1
MF	GO:0016746	transferase activity, transferring acyl groups	3|997	49|8403	0.941173128670412	0.977372095157736	100060580/100053753/100056316	ALAS2/LCAT/AWAT1	3
MF	GO:0022804	active transmembrane transporter activity	4|997	62|8403	0.946614131624891	0.978839293552547	100070025/100055178/100050431/100058458	ABCC3/LOC100055178/ABCC4/SLC6A17	4
MF	GO:0009055	electron transfer activity	1|997	25|8403	0.957670613456824	0.986076097754272	100051391	COX5A	1
MF	GO:0015078	proton transmembrane transporter activity	2|997	41|8403	0.963558117454901	0.987951993846164	100064131/100051391	ATP5MC2/COX5A	2
MF	GO:0035091	phosphatidylinositol binding	1|997	29|8403	0.974502397456161	0.99325133945628	100060179	NISCH	1
MF	GO:0008238	exopeptidase activity	1|997	32|8403	0.982569140761688	0.99325133945628	100058873	HPN	1
MF	GO:0019783	ubiquitin-like protein-specific protease activity	1|997	37|8403	0.990755624449396	0.99325133945628	100055255	JOSD1	1
MF	GO:0036459	thiol-dependent ubiquitinyl hydrolase activity	1|997	37|8403	0.990755624449396	0.99325133945628	100055255	JOSD1	1
MF	GO:0101005	ubiquitinyl hydrolase activity	1|997	37|8403	0.990755624449396	0.99325133945628	100055255	JOSD1	1
MF	GO:0046982	protein heterodimerization activity	5|997	98|8403	0.99325133945628	0.99325133945628	100052568/100053181/100053847/100067303/100068321	LOC100052568/LOC100053181/LOC100053847/TAF6/LOC100068321	5
