# Supplementary material for: Comparative analysis of miRNA expression in Yili horses pre- and post-5000-m race
Source: Front Genet. 2025 Oct 1;16:1676558. doi: 10.3389/fgene.2025.1676558 (PMC12520636; doi:10.3389/fgene.2025.1676558)
Supplement: Supplementary file 3 [file Table4.xlsx]

## Sheet: AftervsBefore.all_KEGGenrich
KEGGID	Description	GeneRatio	BgRatio	pvalue	padj	geneID	geneName	keggID	Count
ecb04015	Rap1 signaling pathway	56/1019	302/8977	0.000123673576255566	0.0227293453772816	102147613/100057652/111768083/102147367/102149785/102150685/106781151/106781162/106781248/100630343/106783096/100009697/100053481/100057444/100060309/100063981/102149416/102150577/106781089/106781178/100034039/100049792/100050541/100051000/100051110/100053411/100054542/100054701/100055238/100055407/100055781/100056128/100058891/100058939/100061130/100062085/100062195/100063190/100063392/100063871…	LOC102147613/LOC100057652/LOC111768083/LOC102147367/LOC102149785/LOC102150685/LOC106781151/LOC106781162/LOC106781248/LOC100630343/LOC106783096/ITGA2B/MAP2K3/SIPA1/FGF8/SIPA1L3/LOC102149416/LOC102150577/LOC106781089/LOC106781178/ADORA2A/LOC100049792/RAPGEF3/RASSF5/RAF1/PARD6A/FGF21/RAC2/VEGFB/PLCB3/RRAS/ITGB2/ADCY7/LOC100058939/AKT1/GNAI2/DRD2/MAP2K2/RAPGEF6/LOC100063871/MAPK3/ANGPT4/BCAR1/PRKCB/C…	ecb:111767719/ecb:100054738/ecb:111767719/ecb:102149416/ecb:102149785/ecb:102150685/ecb:106781151/ecb:106781162/ecb:102149416/ecb:106783094/ecb:106783094/ecb:100009697/ecb:100053481/ecb:100057444/ecb:100060309/ecb:100063981/ecb:102149416/ecb:106783094/ecb:106781089/ecb:102150685/ecb:100034039/ecb:100033878/ecb:100050541/ecb:100051000/ecb:100051110/ecb:100053411/ecb:100054542/ecb:100054701/ecb:100…	56
ecb04014	Ras signaling pathway	57/1019	312/8977	0.000163100248972035	0.0227293453772816	102147613/100057652/111768083/100059736/102147367/102149785/102150685/106781151/106781162/106781248/100060423/100060748/100071838/100630343/106783096/100037401/100060309/100071062/102149416/102150577/106781089/106781178/100051000/100051110/100052560/100054542/100054701/100055064/100055238/100055447/100055522/100055781/100058939/100061130/100061395/100063190/100063795/100063871/100066173/100067000…	LOC102147613/LOC100057652/LOC111768083/GNG7/LOC102147367/LOC102149785/LOC102150685/LOC106781151/LOC106781162/LOC106781248/TGFA/LOC100060748/PLA2G2D/LOC100630343/LOC106783096/PLA2G2A/FGF8/PLA2G4B/LOC102149416/LOC102150577/LOC106781089/LOC106781178/RASSF5/RAF1/GNB3/FGF21/RAC2/PLA2G6/VEGFB/BAD/FLT3LG/RRAS/LOC100058939/AKT1/GNB1/MAP2K2/GNG3/LOC100063871/MAPK3/PAK4/ANGPT4/PRKCB/CALM3/FGF22/PLD2/FGF3/S…	ecb:111767719/ecb:100054738/ecb:111767719/ecb:100059736/ecb:102149416/ecb:102149785/ecb:102150685/ecb:106781151/ecb:106781162/ecb:102149416/ecb:100060423/ecb:100060748/ecb:100071838/ecb:106783094/ecb:106783094/ecb:100037401/ecb:100060309/ecb:100071062/ecb:102149416/ecb:106783094/ecb:106781089/ecb:102150685/ecb:100051000/ecb:100051110/ecb:100052560/ecb:100054542/ecb:100054701/ecb:100055064/ecb:100…	57
ecb04072	Phospholipase D signaling pathway	39/1019	193/8977	0.00021715935073836	0.0227293453772816	100056676/102147367/102149785/102150685/106781151/106781162/106781248/100071062/100147051/102149401/102149416/106781089/106781178/111770423/100050541/100051110/100051976/100052178/100053821/100054547/100055260/100055407/100055781/100058891/100059066/100061130/100062810/100063190/100063871/100065016/100066173/100069735/100070282/100072863/111770276/111776000/100055481/100146191/106781300	DGKE/LOC102147367/LOC102149785/LOC102150685/LOC106781151/LOC106781162/LOC106781248/PLA2G4B/LOC100147051/LOC102149401/LOC102149416/LOC106781089/LOC106781178/LOC111770423/RAPGEF3/RAF1/DGKQ/GRM2/CYTH2/PTK2B/AVPR1B/PLCB3/RRAS/ADCY7/AVPR2/AKT1/PIK3R5/MAP2K2/LOC100063871/DGKD/MAPK3/CYTH4/DNM1/PLD2/LOC111770276/INS/HRAS/LOC100146191/LOC106781300	ecb:100056676/ecb:102149416/ecb:102149785/ecb:102150685/ecb:106781151/ecb:106781162/ecb:102149416/ecb:100071062/ecb:100146643/ecb:100146643/ecb:102149416/ecb:106781089/ecb:102150685/ecb:100146643/ecb:100050541/ecb:100051110/ecb:100051976/ecb:100052178/ecb:100053821/ecb:100054547/ecb:100055260/ecb:100055407/ecb:100055781/ecb:100058891/ecb:100059066/ecb:100061130/ecb:100062810/ecb:100063190/ecb:100…	39
ecb05231	Choline metabolism in cancer	27/1019	121/8977	0.000393109179452334	0.0308590705870082	100070147/100057652/100056676/102147367/102149785/102150685/106781151/106781162/106781248/100071062/102149416/106781089/106781178/100051110/100051976/100054701/100055038/100055480/100061130/100063190/100063871/100065016/100066173/100069215/100072863/111770276/100055481	LOC100070147/LOC100057652/DGKE/LOC102147367/LOC102149785/LOC102150685/LOC106781151/LOC106781162/LOC106781248/PLA2G4B/LOC102149416/LOC106781089/LOC106781178/RAF1/DGKQ/RAC2/SLC44A2/CHKB/AKT1/MAP2K2/LOC100063871/DGKD/MAPK3/PRKCB/PLD2/LOC111770276/HRAS	ecb:100146256/ecb:100054738/ecb:100056676/ecb:102149416/ecb:102149785/ecb:102150685/ecb:106781151/ecb:106781162/ecb:102149416/ecb:100071062/ecb:102149416/ecb:106781089/ecb:102150685/ecb:100051110/ecb:100051976/ecb:100054701/ecb:100055038/ecb:100055480/ecb:100061130/ecb:100063190/ecb:100063871/ecb:100065016/ecb:100066173/ecb:100069215/ecb:100072863/ecb:102150685/ecb:100055481	27
ecb05212	Pancreatic cancer	25/1019	111/8977	0.000549584038689782	0.0320163068587531	100057652/102147367/102149785/102150685/106781151/106781162/106781248/100060423/102149416/106781089/106781178/100034011/100051110/100054674/100054701/100054739/100055447/100057866/100061130/100061755/100063871/100064022/100066173/100072863/111770276	LOC100057652/LOC102147367/LOC102149785/LOC102150685/LOC106781151/LOC106781162/LOC106781248/TGFA/LOC102149416/LOC106781089/LOC106781178/STAT3/RAF1/BAX/RAC2/ERBB2/BAD/E2F2/AKT1/BAK1/LOC100063871/CDKN1A/MAPK3/PLD2/LOC111770276	ecb:100054738/ecb:102149416/ecb:102149785/ecb:102150685/ecb:106781151/ecb:106781162/ecb:102149416/ecb:100060423/ecb:102149416/ecb:106781089/ecb:102150685/ecb:100034011/ecb:100051110/ecb:100054674/ecb:100054701/ecb:100054739/ecb:100055447/ecb:100057866/ecb:100061130/ecb:100061755/ecb:100063871/ecb:100064022/ecb:100066173/ecb:100072863/ecb:102150685	25
ecb04062	Chemokine signaling pathway	35/1019	176/8977	0.000611776564179996	0.0320163068587531	100057652/100053811/100059736/100033925/100050993/100057909/100057927/100065919/102147669/100034011/100051110/100052513/100052560/100054547/100054701/100055407/100055447/100058891/100061130/100061208/100061395/100062085/100062810/100063795/100064657/100065946/100066173/100066885/100068908/100069215/100069693/100147451/102150350/100055481/102150628	LOC100057652/PXN/GNG7/CCL5/CXCL10/CCL3/CXCL9/GRK5/CCL27/STAT3/RAF1/STAT2/GNB3/PTK2B/RAC2/PLCB3/BAD/ADCY7/AKT1/CCL24/GNB1/GNAI2/PIK3R5/GNG3/ARRB1/CCR10/MAPK3/CCL25/BCAR1/PRKCB/GSK3A/JAK3/CX3CL1/HRAS/LOC102150628	ecb:100054738/ecb:100053811/ecb:100059736/ecb:100033925/ecb:100050993/ecb:100057909/ecb:100057927/ecb:100065919/ecb:102147669/ecb:100034011/ecb:100051110/ecb:100052513/ecb:100052560/ecb:100054547/ecb:100054701/ecb:100055407/ecb:100055447/ecb:100058891/ecb:100061130/ecb:100061208/ecb:100061395/ecb:100062085/ecb:100062810/ecb:100063795/ecb:100064657/ecb:100065946/ecb:100066173/ecb:100066885/ecb:100…	35
ecb05210	Colorectal cancer	25/1019	115/8977	0.000953245454794684	0.0427598675436473	100057652/102147367/102149785/102150685/106781151/106781162/106781248/100060423/102149416/106781089/106781178/100051110/100054674/100054701/100055447/100061130/100061755/100063190/100063871/100064022/100065116/100066173/100072786/111770276/100055481	LOC100057652/LOC102147367/LOC102149785/LOC102150685/LOC106781151/LOC106781162/LOC106781248/TGFA/LOC102149416/LOC106781089/LOC106781178/RAF1/BAX/RAC2/BAD/AKT1/BAK1/MAP2K2/LOC100063871/CDKN1A/AXIN1/MAPK3/TCF7/LOC111770276/HRAS	ecb:100054738/ecb:102149416/ecb:102149785/ecb:102150685/ecb:106781151/ecb:106781162/ecb:102149416/ecb:100060423/ecb:102149416/ecb:106781089/ecb:102150685/ecb:100051110/ecb:100054674/ecb:100054701/ecb:100055447/ecb:100061130/ecb:100061755/ecb:100063190/ecb:100063871/ecb:100064022/ecb:100065116/ecb:100066173/ecb:100072786/ecb:102150685/ecb:100055481	25
ecb04360	Axon guidance	32/1019	164/8977	0.00143059381615726	0.0561508072841726	100057652/100071661/100055465/100057603/100061874/100062048/100068742/100051110/100052488/100053411/100053891/100054701/100055199/100055781/100056317/100058942/100059024/100062085/100062405/100066173/100067000/100067381/100068428/100069501/100071673/102147611/102148270/102148630/100055481/100058349/100146191/100054607	LOC100057652/EPHB2/EPHB6/CFL1/PPP3R1/SEMA3B/UNC5A/RAF1/RGS3/PARD6A/PLXNB1/RAC2/MYL9/RRAS/PLXNB2/PLXNB3/L1CAM/GNAI2/LOC100062405/MAPK3/PAK4/EPHB3/PLXNA4/NTNG2/EPHA8/SLIT1/PPP3R2/SEMA6B/HRAS/PLXNA3/LOC100146191/SEMA5A	ecb:100054738/ecb:100071661/ecb:100055465/ecb:100057603/ecb:100061874/ecb:100062048/ecb:100068742/ecb:100051110/ecb:100052488/ecb:100053411/ecb:100053891/ecb:100054701/ecb:100055199/ecb:100055781/ecb:100056317/ecb:100058942/ecb:100059024/ecb:100062085/ecb:100055199/ecb:100066173/ecb:100067000/ecb:100067381/ecb:100068428/ecb:100069501/ecb:100071673/ecb:102147611/ecb:102148270/ecb:102148630/ecb:100…	32
ecb05132	Salmonella infection	42/1019	235/8977	0.00177831581832282	0.0620434629948182	100066502/111770701/100033897/100050395/100050772/100053481/100054877/100055017/100059292/100063519/100070300/100630899/102147826/100009693/100049792/100051110/100052297/100053227/100053821/100054189/100054255/100054674/100055199/100055781/100061130/100061755/100061802/100062405/100063190/100066173/100066358/100068006/100068608/100069735/100071224/100072786/100146176/111767519/100055481/100061559…	CASP8/LOC111770701/GAPDH/LOC100050395/RAB7B/MAP2K3/LOC100054877/KLC4/ARPC1B/GSDMD/TAB1/LOC100630899/LOC102147826/TLR9/LOC100049792/RAF1/KLC2/DYNLL1/CYTH2/ARHGEF26/RIPK3/BAX/MYL9/RRAS/AKT1/BAK1/FADD/LOC100062405/MAP2K2/MAPK3/RHOG/TRAF2/LOC100068608/CYTH4/CYFIP2/TCF7/AHNAK2/LOC111767519/HRAS/M6PR/DYNLT1/LOC100630347	ecb:100066502/ecb:111770701/ecb:100033897/ecb:100033897/ecb:100050772/ecb:100053481/ecb:100033897/ecb:100055017/ecb:100059292/ecb:100063519/ecb:100070300/ecb:100033897/ecb:100033897/ecb:100009693/ecb:100033878/ecb:100051110/ecb:100052297/ecb:100053227/ecb:100053821/ecb:100054189/ecb:100054255/ecb:100054674/ecb:100055199/ecb:100055781/ecb:100061130/ecb:100061755/ecb:100061802/ecb:100055199/ecb:100…	42
ecb04929	GnRH secretion	16/1019	65/8977	0.0020032228653658	0.0629011979724861	100056520/100067492/100070531/100051110/100054774/100055407/100060665/100061130/100063190/100064657/100066173/100069215/100070000/100630270/100055481/111774151	KCNJ11/CACNA1H/KCNN1/RAF1/LHB/PLCB3/KCNJ6/AKT1/MAP2K2/ARRB1/MAPK3/PRKCB/CACNA1G/GNRH1/HRAS/HCN2	ecb:100056520/ecb:100067492/ecb:100070531/ecb:100051110/ecb:100054774/ecb:100055407/ecb:100060665/ecb:100061130/ecb:100063190/ecb:100064657/ecb:100066173/ecb:100069215/ecb:100070000/ecb:100630270/ecb:100055481/ecb:111774151	16
ecb04625	C-type lectin receptor signaling pathway	22/1019	104/8977	0.00270182859629189	0.0678937163428092	100061819/100066502/100061874/100147535/100050140/100051110/100052513/100055781/100061130/100063253/100065378/100066173/100066738/100071150/102148270/111775624/100055481/100055510/100146191/100062890/100071912/102150628	CBLB/CASP8/PPP3R1/LSP1/MAP3K14/RAF1/STAT2/RRAS/AKT1/IRF1/NFATC1/MAPK3/LOC100066738/CALM3/PPP3R2/LOC111775624/HRAS/MAPKAPK2/LOC100146191/EGR2/KSR1/LOC102150628	ecb:100061819/ecb:100066502/ecb:100061874/ecb:100147535/ecb:100050140/ecb:100051110/ecb:100052513/ecb:100055781/ecb:100061130/ecb:100063253/ecb:100065378/ecb:100066173/ecb:100066738/ecb:100071150/ecb:102148270/ecb:100050140/ecb:100055481/ecb:100055510/ecb:100146191/ecb:100062890/ecb:100071912/ecb:100052513	22
ecb04080	Neuroactive ligand-receptor interaction	54/1019	327/8977	0.00274045453443898	0.0678937163428092	100058008/100064682/100068525/100034042/100050124/100053806/100062115/100069933/100071536/100073113/100073116/100073122/111775559/100034039/100034043/100050529/100051792/100052178/100054278/100054774/100055029/100055260/100055316/100056248/100056872/100058016/100058299/100059066/100061356/100062195/100063840/100064068/100064909/100066003/100066236/100070646/100071157/100146223/100146784/100146961…	GHRL/CHRND/S1PR4/LEP/GRP/NPY/NPY2R/GHRHR/CNR2/LOC100073113/LOC100073116/TAAR5/NPB/ADORA2A/LHCGR/LOC100050529/PTH2/GRM2/PTH1R/LHB/CRHR2/AVPR1B/GCGR/TRH/UTS2R/HRH3/S1PR2/AVPR2/ADCYAP1/DRD2/CRH/NPFF/PPY/ADRA1D/HCRT/OPRD1/PTGIR/CHRNE/CHRNA4/LOC100146961/ADRA2A/P2RY11/RLN3/GNRH1/HRH2/OXT/GHRH/LOC111771084/LOC111771137/LOC111772322/LOC111774781/LOC102149428/GLRA1/RXFP4	ecb:100058008/ecb:100064682/ecb:100068525/ecb:100034042/ecb:100050124/ecb:100053806/ecb:100062115/ecb:100069933/ecb:100071536/ecb:100073113/ecb:100073116/ecb:100073122/ecb:111775559/ecb:100034039/ecb:100034043/ecb:100050529/ecb:100051792/ecb:100052178/ecb:100054278/ecb:100054774/ecb:100055029/ecb:100055260/ecb:100055316/ecb:100056248/ecb:100056872/ecb:100058016/ecb:100058299/ecb:100059066/ecb:100…	54
ecb00630	Glyoxylate and dicarboxylate metabolism	9/1019	28/8977	0.00281088634540293	0.0678937163428092	100051612/100055803/100057858/100051522/100053253/100066491/100066566/100067459/100070689	MDH1/ACO2/AFMID/SHMT1/AMT/HYI/GRHPR/AGXT/HOGA1	ecb:100051612/ecb:100055803/ecb:100057858/ecb:100051522/ecb:100053253/ecb:100066491/ecb:100066566/ecb:100067459/ecb:100070689	9
ecb05223	Non-small cell lung cancer	16/1019	69/8977	0.00383092392546407	0.0857432355586773	100060423/100034011/100051000/100051110/100054674/100054739/100055447/100057866/100061130/100061755/100063190/100064022/100066173/100069215/100147451/100055481	TGFA/STAT3/RASSF5/RAF1/BAX/ERBB2/BAD/E2F2/AKT1/BAK1/MAP2K2/CDKN1A/MAPK3/PRKCB/JAK3/HRAS	ecb:100060423/ecb:100034011/ecb:100051000/ecb:100051110/ecb:100054674/ecb:100054739/ecb:100055447/ecb:100057866/ecb:100061130/ecb:100061755/ecb:100063190/ecb:100064022/ecb:100066173/ecb:100069215/ecb:100147451/ecb:100055481	16
ecb00260	Glycine, serine and threonine metabolism	12/1019	46/8977	0.00425767484355828	0.0857432355586773	100060580/100069889/111771135/100051522/100053253/100056387/100059605/100066566/100067145/100067459/100065767/100068840	ALAS2/GCAT/LOC111771135/SHMT1/AMT/SDS/PIPOX/GRHPR/GNMT/AGXT/AOC3/GAMT	ecb:100060580/ecb:111771135/ecb:111771135/ecb:100051522/ecb:100053253/ecb:100056387/ecb:100059605/ecb:100066566/ecb:100067145/ecb:100067459/ecb:100065767/ecb:100068840	12
ecb00564	Glycerophospholipid metabolism	20/1019	95/8977	0.00436908206668419	0.0857432355586773	100070147/100056676/100052743/100071838/100037401/100071062/100050945/100051976/100053753/100054205/100055064/100055480/100055753/100060640/100062528/100062632/100064698/100065016/100069149/100072863	LOC100070147/DGKE/MBOAT7/PLA2G2D/PLA2G2A/PLA2G4B/PEMT/DGKQ/LCAT/ETNK2/PLA2G6/CHKB/LPIN3/PNPLA6/GPAT2/CHAT/PLD3/DGKD/ACHE/PLD2	ecb:100146256/ecb:100056676/ecb:100052743/ecb:100071838/ecb:100037401/ecb:100071062/ecb:100050945/ecb:100051976/ecb:100053753/ecb:100054205/ecb:100055064/ecb:100055480/ecb:100055753/ecb:100060640/ecb:100062528/ecb:100062632/ecb:100064698/ecb:100065016/ecb:100069149/ecb:100072863	20
ecb04370	VEGF signaling pathway	15/1019	66/8977	0.00613045074070121	0.113233031328246	100057652/100053811/100061874/100071062/100051110/100054701/100055447/100059763/100061130/100063190/100066173/100069215/102148270/100055481/100055510	LOC100057652/PXN/PPP3R1/PLA2G4B/RAF1/RAC2/BAD/HSPB1/AKT1/MAP2K2/MAPK3/PRKCB/PPP3R2/HRAS/MAPKAPK2	ecb:100054738/ecb:100053811/ecb:100061874/ecb:100071062/ecb:100051110/ecb:100054701/ecb:100055447/ecb:100059763/ecb:100061130/ecb:100063190/ecb:100066173/ecb:100069215/ecb:102148270/ecb:100055481/ecb:100055510	15
ecb04066	HIF-1 signaling pathway	25/1019	132/8977	0.00672002612809705	0.117227122456804	106782950/100033897/100050395/100054877/100057254/100630899/102147826/111772808/111775751/791246/100034011/100054739/100055626/100056927/100059650/100061130/100063190/100064022/100066173/100067818/100068608/100069215/100070251/111775752/111776000	LOC106782950/GAPDH/LOC100050395/LOC100054877/EIF4E2/LOC100630899/LOC102147826/LOC111772808/LOC111775751/NOS2/STAT3/ERBB2/EP300/PFKL/LTBR/AKT1/MAP2K2/CDKN1A/MAPK3/ANGPT4/LOC100068608/PRKCB/PFKFB3/LOC111775752/INS	ecb:106782950/ecb:100033897/ecb:100033897/ecb:100033897/ecb:100057254/ecb:100033897/ecb:100033897/ecb:100052368/ecb:791246/ecb:791246/ecb:100034011/ecb:100054739/ecb:100055626/ecb:100056927/ecb:100059650/ecb:100061130/ecb:100063190/ecb:100064022/ecb:100066173/ecb:100067818/ecb:100033897/ecb:100069215/ecb:100070251/ecb:791246/ecb:111776000	25
ecb05020	Prion diseases	9/1019	33/8977	0.00933628837348313	0.154294449961774	100065952/100033925/100054674/100062164/100063190/100066173/100071667/100147492/100059461	C6/CCL5/BAX/NCAM1/MAP2K2/MAPK3/C1QB/C8G/C8A	ecb:100065952/ecb:100033925/ecb:100054674/ecb:100062164/ecb:100063190/ecb:100066173/ecb:100071667/ecb:100147492/ecb:100059461	9
ecb04921	Oxytocin signaling pathway	26/1019	144/8977	0.0108183158876891	0.169847559436719	100061874/100070031/100071062/100034095/100049792/100051110/100052300/100055054/100055199/100055407/100055416/100058891/100060665/100062085/100062405/100062810/100063190/100064022/100065378/100066173/100069215/100071150/102148270/111767489/100055481/100066377	PPP3R1/KCNJ4/PLA2G4B/PRKAB2/LOC100049792/RAF1/CAMK1/CACNB1/MYL9/PLCB3/NPR2/ADCY7/KCNJ6/GNAI2/LOC100062405/PIK3R5/MAP2K2/CDKN1A/NFATC1/MAPK3/PRKCB/CALM3/PPP3R2/OXT/HRAS/LOC100066377	ecb:100061874/ecb:100070031/ecb:100071062/ecb:100034095/ecb:100033878/ecb:100051110/ecb:100052300/ecb:100055054/ecb:100055199/ecb:100055407/ecb:100055416/ecb:100058891/ecb:100060665/ecb:100062085/ecb:100055199/ecb:100062810/ecb:100063190/ecb:100064022/ecb:100065378/ecb:100066173/ecb:100069215/ecb:100071150/ecb:102148270/ecb:111767489/ecb:100055481/ecb:100061437	26
ecb05219	Bladder cancer	10/1019	40/8977	0.0119496463208846	0.178675664036083	100051110/100054739/100057866/100061244/100063190/100064022/100066173/100052016/100055481/100146854	RAF1/ERBB2/E2F2/DAPK3/MAP2K2/CDKN1A/MAPK3/UPK3A/HRAS/TYMP	ecb:100051110/ecb:100054739/ecb:100057866/ecb:100061244/ecb:100063190/ecb:100064022/ecb:100066173/ecb:100052016/ecb:100055481/ecb:100146854	10
ecb04010	MAPK signaling pathway	45/1019	289/8977	0.0165984116348551	0.217750587209282	100057652/100060423/100053481/100055132/100060309/100061874/100067492/100070300/100071062/100009699/100050140/100051110/100051611/100054542/100054701/100054739/100054814/100055054/100055238/100055522/100055781/100056001/100056764/100057319/100059763/100061130/100063190/100064657/100065378/100066000/100066173/100067818/100068006/100069215/100070000/100070933/100072461/100146649/102148270/111767703…	LOC100057652/TGFA/MAP2K3/LOC100055132/FGF8/PPP3R1/CACNA1H/TAB1/PLA2G4B/IL1R1/MAP3K14/RAF1/DUSP2/FGF21/RAC2/ERBB2/ECSIT/CACNB1/VEGFB/FLT3LG/RRAS/MAP4K2/MAPK8IP1/MAP3K11/HSPB1/AKT1/MAP2K2/ARRB1/NFATC1/TAOK2/MAPK3/ANGPT4/TRAF2/PRKCB/CACNA1G/MAP3K6/FGF22/FGF3/PPP3R2/LOC111767703/LOC111775624/INS/HRAS/MAPKAPK2/MAP4K1	ecb:100054738/ecb:100060423/ecb:100053481/ecb:100068966/ecb:100060309/ecb:100061874/ecb:100067492/ecb:100070300/ecb:100071062/ecb:100009699/ecb:100050140/ecb:100051110/ecb:100051611/ecb:100054542/ecb:100054701/ecb:100054739/ecb:100054814/ecb:100055054/ecb:100055238/ecb:100055522/ecb:100055781/ecb:100056001/ecb:100056764/ecb:100057319/ecb:100059763/ecb:100061130/ecb:100063190/ecb:100064657/ecb:100…	45
ecb05163	Human cytomegalovirus infection	39/1019	244/8977	0.0166288592155693	0.217750587209282	100057652/100070242/100053811/100059736/100066502/100033925/100057909/100061874/100009699/100034011/100051110/100052560/100054547/100054674/100054701/100055407/100057002/100057866/100058891/100059994/100061130/100061395/100061515/100061755/100061802/100062085/100063190/100063795/100064022/100065378/100066173/100068006/100068908/100069215/100071150/102148270/102150350/100055481/100071172	LOC100057652/AKAP13/PXN/GNG7/CASP8/CCL5/CCL3/PPP3R1/IL1R1/STAT3/RAF1/GNB3/PTK2B/BAX/RAC2/PLCB3/CREB3L1/E2F2/ADCY7/LOC100059994/AKT1/GNB1/TAPBP/BAK1/FADD/GNAI2/MAP2K2/GNG3/CDKN1A/NFATC1/MAPK3/TRAF2/BCAR1/PRKCB/CALM3/PPP3R2/CX3CL1/HRAS/IL10RA	ecb:100054738/ecb:100070242/ecb:100053811/ecb:100059736/ecb:100066502/ecb:100033925/ecb:100057909/ecb:100061874/ecb:100009699/ecb:100034011/ecb:100051110/ecb:100052560/ecb:100054547/ecb:100054674/ecb:100054701/ecb:100055407/ecb:100057002/ecb:100057866/ecb:100058891/ecb:100059994/ecb:100061130/ecb:100061395/ecb:100061515/ecb:100061755/ecb:100061802/ecb:100062085/ecb:100063190/ecb:100063795/ecb:100…	39
ecb04371	Apelin signaling pathway	25/1019	142/8977	0.016643356984149	0.217750587209282	100059736/111772808/111775751/791246/100034095/100051110/100052560/100054510/100055407/100055781/100058891/100061130/100061395/100062085/100062810/100063190/100063795/100066173/100071129/100071150/111775445/111775730/111775752/100055481/102147730	GNG7/LOC111772808/LOC111775751/NOS2/PRKAB2/RAF1/GNB3/MYL4/PLCB3/RRAS/ADCY7/AKT1/GNB1/GNAI2/PIK3R5/MAP2K2/GNG3/MAPK3/LOC100071129/CALM3/LOC111775445/GABARAP/LOC111775752/HRAS/KLF2	ecb:100059736/ecb:100052368/ecb:791246/ecb:791246/ecb:100034095/ecb:100051110/ecb:100052560/ecb:100054510/ecb:100055407/ecb:100055781/ecb:100058891/ecb:100061130/ecb:100061395/ecb:100062085/ecb:100062810/ecb:100063190/ecb:100063795/ecb:100066173/ecb:100071129/ecb:100071150/ecb:100069598/ecb:111775730/ecb:791246/ecb:100055481/ecb:102147730	25
ecb00330	Arginine and proline metabolism	14/1019	68/8977	0.0188600843576194	0.2368826595317	100050480/100059309/111775751/791246/100056730/100070043/100070689/100147246/102150337/111771736/111772301/111772327/111775752/100068840	LOC100050480/CARNS1/LOC111775751/NOS2/SRM/AZIN2/HOGA1/ALDH4A1/LOC102150337/LOC111771736/LOC111772301/LOC111772327/LOC111775752/GAMT	ecb:100050480/ecb:100059309/ecb:791246/ecb:791246/ecb:100056730/ecb:100070043/ecb:100070689/ecb:100147246/ecb:102150337/ecb:111772327/ecb:111772327/ecb:111772327/ecb:791246/ecb:100068840	14
ecb05216	Thyroid cancer	9/1019	37/8977	0.019938684753325	0.240797962020925	100072249/100054674/100061755/100063190/100064022/100065303/100066173/100072786/100055481	TFG/BAX/BAK1/MAP2K2/CDKN1A/PAX8/MAPK3/TCF7/HRAS	ecb:100072249/ecb:100054674/ecb:100061755/ecb:100063190/ecb:100064022/ecb:100065303/ecb:100066173/ecb:100072786/ecb:100055481	9
ecb04146	Peroxisome	16/1019	83/8977	0.0228967425159056	0.258914351201392	111773620/100054664/100056690/100065146/100070049/111775751/791246/100054601/100056378/100059190/100059605/100060607/100065233/100067165/100067459/111775752	LOC111773620/PEX26/ACOX3/DECR2/MLYCD/LOC111775751/NOS2/LOC100054601/ACOT8/ACSL5/PIPOX/PEX11G/PEX11B/PEX6/AGXT/LOC111775752	ecb:100055657/ecb:100054664/ecb:100056690/ecb:100065146/ecb:100070049/ecb:791246/ecb:791246/ecb:100054601/ecb:100056378/ecb:100059190/ecb:100059605/ecb:100060607/ecb:100065233/ecb:100067165/ecb:100067459/ecb:791246	16
ecb05218	Melanoma	14/1019	70/8977	0.0239124719262432	0.258914351201392	100060309/100051110/100054542/100054674/100055447/100057866/100061130/100061755/100063190/100064022/100066173/100072461/100146649/100055481	FGF8/RAF1/FGF21/BAX/BAD/E2F2/AKT1/BAK1/MAP2K2/CDKN1A/MAPK3/FGF22/FGF3/HRAS	ecb:100060309/ecb:100051110/ecb:100054542/ecb:100054674/ecb:100055447/ecb:100057866/ecb:100061130/ecb:100061755/ecb:100063190/ecb:100064022/ecb:100066173/ecb:100072461/ecb:100146649/ecb:100055481	14
ecb05221	Acute myeloid leukemia	14/1019	70/8977	0.0239124719262432	0.258914351201392	100034167/100062744/100034011/100051110/100053295/100054274/100055447/100061130/100063190/100066173/100072786/100147188/100055481/111775177	PER2/PML/STAT3/RAF1/JUP/RARA/BAD/AKT1/MAP2K2/MAPK3/TCF7/CCNA1/HRAS/CEBPA	ecb:100034167/ecb:100062744/ecb:100034011/ecb:100051110/ecb:100053295/ecb:100054274/ecb:100055447/ecb:100061130/ecb:100063190/ecb:100066173/ecb:100072786/ecb:100147188/ecb:100055481/ecb:111775177	14
ecb01521	EGFR tyrosine kinase inhibitor resistance	15/1019	77/8977	0.024787922024676	0.259446917191609	100060423/100057254/111772808/100034011/100051110/100054674/100054739/100055447/100061130/100063190/100064907/100066173/100069215/100069217/100055481	TGFA/EIF4E2/LOC111772808/STAT3/RAF1/BAX/ERBB2/BAD/AKT1/MAP2K2/AXL/MAPK3/PRKCB/GAS6/HRAS	ecb:100060423/ecb:100057254/ecb:100052368/ecb:100034011/ecb:100051110/ecb:100054674/ecb:100054739/ecb:100055447/ecb:100061130/ecb:100063190/ecb:100064907/ecb:100066173/ecb:100069215/ecb:100069217/ecb:100055481	15
ecb04670	Leukocyte transendothelial migration	21/1019	119/8977	0.0260014962651876	0.263369994428029	100065253/100053811/100057444/100049792/100050541/100051000/100051767/100054547/100054701/100055199/100056128/100062085/100062405/100065810/100065839/100068908/100069215/100069582/100070727/100146191/100056049	CDH5/PXN/SIPA1/LOC100049792/RAPGEF3/RASSF5/CLDN14/PTK2B/RAC2/MYL9/ITGB2/GNAI2/LOC100062405/CLDN9/CLDN6/BCAR1/PRKCB/CD99L2/CLDN25/LOC100146191/LOC100056049	ecb:100065253/ecb:100053811/ecb:100057444/ecb:100033878/ecb:100050541/ecb:100051000/ecb:100051767/ecb:100054547/ecb:100054701/ecb:100055199/ecb:100056128/ecb:100062085/ecb:100055199/ecb:100065810/ecb:100065839/ecb:100068908/ecb:100069215/ecb:100069582/ecb:100070727/ecb:100146191/ecb:100056049	21
ecb04060	Cytokine-cytokine receptor interaction	42/1019	275/8977	0.027005547675391	0.264991936564774	100034113/100034225/100034236/100033925/100034042/100050993/100052489/100057909/100057927/100060593/100065499/102147669/100009699/100034077/100034142/100051166/100052054/100057022/100058364/100059650/100061208/100062619/100063615/100065946/100066814/100066885/100068493/100069253/100146755/100146965/100629292/100630357/100630667/102150342/102150350/111769683/111770055/100034069/100060614/100065672…	IL13/IL4/IL1RN/CCL5/LEP/CXCL10/IFNAR2/CCL3/CXCL9/IL17B/EDA/CCL27/IL1R1/INHA/IL17A/TNFRSF13B/IL17RE/EPOR/LTB/LTBR/CCL24/ACVR1B/GDF10/CCR10/IL21R/CCL25/GALT/CSF3R/TNFRSF12A/IL12RB1/CXCL17/CD27/LOC100630667/IL27RA/CX3CL1/GDF1/TNFRSF6B/TNFRSF14/EDAR/RELT/IL10RA/LOC111770265	ecb:100034113/ecb:100034225/ecb:100034236/ecb:100033925/ecb:100034042/ecb:100050993/ecb:100052489/ecb:100057909/ecb:100057927/ecb:100060593/ecb:100065499/ecb:102147669/ecb:100009699/ecb:100034077/ecb:100034142/ecb:100051166/ecb:100052054/ecb:100057022/ecb:100058364/ecb:100059650/ecb:100061208/ecb:100062619/ecb:100063615/ecb:100065946/ecb:100066814/ecb:100066885/ecb:100068493/ecb:100069253/ecb:100…	42
ecb05161	Hepatitis B	27/1019	164/8977	0.0295973125740824	0.279724443838497	100054693/100066502/100053481/100070300/100034011/100051110/100052513/100054547/100054674/100055087/100055447/100055626/100057002/100057866/100061130/100061802/100063190/100064022/100065378/100066173/100069215/100147188/100147451/100055481/100062414/100062890/102150628	STAT4/CASP8/MAP2K3/TAB1/STAT3/RAF1/STAT2/PTK2B/BAX/IRF7/BAD/EP300/CREB3L1/E2F2/AKT1/FADD/MAP2K2/CDKN1A/NFATC1/MAPK3/PRKCB/CCNA1/JAK3/HRAS/TICAM1/EGR2/LOC102150628	ecb:100054693/ecb:100066502/ecb:100053481/ecb:100070300/ecb:100034011/ecb:100051110/ecb:100052513/ecb:100054547/ecb:100054674/ecb:100055087/ecb:100055447/ecb:100055626/ecb:100057002/ecb:100057866/ecb:100061130/ecb:100061802/ecb:100063190/ecb:100064022/ecb:100065378/ecb:100066173/ecb:100069215/ecb:100147188/ecb:100147451/ecb:100055481/ecb:100062414/ecb:100062890/ecb:100052513	27
ecb05235	PD-L1 expression and PD-1 checkpoint pathway in cancer	26/1019	157/8977	0.0302886340462067	0.279724443838497	102147613/111768083/100630343/106783096/100053481/100056246/100058658/100061874/102150577/100009693/100034011/100051110/100052882/100053960/100058939/100061130/100063190/100065378/100066173/100629128/100630624/102148177/102148270/100055481/100146191/100062414	LOC102147613/LOC111768083/LOC100630343/LOC106783096/MAP2K3/BATF2/CSNK2B/PPP3R1/LOC102150577/TLR9/STAT3/RAF1/PTPN6/BATF3/LOC100058939/AKT1/MAP2K2/NFATC1/MAPK3/LOC100629128/LOC100630624/LOC102148177/PPP3R2/HRAS/LOC100146191/TICAM1	ecb:111767719/ecb:111767719/ecb:106783094/ecb:106783094/ecb:100053481/ecb:100056246/ecb:100058658/ecb:100061874/ecb:106783094/ecb:100009693/ecb:100034011/ecb:100051110/ecb:100052882/ecb:100053960/ecb:111767719/ecb:100061130/ecb:100063190/ecb:100065378/ecb:100066173/ecb:106783094/ecb:106783094/ecb:106783094/ecb:102148270/ecb:100055481/ecb:100146191/ecb:100062414	26
ecb05010	Alzheimer disease	58/1019	403/8977	0.0324419473617015	0.290386224719561	111767714/791242/100052087/100630898/111767463/100058824/100066502/102149982/100073154/100064131/100033897/100050361/100050395/100054877/100055017/100058658/100059249/100060600/100061874/100146850/100629875/100630899/102147826/111775751/111775959/791246/100050653/100050734/100051110/100051249/100051391/100051468/100052169/100052297/100052985/100054417/100055407/100055447/100059081/100061130/10006…	LOC111767714/ATP2A2/LOC100052087/LOC100630898/LOC111767463/WNT6/CASP8/LOC102149982/ULK2/ATP5MC2/GAPDH/LOC100050361/LOC100050395/LOC100054877/KLC4/CSNK2B/TUBA4A/LOC100060600/PPP3R1/ATP5F1D/TUBB2A/LOC100630899/LOC102147826/LOC111775751/LOC111775959/NOS2/ATG2A/ATG13/RAF1/COX6B1/COX5A/PSMC3/NDUFA3/KLC2/NDUFA4L2/RTN3/PLCB3/BAD/PSMD2/AKT1/FADD/MAP2K2/AXIN1/MAPK3/TRAF2/LOC100068608/NDUFAB1/CALM3/NDUFA11…	ecb:100051840/ecb:791242/ecb:100072403/ecb:100072403/ecb:100072403/ecb:100058824/ecb:100066502/ecb:100147519/ecb:100073154/ecb:100064131/ecb:100033897/ecb:100050361/ecb:100033897/ecb:100033897/ecb:100055017/ecb:100058658/ecb:100059249/ecb:100052170/ecb:100061874/ecb:100146850/ecb:100629875/ecb:100033897/ecb:100033897/ecb:791246/ecb:111775959/ecb:791246/ecb:100050653/ecb:100050734/ecb:100051110/ec…	58
ecb04024	cAMP signaling pathway	34/1019	218/8977	0.0332926881844083	0.290386224719561	791242/100057652/100058008/100060403/100034065/100050431/100053806/100056690/100034039/100034043/100050541/100051110/100054701/100054774/100055199/100055447/100055626/100055781/100057002/100058891/100061130/100061356/100062085/100062195/100062405/100063190/100065378/100066173/100068204/100071150/100072863/111767489/111775445/111774151	ATP2A2/LOC100057652/GHRL/HCAR1/TNNI3/ABCC4/NPY/ACOX3/ADORA2A/LHCGR/RAPGEF3/RAF1/RAC2/LHB/MYL9/BAD/EP300/RRAS/CREB3L1/ADCY7/AKT1/ADCYAP1/GNAI2/DRD2/LOC100062405/MAP2K2/NFATC1/MAPK3/PPP1R1B/CALM3/PLD2/OXT/LOC111775445/HCN2	ecb:791242/ecb:100054738/ecb:100058008/ecb:100060403/ecb:100034065/ecb:100050431/ecb:100053806/ecb:100056690/ecb:100034039/ecb:100034043/ecb:100050541/ecb:100051110/ecb:100054701/ecb:100054774/ecb:100055199/ecb:100055447/ecb:100055626/ecb:100055781/ecb:100057002/ecb:100058891/ecb:100061130/ecb:100061356/ecb:100062085/ecb:100062195/ecb:100055199/ecb:100063190/ecb:100065378/ecb:100066173/ecb:100068…	34
ecb05213	Endometrial cancer	12/1019	60/8977	0.0349453552675539	0.296563285243566	100051110/100054674/100054739/100055447/100061130/100061755/100063190/100064022/100065116/100066173/100072786/100055481	RAF1/BAX/ERBB2/BAD/AKT1/BAK1/MAP2K2/CDKN1A/AXIN1/MAPK3/TCF7/HRAS	ecb:100051110/ecb:100054674/ecb:100054739/ecb:100055447/ecb:100061130/ecb:100061755/ecb:100063190/ecb:100064022/ecb:100065116/ecb:100066173/ecb:100072786/ecb:100055481	12
ecb04713	Circadian entrainment	16/1019	88/8977	0.0375753635228079	0.310491161741097	100034167/100059736/100067492/100052560/100055407/100058891/100060665/100061356/100061395/100062085/100063795/100066173/100069215/100070000/100071150/100073046	PER2/GNG7/CACNA1H/GNB3/PLCB3/ADCY7/KCNJ6/ADCYAP1/GNB1/GNAI2/GNG3/MAPK3/PRKCB/CACNA1G/CALM3/PER1	ecb:100034167/ecb:100059736/ecb:100067492/ecb:100052560/ecb:100055407/ecb:100058891/ecb:100060665/ecb:100061356/ecb:100061395/ecb:100062085/ecb:100063795/ecb:100066173/ecb:100069215/ecb:100070000/ecb:100071150/ecb:100073046	16
ecb04022	cGMP-PKG signaling pathway	26/1019	161/8977	0.0398407635879493	0.320769224785028	791242/100061874/100051110/100055199/100055407/100055416/100055447/100056123/100057002/100058891/100059234/100061130/100062085/100062405/100062810/100063190/100065378/100066003/100066173/100070646/100071129/100071150/100071324/100147119/102148270/111776000	ATP2A2/PPP3R1/RAF1/MYL9/PLCB3/NPR2/BAD/NPPB/CREB3L1/ADCY7/KCNMB1/AKT1/GNAI2/LOC100062405/PIK3R5/MAP2K2/NFATC1/ADRA1D/MAPK3/OPRD1/LOC100071129/CALM3/MRVI1/ADRA2A/PPP3R2/INS	ecb:791242/ecb:100061874/ecb:100051110/ecb:100055199/ecb:100055407/ecb:100055416/ecb:100055447/ecb:100056123/ecb:100057002/ecb:100058891/ecb:100059234/ecb:100061130/ecb:100062085/ecb:100055199/ecb:100062810/ecb:100063190/ecb:100065378/ecb:100066003/ecb:100066173/ecb:100070646/ecb:100071129/ecb:100071150/ecb:100071324/ecb:100147119/ecb:102148270/ecb:111776000	26
ecb04070	Phosphatidylinositol signaling system	16/1019	89/8977	0.0411819396455002	0.323278226217177	100056676/100057017/100053738/100054620/100051027/100051976/100052605/100055407/100058602/100060233/100065016/100067523/100069215/100070680/100071150/100053066	DGKE/PI4KA/IP6K2/LOC100054620/INPP5A/DGKQ/SYNJ1/PLCB3/ITPKB/LOC100060233/DGKD/PI4K2B/PRKCB/PI4K2A/CALM3/IP6K3	ecb:100056676/ecb:100057017/ecb:100053738/ecb:100053738/ecb:100051027/ecb:100051976/ecb:100052605/ecb:100055407/ecb:100058602/ecb:100070680/ecb:100065016/ecb:100067523/ecb:100069215/ecb:100070680/ecb:100071150/ecb:100053066	16
ecb04935	Growth hormone synthesis, secretion and action	19/1019	111/8977	0.0435106486846955	0.32621383805365	100058008/100050730/100053481/100069933/100034011/100051110/100055407/100055626/100057002/100058891/100061130/100062085/100063190/100066173/100068908/100069215/111767589/111769907/100055481	GHRL/SOCS3/MAP2K3/GHRHR/STAT3/RAF1/PLCB3/EP300/CREB3L1/ADCY7/AKT1/GNAI2/MAP2K2/MAPK3/BCAR1/PRKCB/IGFALS/GHRH/HRAS	ecb:100058008/ecb:100050730/ecb:100053481/ecb:100069933/ecb:100034011/ecb:100051110/ecb:100055407/ecb:100055626/ecb:100057002/ecb:100058891/ecb:100061130/ecb:100062085/ecb:100063190/ecb:100066173/ecb:100068908/ecb:100069215/ecb:111767589/ecb:111769907/ecb:100055481	19
ecb04725	Cholinergic synapse	18/1019	104/8977	0.0441544967896393	0.32621383805365	100059736/100070031/100052560/100055407/100057002/100058891/100060665/100061130/100061395/100062085/100062632/100062810/100063795/100066173/100069149/100069215/100146784/100055481	GNG7/KCNJ4/GNB3/PLCB3/CREB3L1/ADCY7/KCNJ6/AKT1/GNB1/GNAI2/CHAT/PIK3R5/GNG3/MAPK3/ACHE/PRKCB/CHRNA4/HRAS	ecb:100059736/ecb:100070031/ecb:100052560/ecb:100055407/ecb:100057002/ecb:100058891/ecb:100060665/ecb:100061130/ecb:100061395/ecb:100062085/ecb:100062632/ecb:100062810/ecb:100063795/ecb:100066173/ecb:100069149/ecb:100069215/ecb:100146784/ecb:100055481	18
ecb04540	Gap junction	17/1019	97/8977	0.0446725956570285	0.32621383805365	111767714/100052087/100630898/111767463/100050361/100059249/100629875/100051110/100055407/100058891/100062085/100062195/100063190/100066173/100069215/102149914/100055481	LOC111767714/LOC100052087/LOC100630898/LOC111767463/LOC100050361/TUBA4A/TUBB2A/RAF1/PLCB3/ADCY7/GNAI2/DRD2/MAP2K2/MAPK3/PRKCB/LOC102149914/HRAS	ecb:100051840/ecb:100072403/ecb:100072403/ecb:100072403/ecb:100050361/ecb:100059249/ecb:100629875/ecb:100051110/ecb:100055407/ecb:100058891/ecb:100062085/ecb:100062195/ecb:100063190/ecb:100066173/ecb:100069215/ecb:100072403/ecb:100055481	17
ecb05222	Small cell lung cancer	15/1019	84/8977	0.0494810612976163	0.327719464466734	100066264/100009697/111775751/791246/100054674/100057866/100061130/100061755/100064022/100068006/100069663/100147373/106782489/111775752/100053539	COL4A2/ITGA2B/LOC111775751/NOS2/BAX/E2F2/AKT1/BAK1/CDKN1A/TRAF2/LAMC3/BIRC7/CKS2/LOC111775752/LAMB2	ecb:100066264/ecb:100009697/ecb:791246/ecb:791246/ecb:100054674/ecb:100057866/ecb:100061130/ecb:100061755/ecb:100064022/ecb:100068006/ecb:100069663/ecb:100147373/ecb:106782489/ecb:791246/ecb:100053539	15
ecb05170	Human immunodeficiency virus 1 infection	43/1019	295/8977	0.0498254169433313	0.327719464466734	102147613/100057652/111768083/100070206/100053811/100059736/100066502/100630343/106783096/100053481/100057603/100061874/100070300/102150577/100051110/100052094/100052560/100054547/100054674/100054701/100055447/100058939/100059994/100061130/100061395/100061515/100061755/100061802/100062085/100063190/100063795/100065378/100066173/100067000/100068006/100069215/100071150/100629128/100630624/102148177…	LOC102147613/LOC100057652/LOC111768083/APOBEC3Z1B/PXN/GNG7/CASP8/LOC100630343/LOC106783096/MAP2K3/CFL1/PPP3R1/TAB1/LOC102150577/RAF1/AP1G2/GNB3/PTK2B/BAX/RAC2/BAD/LOC100058939/LOC100059994/AKT1/GNB1/TAPBP/BAK1/FADD/GNAI2/MAP2K2/GNG3/NFATC1/MAPK3/PAK4/TRAF2/PRKCB/CALM3/LOC100629128/LOC100630624/LOC102148177/PPP3R2/LOC111768658/HRAS	ecb:111767719/ecb:100054738/ecb:111767719/ecb:100070206/ecb:100053811/ecb:100059736/ecb:100066502/ecb:106783094/ecb:106783094/ecb:100053481/ecb:100057603/ecb:100061874/ecb:100070300/ecb:106783094/ecb:100051110/ecb:100052094/ecb:100052560/ecb:100054547/ecb:100054674/ecb:100054701/ecb:100055447/ecb:111767719/ecb:100059994/ecb:100061130/ecb:100061395/ecb:100061515/ecb:100061755/ecb:100061802/ecb:100…	43
ecb04910	Insulin signaling pathway	22/1019	135/8977	0.0508378068696825	0.327719464466734	100050936/100061819/100050730/100057254/111772808/100034095/100051027/100051110/100055447/100057085/100057311/100061130/100063190/100065367/100066173/100068479/100071150/100071472/100072090/111775445/111776000/100055481	FLOT1/CBLB/SOCS3/EIF4E2/LOC111772808/PRKAB2/INPP5A/RAF1/BAD/PYGB/FASN/AKT1/MAP2K2/LOC100065367/MAPK3/RHOQ/CALM3/ACACA/FLOT2/LOC111775445/INS/HRAS	ecb:100050936/ecb:100061819/ecb:100050730/ecb:100057254/ecb:100052368/ecb:100034095/ecb:100051027/ecb:100051110/ecb:100055447/ecb:100057085/ecb:100057311/ecb:100061130/ecb:100063190/ecb:100050936/ecb:100066173/ecb:100068479/ecb:100071150/ecb:100071472/ecb:100072090/ecb:100069598/ecb:111776000/ecb:100055481	22
ecb04122	Sulfur relay system	4/1019	13/8977	0.0510599160323188	0.327719464466734	100049978/111775260/100146884/100066985	CTU2/LOC111775260/LOC100146884/URM1	ecb:100049978/ecb:111775260/ecb:102147399/ecb:100066985	4
ecb04210	Apoptosis	28/1019	180/8977	0.0512330626569408	0.327719464466734	111767714/100060963/100052087/100630898/111767463/100066502/100059249/100049792/100050140/100051110/100051806/100053688/100054674/100055447/100057663/100061130/100061755/100061802/100063190/100066173/100066945/100068006/100071680/100147310/102149914/111775624/100055481/100052901	LOC111767714/CTSB/LOC100052087/LOC100630898/LOC111767463/CASP8/TUBA4A/LOC100049792/MAP3K14/RAF1/CTSW/HTRA2/BAX/BAD/LMNA/AKT1/BAK1/FADD/MAP2K2/MAPK3/SPTAN1/TRAF2/DAB2IP/PIDD1/LOC102149914/LOC111775624/HRAS/LOC100052901	ecb:100051840/ecb:100060963/ecb:100072403/ecb:100072403/ecb:100072403/ecb:100066502/ecb:100059249/ecb:100033878/ecb:100050140/ecb:100051110/ecb:100051806/ecb:100053688/ecb:100054674/ecb:100055447/ecb:100057663/ecb:100061130/ecb:100061755/ecb:100061802/ecb:100063190/ecb:100066173/ecb:100066945/ecb:100068006/ecb:100071680/ecb:100147310/ecb:100072403/ecb:100050140/ecb:100055481/ecb:100052901	28
ecb04020	Calcium signaling pathway	42/1019	288/8977	0.0517373893149924	0.327719464466734	102147613/791242/111768083/100630343/106783096/100061874/100067492/100147051/102149401/102150577/111770423/111775751/791246/100034039/100034043/100050529/100052300/100054547/100054739/100055260/100055407/100056292/100058602/100058891/100058939/100060645/100063170/100066003/100069215/100070000/100071150/100146961/100629128/100630624/102148177/102148270/102149608/102150167/111774781/111775752/10214…	LOC102147613/ATP2A2/LOC111768083/LOC100630343/LOC106783096/PPP3R1/CACNA1H/LOC100147051/LOC102149401/LOC102150577/LOC111770423/LOC111775751/NOS2/ADORA2A/LHCGR/LOC100050529/CAMK1/PTK2B/ERBB2/AVPR1B/PLCB3/TNNC2/ITPKB/ADCY7/LOC100058939/ORAI2/GNA14/ADRA1D/PRKCB/CACNA1G/CALM3/LOC100146961/LOC100629128/LOC100630624/LOC102148177/PPP3R2/HRH2/TPCN2/LOC111774781/LOC111775752/LOC102149428/LOC106781300	ecb:111767719/ecb:791242/ecb:111767719/ecb:106783094/ecb:106783094/ecb:100061874/ecb:100067492/ecb:100146643/ecb:100146643/ecb:106783094/ecb:100146643/ecb:791246/ecb:791246/ecb:100034039/ecb:100034043/ecb:100050529/ecb:100052300/ecb:100054547/ecb:100054739/ecb:100055260/ecb:100055407/ecb:100056292/ecb:100058602/ecb:100058891/ecb:111767719/ecb:100060645/ecb:100063170/ecb:100066003/ecb:100069215/ec…	42
ecb04270	Vascular smooth muscle contraction	21/1019	128/8977	0.0521846280997984	0.327719464466734	100071838/100037401/100071062/100034039/100051110/100055064/100055199/100055260/100055407/100055416/100056123/100058891/100059234/100062405/100063190/100066003/100066173/100069215/100071150/100071157/100071324	PLA2G2D/PLA2G2A/PLA2G4B/ADORA2A/RAF1/PLA2G6/MYL9/AVPR1B/PLCB3/NPR2/NPPB/ADCY7/KCNMB1/LOC100062405/MAP2K2/ADRA1D/MAPK3/PRKCB/CALM3/PTGIR/MRVI1	ecb:100071838/ecb:100037401/ecb:100071062/ecb:100034039/ecb:100051110/ecb:100055064/ecb:100055199/ecb:100055260/ecb:100055407/ecb:100055416/ecb:100056123/ecb:100058891/ecb:100059234/ecb:100055199/ecb:100063190/ecb:100066003/ecb:100066173/ecb:100069215/ecb:100071150/ecb:100071157/ecb:100071324	21
ecb04071	Sphingolipid signaling pathway	19/1019	114/8977	0.0547753907970909	0.337244562946795	100066652/100057652/100068525/100054977/100051110/100054674/100054701/100055407/100058299/100061130/100062085/100063190/100066173/100068006/100069215/100069594/100070646/100072863/100055481	SMPD2/LOC100057652/S1PR4/PPP2R5C/RAF1/BAX/RAC2/PLCB3/S1PR2/AKT1/GNAI2/MAP2K2/MAPK3/TRAF2/PRKCB/CERS1/OPRD1/PLD2/HRAS	ecb:100066652/ecb:100054738/ecb:100068525/ecb:100054977/ecb:100051110/ecb:100054674/ecb:100054701/ecb:100055407/ecb:100058299/ecb:100061130/ecb:100062085/ecb:100063190/ecb:100066173/ecb:100068006/ecb:100069215/ecb:100069594/ecb:100070646/ecb:100072863/ecb:100055481	19
ecb05167	Kaposi sarcoma-associated herpesvirus infection	33/1019	220/8977	0.0566725839093596	0.342215218221902	100059736/100066502/100052489/100061874/100034011/100051110/100052513/100052560/100054674/100055087/100055626/100057866/100059994/100061130/100061395/100061755/100061802/100062810/100063190/100063795/100064022/100065378/100066173/100068006/100071150/102148270/102149979/111775192/111775730/100055481/100055510/100062414/102150628	GNG7/CASP8/IFNAR2/PPP3R1/STAT3/RAF1/STAT2/GNB3/BAX/IRF7/EP300/E2F2/LOC100059994/AKT1/GNB1/BAK1/FADD/PIK3R5/MAP2K2/GNG3/CDKN1A/NFATC1/MAPK3/TRAF2/CALM3/PPP3R2/LOC102149979/ZFP36/GABARAP/HRAS/MAPKAPK2/TICAM1/LOC102150628	ecb:100059736/ecb:100066502/ecb:100052489/ecb:100061874/ecb:100034011/ecb:100051110/ecb:100052513/ecb:100052560/ecb:100054674/ecb:100055087/ecb:100055626/ecb:100057866/ecb:100059994/ecb:100061130/ecb:100061395/ecb:100061755/ecb:100061802/ecb:100062810/ecb:100063190/ecb:100063795/ecb:100064022/ecb:100065378/ecb:100066173/ecb:100068006/ecb:100071150/ecb:102148270/ecb:100071005/ecb:111775192/ecb:111…	33
ecb04512	ECM-receptor interaction	14/1019	79/8977	0.0595184359272647	0.352618658135116	100066264/100066334/111771845/100009697/100055332/100058660/100054302/100058756/100059472/100064655/100069663/100071892/100053539/100059315	COL4A2/AGRN/LOC111771845/ITGA2B/COL6A2/COL9A3/SV2A/ITGA7/VWF/ITGA5/LAMC3/SDC1/LAMB2/TNXB	ecb:100066264/ecb:100066334/ecb:111771845/ecb:100009697/ecb:100055332/ecb:100058660/ecb:100054302/ecb:100058756/ecb:100059472/ecb:100064655/ecb:100069663/ecb:100071892/ecb:100053539/ecb:100059315	14
ecb05214	Glioma	13/1019	73/8977	0.0655778333266997	0.38132295675155	100060423/100051110/100052300/100054674/100057866/100061130/100061755/100063190/100064022/100066173/100069215/100071150/100055481	TGFA/RAF1/CAMK1/BAX/E2F2/AKT1/BAK1/MAP2K2/CDKN1A/MAPK3/PRKCB/CALM3/HRAS	ecb:100060423/ecb:100051110/ecb:100052300/ecb:100054674/ecb:100057866/ecb:100061130/ecb:100061755/ecb:100063190/ecb:100064022/ecb:100066173/ecb:100069215/ecb:100071150/ecb:100055481	13
ecb04510	Focal adhesion	28/1019	186/8977	0.0718521445078459	0.410210425008429	100057652/100066264/100053811/100009697/100051150/100055332/100058660/100049792/100051110/100054701/100054739/100055199/100055238/100055447/100058756/100059472/100061130/100062405/100064655/100066173/100067000/100068908/100069215/100069663/111767703/100053539/100055481/100059315	LOC100057652/COL4A2/PXN/ITGA2B/CCND2/COL6A2/COL9A3/LOC100049792/RAF1/RAC2/ERBB2/MYL9/VEGFB/BAD/ITGA7/VWF/AKT1/LOC100062405/ITGA5/MAPK3/PAK4/BCAR1/PRKCB/LAMC3/LOC111767703/LAMB2/HRAS/TNXB	ecb:100054738/ecb:100066264/ecb:100053811/ecb:100009697/ecb:100051150/ecb:100055332/ecb:100058660/ecb:100033878/ecb:100051110/ecb:100054701/ecb:100054739/ecb:100055199/ecb:100055238/ecb:100055447/ecb:100058756/ecb:100059472/ecb:100061130/ecb:100055199/ecb:100064655/ecb:100066173/ecb:100067000/ecb:100068908/ecb:100069215/ecb:100069663/ecb:100050202/ecb:100053539/ecb:100055481/ecb:100059315	28
ecb04668	TNF signaling pathway	17/1019	104/8977	0.0771230004742365	0.427551519790997	100066502/100033925/100050730/100050993/100053481/100070300/100050140/100054255/100057002/100061130/100061802/100063253/100066173/100068006/100071680/102150350/111775624	CASP8/CCL5/SOCS3/CXCL10/MAP2K3/TAB1/MAP3K14/RIPK3/CREB3L1/AKT1/FADD/IRF1/MAPK3/TRAF2/DAB2IP/CX3CL1/LOC111775624	ecb:100066502/ecb:100033925/ecb:100050730/ecb:100050993/ecb:100053481/ecb:100070300/ecb:100050140/ecb:100054255/ecb:100057002/ecb:100061130/ecb:100061802/ecb:100063253/ecb:100066173/ecb:100068006/ecb:100071680/ecb:102150350/ecb:100050140	17
ecb04975	Fat digestion and absorption	9/1019	47/8977	0.0789887946758604	0.427551519790997	100065105/100071838/100037401/100062583/100062506/100067009/100067744/100147359/100070188	NPC1L1/PLA2G2D/PLA2G2A/APOA1/APOA4/SLC27A4/PNLIPRP1/DGAT1/SLC27A1	ecb:100065105/ecb:100071838/ecb:100037401/ecb:100062583/ecb:100062506/ecb:100067009/ecb:100067744/ecb:100147359/ecb:100070188	9
ecb04917	Prolactin signaling pathway	12/1019	68/8977	0.079181037237923	0.427551519790997	100050730/100051150/100034011/100034043/100051110/100054774/100061130/100063190/100063253/100066173/111776000/100055481	SOCS3/CCND2/STAT3/LHCGR/RAF1/LHB/AKT1/MAP2K2/IRF1/MAPK3/INS/HRAS	ecb:100050730/ecb:100051150/ecb:100034011/ecb:100034043/ecb:100051110/ecb:100054774/ecb:100061130/ecb:100063190/ecb:100063253/ecb:100066173/ecb:111776000/ecb:100055481	12
ecb05160	Hepatitis C	25/1019	165/8977	0.080336113591302	0.427551519790997	100066502/100050730/100050993/100052489/100034011/100051110/100051767/100052513/100054674/100055087/100055447/100057866/100061130/100061755/100061802/100063190/100064022/100065810/100065839/100066173/100068006/100070727/100055481/100062414/102150628	CASP8/SOCS3/CXCL10/IFNAR2/STAT3/RAF1/CLDN14/STAT2/BAX/IRF7/BAD/E2F2/AKT1/BAK1/FADD/MAP2K2/CDKN1A/CLDN9/CLDN6/MAPK3/TRAF2/CLDN25/HRAS/TICAM1/LOC102150628	ecb:100066502/ecb:100050730/ecb:100050993/ecb:100052489/ecb:100034011/ecb:100051110/ecb:100051767/ecb:100052513/ecb:100054674/ecb:100055087/ecb:100055447/ecb:100057866/ecb:100061130/ecb:100061755/ecb:100061802/ecb:100063190/ecb:100064022/ecb:100065810/ecb:100065839/ecb:100066173/ecb:100068006/ecb:100070727/ecb:100055481/ecb:100062414/ecb:100052513	25
ecb04724	Glutamatergic synapse	17/1019	105/8977	0.0827726943521464	0.4331771004429	100059736/100061874/100071062/100052178/100052560/100055407/100056993/100058891/100061395/100061544/100062085/100063795/100066173/100069215/100069617/100072863/102148270	GNG7/PPP3R1/PLA2G4B/GRM2/GNB3/PLCB3/SHANK3/ADCY7/GNB1/DLG4/GNAI2/GNG3/MAPK3/PRKCB/GLS/PLD2/PPP3R2	ecb:100059736/ecb:100061874/ecb:100071062/ecb:100052178/ecb:100052560/ecb:100055407/ecb:100056993/ecb:100058891/ecb:100061395/ecb:100061544/ecb:100062085/ecb:100063795/ecb:100066173/ecb:100069215/ecb:100069617/ecb:100072863/ecb:102148270	17
ecb04012	ErbB signaling pathway	13/1019	76/8977	0.0849669213877396	0.437370710094266	100061819/100060423/100051110/100054739/100055447/100061130/100063190/100064022/100066173/100067000/100069215/100630158/100055481	CBLB/TGFA/RAF1/ERBB2/BAD/AKT1/MAP2K2/CDKN1A/MAPK3/PAK4/PRKCB/NRG4/HRAS	ecb:100061819/ecb:100060423/ecb:100051110/ecb:100054739/ecb:100055447/ecb:100061130/ecb:100063190/ecb:100064022/ecb:100066173/ecb:100067000/ecb:100069215/ecb:100630158/ecb:100055481	13
ecb04630	JAK-STAT signaling pathway	25/1019	167/8977	0.0895861678917655	0.444490024626053	100034113/100034225/100054693/100034042/100050730/100051150/100052489/100034011/100051110/100052513/100052882/100055626/100057022/100061130/100064022/100066814/100068493/100069253/100146965/100147451/102150342/100055481/100071172/100146191/102150628	IL13/IL4/STAT4/LEP/SOCS3/CCND2/IFNAR2/STAT3/RAF1/STAT2/PTPN6/EP300/EPOR/AKT1/CDKN1A/IL21R/GALT/CSF3R/IL12RB1/JAK3/IL27RA/HRAS/IL10RA/LOC100146191/LOC102150628	ecb:100034113/ecb:100034225/ecb:100054693/ecb:100034042/ecb:100050730/ecb:100051150/ecb:100052489/ecb:100034011/ecb:100051110/ecb:100052513/ecb:100052882/ecb:100055626/ecb:100057022/ecb:100061130/ecb:100064022/ecb:100066814/ecb:100068493/ecb:100069253/ecb:100146965/ecb:100147451/ecb:102150342/ecb:100055481/ecb:100071172/ecb:100146191/ecb:100052513	25
ecb04926	Relaxin signaling pathway	21/1019	137/8977	0.0932150559004913	0.444490024626053	100066264/100059736/111775751/791246/100051110/100052560/100055238/100055407/100057002/100058891/100061130/100061395/100062085/100063190/100063795/100064657/100066173/100630151/111775752/100055481/100063783	COL4A2/GNG7/LOC111775751/NOS2/RAF1/GNB3/VEGFB/PLCB3/CREB3L1/ADCY7/AKT1/GNB1/GNAI2/MAP2K2/GNG3/ARRB1/MAPK3/RLN3/LOC111775752/HRAS/RXFP4	ecb:100066264/ecb:100059736/ecb:791246/ecb:791246/ecb:100051110/ecb:100052560/ecb:100055238/ecb:100055407/ecb:100057002/ecb:100058891/ecb:100061130/ecb:100061395/ecb:100062085/ecb:100063190/ecb:100063795/ecb:100064657/ecb:100066173/ecb:100630151/ecb:791246/ecb:100055481/ecb:100063783	21
ecb05211	Renal cell carcinoma	12/1019	70/8977	0.0941265633928838	0.444490024626053	100068622/100060423/100051110/100055447/100055626/100061130/100063190/100064022/100066173/100067000/100055481/100146191	EPAS1/TGFA/RAF1/BAD/EP300/AKT1/MAP2K2/CDKN1A/MAPK3/PAK4/HRAS/LOC100146191	ecb:100068622/ecb:100060423/ecb:100051110/ecb:100055447/ecb:100055626/ecb:100061130/ecb:100063190/ecb:100064022/ecb:100066173/ecb:100067000/ecb:100055481/ecb:100146191	12
ecb04720	Long-term potentiation	11/1019	63/8977	0.0957775377640197	0.444490024626053	100061874/100050541/100051110/100055407/100055626/100063190/100066173/100069215/100071150/102148270/100055481	PPP3R1/RAPGEF3/RAF1/PLCB3/EP300/MAP2K2/MAPK3/PRKCB/CALM3/PPP3R2/HRAS	ecb:100061874/ecb:100050541/ecb:100051110/ecb:100055407/ecb:100055626/ecb:100063190/ecb:100066173/ecb:100069215/ecb:100071150/ecb:102148270/ecb:100055481	11
ecb00565	Ether lipid metabolism	8/1019	42/8977	0.096855052965803	0.444490024626053	100071838/100037401/100071062/100055064/100055488/100064698/100072863/100146273	PLA2G2D/PLA2G2A/PLA2G4B/PLA2G6/TMEM86B/PLD3/PLD2/GDPD3	ecb:100071838/ecb:100037401/ecb:100071062/ecb:100055064/ecb:100055488/ecb:100064698/ecb:100072863/ecb:100146273	8
ecb04960	Aldosterone-regulated sodium reabsorption	8/1019	42/8977	0.096855052965803	0.444490024626053	100069008/100057082/100059623/100066173/100069215/100146142/102147597/111776000	SCNN1B/SFN/SCNN1A/MAPK3/PRKCB/SLC9A3R2/SCNN1G/INS	ecb:100069008/ecb:100057082/ecb:100059623/ecb:100066173/ecb:100069215/ecb:100146142/ecb:102147597/ecb:111776000	8
ecb00511	Other glycan degradation	4/1019	16/8977	0.0990901328784194	0.444490024626053	100063514/100071543/100056382/100073289	GBA/FUCA1/MAN2B2/HEXB	ecb:100063514/ecb:100071543/ecb:100056382/ecb:100073289	4
ecb00532	Glycosaminoglycan biosynthesis - chondroitin sulfate / dermatan sulfate	4/1019	16/8977	0.0990901328784194	0.444490024626053	100063587/100067989/100146417/111768279	B3GAT3/CHST11/B3GALT6/CHST13	ecb:100063587/ecb:100067989/ecb:100146417/ecb:111768279	4
ecb00670	One carbon pool by folate	4/1019	16/8977	0.0990901328784194	0.444490024626053	100050979/100049972/100051522/100053253	MTHFR/FTCD/SHMT1/AMT	ecb:100050979/ecb:100049972/ecb:100051522/ecb:100053253	4
ecb04215	Apoptosis - multiple species	6/1019	29/8977	0.103167442860672	0.456261648707759	100066502/100053688/100054674/100061755/100061802/100147373	CASP8/HTRA2/BAX/BAK1/FADD/BIRC7	ecb:100066502/ecb:100053688/ecb:100054674/ecb:100061755/ecb:100061802/ecb:100147373	6
ecb01522	Endocrine resistance	15/1019	94/8977	0.108527042427389	0.468870117258225	100059541/100051110/100054674/100054739/100055447/100057509/100057866/100058891/100061130/100063190/100064022/100066173/102150906/100055481/100057073	NOTCH4/RAF1/BAX/ERBB2/BAD/CARM1/E2F2/ADCY7/AKT1/MAP2K2/CDKN1A/MAPK3/BIK/HRAS/DLL4	ecb:100059541/ecb:100051110/ecb:100054674/ecb:100054739/ecb:100055447/ecb:100057509/ecb:100057866/ecb:100058891/ecb:100061130/ecb:100063190/ecb:100064022/ecb:100066173/ecb:102150906/ecb:100055481/ecb:100057073	15
ecb04810	Regulation of actin cytoskeleton	31/1019	218/8977	0.109004836177868	0.468870117258225	100057652/100053811/111770701/100009697/100051814/100057603/100059292/100060309/100034015/100049792/100050207/100051110/100054542/100054701/100055199/100055781/100056128/100056145/100058756/100062405/100063190/100064655/100066173/100067000/100068908/100071224/100072461/100146649/111776000/100055481/100056049	LOC100057652/PXN/LOC111770701/ITGA2B/DIAPH3/CFL1/ARPC1B/FGF8/TMSB4X/LOC100049792/BAIAP2/RAF1/FGF21/RAC2/MYL9/RRAS/ITGB2/FGD3/ITGA7/LOC100062405/MAP2K2/ITGA5/MAPK3/PAK4/BCAR1/CYFIP2/FGF22/FGF3/INS/HRAS/LOC100056049	ecb:100054738/ecb:100053811/ecb:111770701/ecb:100009697/ecb:100051814/ecb:100057603/ecb:100059292/ecb:100060309/ecb:100034015/ecb:100033878/ecb:100050207/ecb:100051110/ecb:100054542/ecb:100054701/ecb:100055199/ecb:100055781/ecb:100056128/ecb:100056145/ecb:100058756/ecb:100055199/ecb:100063190/ecb:100064655/ecb:100066173/ecb:100067000/ecb:100068908/ecb:100071224/ecb:100072461/ecb:100146649/ecb:111…	31
ecb04151	PI3K-Akt signaling pathway	48/1019	355/8977	0.11107576388934	0.469053614037393	100066264/100034225/100059736/100060423/100009697/100051150/100052489/100054977/100055332/100057254/100058660/100060309/100147051/102149401/111770423/111772808/100051110/100052560/100054542/100054739/100055238/100055447/100055522/100057002/100057022/100058756/100059472/100061130/100061395/100062810/100063190/100063795/100064022/100064655/100066173/100066882/100067818/100069253/100069663/100072461…	COL4A2/IL4/GNG7/TGFA/ITGA2B/CCND2/IFNAR2/PPP2R5C/COL6A2/EIF4E2/COL9A3/FGF8/LOC100147051/LOC102149401/LOC111770423/LOC111772808/RAF1/GNB3/FGF21/ERBB2/VEGFB/BAD/FLT3LG/CREB3L1/EPOR/ITGA7/VWF/AKT1/GNB1/PIK3R5/MAP2K2/GNG3/CDKN1A/ITGA5/MAPK3/PKN3/ANGPT4/CSF3R/LAMC3/FGF22/DDIT4/FGF3/JAK3/INS/LAMB2/HRAS/TNXB/LOC106781300	ecb:100066264/ecb:100034225/ecb:100059736/ecb:100060423/ecb:100009697/ecb:100051150/ecb:100052489/ecb:100054977/ecb:100055332/ecb:100057254/ecb:100058660/ecb:100060309/ecb:100146643/ecb:100146643/ecb:100146643/ecb:100052368/ecb:100051110/ecb:100052560/ecb:100054542/ecb:100054739/ecb:100055238/ecb:100055447/ecb:100055522/ecb:100057002/ecb:100057022/ecb:100058756/ecb:100059472/ecb:100061130/ecb:100…	48
ecb04640	Hematopoietic cell lineage	24/1019	164/8977	0.114700719815635	0.469053614037393	100034225/100066140/100009697/100009715/100147051/102149401/111770423/100009699/100051718/100055274/100055522/100057022/100057113/100061035/100064655/100066252/100068493/100069253/102147499/102148327/102149466/100066716/102147616/106781300	IL4/LOC100066140/ITGA2B/FCER2/LOC100147051/LOC102149401/LOC111770423/IL1R1/CD34/CD37/FLT3LG/EPOR/CD7/LOC100061035/ITGA5/LOC100066252/GALT/CSF3R/LOC102147499/LOC102148327/LOC102149466/LOC100066716/LOC102147616/LOC106781300	ecb:100034225/ecb:100066140/ecb:100009697/ecb:100009715/ecb:100146643/ecb:100146643/ecb:100146643/ecb:100009699/ecb:100051718/ecb:100055274/ecb:100055522/ecb:100057022/ecb:100057113/ecb:100061035/ecb:100064655/ecb:102148327/ecb:100068493/ecb:100069253/ecb:100066140/ecb:102148327/ecb:102148327/ecb:102148327/ecb:100066828/ecb:100146643	24
ecb04727	GABAergic synapse	13/1019	80/8977	0.11589920601123	0.469053614037393	100059736/100050539/100052560/100057720/100058891/100060665/100061395/100062085/100063795/100069215/100069617/100071141/111775730	GNG7/SLC6A13/GNB3/SLC6A11/ADCY7/KCNJ6/GNB1/GNAI2/GNG3/PRKCB/GLS/SLC12A5/GABARAP	ecb:100059736/ecb:100050539/ecb:100052560/ecb:100057720/ecb:100058891/ecb:100060665/ecb:100061395/ecb:100062085/ecb:100063795/ecb:100069215/ecb:100069617/ecb:100071141/ecb:111775730	13
ecb05016	Huntington disease	44/1019	324/8977	0.11678340962802	0.469053614037393	111767714/100052087/100061177/100630898/111767463/100066502/102149982/100073154/100064131/100050361/100055017/100059249/100060600/100146850/100629875/111775959/100050653/100050734/100051249/100051391/100051468/100052169/100052297/100052985/100054674/100055407/100055626/100056103/100057002/100059081/100061544/100061863/100068006/100069079/100069908/100070185/100071193/100073091/100147033/100630892…	LOC111767714/LOC100052087/DNAH10/LOC100630898/LOC111767463/CASP8/LOC102149982/ULK2/ATP5MC2/LOC100050361/KLC4/TUBA4A/LOC100060600/ATP5F1D/TUBB2A/LOC111775959/ATG2A/ATG13/COX6B1/COX5A/PSMC3/NDUFA3/KLC2/NDUFA4L2/BAX/PLCB3/EP300/AP2A1/CREB3L1/PSMD2/DLG4/STX1A/TRAF2/NDUFAB1/ACTR1A/DNAL4/AP2S1/DNAH9/NDUFA11/LOC100630892/LOC102149914/POLR2L/COX6A2/LOC100147519	ecb:100051840/ecb:100072403/ecb:100061177/ecb:100072403/ecb:100072403/ecb:100066502/ecb:100147519/ecb:100073154/ecb:100064131/ecb:100050361/ecb:100055017/ecb:100059249/ecb:100052170/ecb:100146850/ecb:100629875/ecb:111775959/ecb:100050653/ecb:100050734/ecb:100051249/ecb:100051391/ecb:100051468/ecb:100052169/ecb:100052297/ecb:100052985/ecb:100054674/ecb:100055407/ecb:100055626/ecb:100056103/ecb:100…	44
ecb05169	Epstein-Barr virus infection	43/1019	316/8977	0.117189022037899	0.469053614037393	102147613/111768083/100066502/100630343/106783096/100009715/100050993/100051150/100052489/100053481/100070300/100147051/102149401/102150577/111770423/100034011/100050140/100051468/100052513/100054674/100055087/100057866/100058558/100058939/100059081/100059994/100061035/100061130/100061515/100061755/100061802/100064022/100066062/100068006/100146720/100147188/100147451/100629128/100630624/102148177…	LOC102147613/LOC111768083/CASP8/LOC100630343/LOC106783096/FCER2/CXCL10/CCND2/IFNAR2/MAP2K3/TAB1/LOC100147051/LOC102149401/LOC102150577/LOC111770423/STAT3/MAP3K14/PSMC3/STAT2/BAX/IRF7/E2F2/ENTPD8/LOC100058939/PSMD2/LOC100059994/LOC100061035/AKT1/TAPBP/BAK1/FADD/CDKN1A/CD58/TRAF2/NCOR2/CCNA1/JAK3/LOC100629128/LOC100630624/LOC102148177/LOC111775624/LOC106781300/LOC102150628	ecb:111767719/ecb:111767719/ecb:100066502/ecb:106783094/ecb:106783094/ecb:100009715/ecb:100050993/ecb:100051150/ecb:100052489/ecb:100053481/ecb:100070300/ecb:100146643/ecb:100146643/ecb:106783094/ecb:100146643/ecb:100034011/ecb:100050140/ecb:100051468/ecb:100052513/ecb:100054674/ecb:100055087/ecb:100057866/ecb:100058558/ecb:111767719/ecb:100059081/ecb:100059994/ecb:100061035/ecb:100061130/ecb:100…	43
ecb05215	Prostate cancer	14/1019	88/8977	0.120288455638151	0.469053614037393	100060423/100051110/100054739/100055447/100055626/100057002/100057866/100061130/100063190/100064022/100066173/100072786/111776000/100055481	TGFA/RAF1/ERBB2/BAD/EP300/CREB3L1/E2F2/AKT1/MAP2K2/CDKN1A/MAPK3/TCF7/INS/HRAS	ecb:100060423/ecb:100051110/ecb:100054739/ecb:100055447/ecb:100055626/ecb:100057002/ecb:100057866/ecb:100061130/ecb:100063190/ecb:100064022/ecb:100066173/ecb:100072786/ecb:111776000/ecb:100055481	14
ecb04932	Non-alcoholic fatty liver disease (NAFLD)	24/1019	165/8977	0.120550014492118	0.469053614037393	100066502/102149982/100034042/100050730/111775959/100034095/100050051/100051249/100051391/100052169/100052985/100054674/100057319/100059888/100061130/100068006/100069079/100069693/100147033/100630892/111776000/100063197/100147519/111775177	CASP8/LOC102149982/LEP/SOCS3/LOC111775959/PRKAB2/ADIPOR2/COX6B1/COX5A/NDUFA3/NDUFA4L2/BAX/MAP3K11/MLXIPL/AKT1/TRAF2/NDUFAB1/GSK3A/NDUFA11/LOC100630892/INS/COX6A2/LOC100147519/CEBPA	ecb:100066502/ecb:100147519/ecb:100034042/ecb:100050730/ecb:111775959/ecb:100034095/ecb:100050051/ecb:100051249/ecb:100051391/ecb:100052169/ecb:100052985/ecb:100054674/ecb:100057319/ecb:100059888/ecb:100061130/ecb:100068006/ecb:100069079/ecb:100069693/ecb:100147033/ecb:100630892/ecb:111776000/ecb:100063197/ecb:100147519/ecb:111775177	24
ecb05142	Chagas disease (American trypanosomiasis)	26/1019	181/8977	0.122167667641494	0.469053614037393	102147613/111768083/100066502/100630343/106783096/100033925/100057909/102150577/111775751/791246/100009693/100055407/100058939/100061130/100061802/100062085/100063170/100064777/100064801/100066173/100071667/100629128/100630624/102148177/111775752/100062414	LOC102147613/LOC111768083/CASP8/LOC100630343/LOC106783096/CCL5/CCL3/LOC102150577/LOC111775751/NOS2/TLR9/PLCB3/LOC100058939/AKT1/FADD/GNAI2/GNA14/LOC100064777/ACE/MAPK3/C1QB/LOC100629128/LOC100630624/LOC102148177/LOC111775752/TICAM1	ecb:111767719/ecb:111767719/ecb:100066502/ecb:106783094/ecb:106783094/ecb:100033925/ecb:100057909/ecb:106783094/ecb:791246/ecb:791246/ecb:100009693/ecb:100055407/ecb:111767719/ecb:100061130/ecb:100061802/ecb:100062085/ecb:100063170/ecb:100064777/ecb:100064801/ecb:100066173/ecb:100071667/ecb:106783094/ecb:106783094/ecb:106783094/ecb:791246/ecb:100062414	26
ecb04920	Adipocytokine signaling pathway	11/1019	66/8977	0.123083616469227	0.469053614037393	100034042/100050730/100053806/100066082/100034011/100034095/100050051/100059190/100061130/100068006/100146191	LEP/SOCS3/NPY/AGRP/STAT3/PRKAB2/ADIPOR2/ACSL5/AKT1/TRAF2/LOC100146191	ecb:100034042/ecb:100050730/ecb:100053806/ecb:100066082/ecb:100034011/ecb:100034095/ecb:100050051/ecb:100059190/ecb:100061130/ecb:100068006/ecb:100146191	11
ecb04664	Fc epsilon RI signaling pathway	15/1019	96/8977	0.123985509443005	0.469053614037393	100034113/100057652/100034225/100053481/100071062/100147051/102149401/111770423/100051110/100054701/100061130/100063190/100066173/100055481/106781300	IL13/LOC100057652/IL4/MAP2K3/PLA2G4B/LOC100147051/LOC102149401/LOC111770423/RAF1/RAC2/AKT1/MAP2K2/MAPK3/HRAS/LOC106781300	ecb:100034113/ecb:100054738/ecb:100034225/ecb:100053481/ecb:100071062/ecb:100146643/ecb:100146643/ecb:100146643/ecb:100051110/ecb:100054701/ecb:100061130/ecb:100063190/ecb:100066173/ecb:100055481/ecb:100146643	15
ecb04662	B cell receptor signaling pathway	19/1019	127/8977	0.12664525460763	0.473412023176142	100057652/106781954/100061874/100147051/102149401/111770423/100051110/100052219/100052882/100054701/100061130/100063190/100065378/100066173/100069215/102148270/100054737/100055481/106781300	LOC100057652/LOC106781954/PPP3R1/LOC100147051/LOC102149401/LOC111770423/RAF1/CD79A/PTPN6/RAC2/AKT1/MAP2K2/NFATC1/MAPK3/PRKCB/PPP3R2/LOC100054737/HRAS/LOC106781300	ecb:100054738/ecb:100054272/ecb:100061874/ecb:100146643/ecb:100146643/ecb:100146643/ecb:100051110/ecb:100052219/ecb:100052882/ecb:100054701/ecb:100061130/ecb:100063190/ecb:100065378/ecb:100066173/ecb:100069215/ecb:102148270/ecb:100054321/ecb:100055481/ecb:100146643	19
ecb05230	Central carbon metabolism in cancer	11/1019	67/8977	0.133057312393561	0.491529365783273	100051110/100054739/100054908/100056927/100061130/100063125/100063190/100066173/100069617/100070633/100055481	RAF1/ERBB2/SIRT3/PFKL/AKT1/SIRT6/MAP2K2/MAPK3/GLS/SLC7A5/HRAS	ecb:100051110/ecb:100054739/ecb:100054908/ecb:100056927/ecb:100061130/ecb:100063125/ecb:100063190/ecb:100066173/ecb:100069617/ecb:100070633/ecb:100055481	11
ecb05206	MicroRNAs in cancer	21/1019	144/8977	0.136620710056653	0.498824452997546	100053900/100051150/100059541/100034011/100051110/100054739/100055626/100057359/100057866/100061755/100063190/100064022/100064655/100066173/100067000/100069215/100069617/100070088/100072811/100055481/100059315	DNMT3B/CCND2/NOTCH4/STAT3/RAF1/ERBB2/EP300/BMF/E2F2/BAK1/MAP2K2/CDKN1A/ITGA5/MAPK3/PAK4/PRKCB/GLS/CYP1B1/DDIT4/HRAS/TNXB	ecb:100053900/ecb:100051150/ecb:100059541/ecb:100034011/ecb:100051110/ecb:100054739/ecb:100055626/ecb:100057359/ecb:100057866/ecb:100061755/ecb:100063190/ecb:100064022/ecb:100064655/ecb:100066173/ecb:100067000/ecb:100069215/ecb:100069617/ecb:100070088/ecb:100072811/ecb:100055481/ecb:100059315	21
ecb01524	Platinum drug resistance	12/1019	75/8977	0.138463357965953	0.499741314957579	100066502/100058514/100054674/100054739/100055447/100061130/100061755/100061761/100061802/100064022/100066173/100069318	CASP8/MGST3/BAX/ERBB2/BAD/AKT1/BAK1/LOC100061761/FADD/CDKN1A/MAPK3/LOC100069318	ecb:100066502/ecb:100058514/ecb:100054674/ecb:100054739/ecb:100055447/ecb:100061130/ecb:100061755/ecb:100061761/ecb:100061802/ecb:100064022/ecb:100066173/ecb:100069318	12
ecb00760	Nicotinate and nicotinamide metabolism	8/1019	46/8977	0.144456741982596	0.510810549443452	100054191/111773106/100052684/100052705/100054908/100063125/100065768/104795111	NT5C1A/LOC111773106/NT5M/NNT/SIRT3/SIRT6/QPRT/MIR8983	ecb:100054191/ecb:100070808/ecb:100052684/ecb:100052705/ecb:100054908/ecb:100063125/ecb:100065768/ecb:100070808	8
ecb00592	alpha-Linolenic acid metabolism	5/1019	25/8977	0.146410667037932	0.510810549443452	100071838/100037401/100056690/100071062/100055064	PLA2G2D/PLA2G2A/ACOX3/PLA2G4B/PLA2G6	ecb:100071838/ecb:100037401/ecb:100056690/ecb:100071062/ecb:100055064	5
ecb04392	Hippo signaling pathway - multiple species	5/1019	25/8977	0.146410667037932	0.510810549443452	100058977/100055761/100051732/100055264/100063075	NF2/RASSF6/TEAD2/DCHS1/TEAD3	ecb:100058977/ecb:100055761/ecb:100051732/ecb:100055264/ecb:100063075	5
ecb04136	Autophagy - other	6/1019	32/8977	0.148075865486819	0.510943096295177	100073154/100050653/100050734/100057841/100067797/111775730	ULK2/ATG2A/ATG13/ATG4D/ATG4B/GABARAP	ecb:100073154/ecb:100050653/ecb:100050734/ecb:100057841/ecb:100067797/ecb:111775730	6
ecb04730	Long-term depression	9/1019	54/8977	0.153307269109593	0.523244375004482	100071062/100051110/100055407/100062085/100063190/100063840/100066173/100069215/100055481	PLA2G4B/RAF1/PLCB3/GNAI2/MAP2K2/CRH/MAPK3/PRKCB/HRAS	ecb:100071062/ecb:100051110/ecb:100055407/ecb:100062085/ecb:100063190/ecb:100063840/ecb:100066173/ecb:100069215/ecb:100055481	9
ecb04928	Parathyroid hormone synthesis, secretion and action	15/1019	100/8977	0.158498881826729	0.535146762296697	100070242/100034072/100051110/100054278/100055407/100057002/100058397/100058891/100062085/100064022/100064657/100066173/100069215/100072863/100147578	AKAP13/VDR/RAF1/PTH1R/PLCB3/CREB3L1/SLC34A1/ADCY7/GNAI2/CDKN1A/ARRB1/MAPK3/PRKCB/PLD2/SLC34A3	ecb:100070242/ecb:100034072/ecb:100051110/ecb:100054278/ecb:100055407/ecb:100057002/ecb:100058397/ecb:100058891/ecb:100062085/ecb:100064022/ecb:100064657/ecb:100066173/ecb:100069215/ecb:100072863/ecb:100147578	15
ecb05135	Yersinia infection	31/1019	228/8977	0.163808986489249	0.537209974676675	102147613/100057652/111768083/100053811/100630343/106783096/111770701/100053481/100070300/100147051/102149401/102150577/111770423/100049792/100050207/100054547/100054701/100058939/100061130/100063190/100064655/100065378/100066173/100066358/100068006/100068908/100629128/100630624/102148177/100062414/106781300	LOC102147613/LOC100057652/LOC111768083/PXN/LOC100630343/LOC106783096/LOC111770701/MAP2K3/TAB1/LOC100147051/LOC102149401/LOC102150577/LOC111770423/LOC100049792/BAIAP2/PTK2B/RAC2/LOC100058939/AKT1/MAP2K2/ITGA5/NFATC1/MAPK3/RHOG/TRAF2/BCAR1/LOC100629128/LOC100630624/LOC102148177/TICAM1/LOC106781300	ecb:111767719/ecb:100054738/ecb:111767719/ecb:100053811/ecb:106783094/ecb:106783094/ecb:111770701/ecb:100053481/ecb:100070300/ecb:100146643/ecb:100146643/ecb:106783094/ecb:100146643/ecb:100033878/ecb:100050207/ecb:100054547/ecb:100054701/ecb:111767719/ecb:100061130/ecb:100063190/ecb:100064655/ecb:100065378/ecb:100066173/ecb:100066358/ecb:100068006/ecb:100068908/ecb:106783094/ecb:106783094/ecb:106…	31
ecb05203	Viral carcinogenesis	30/1019	220/8977	0.164414266064231	0.537209974676675	100054657/100053811/100066502/100051150/100052568/100053181/100053847/100146361/100034011/100054674/100055087/100055447/100055626/100056692/100057002/100058873/100059650/100059994/100061755/100063454/100064022/100066173/100068006/100068321/100071944/100147188/100147451/100055481/100055510/100062890	VAC14/PXN/CASP8/CCND2/LOC100052568/LOC100053181/LOC100053847/HDAC10/STAT3/BAX/IRF7/BAD/EP300/SND1/CREB3L1/HPN/LTBR/LOC100059994/BAK1/SCRIB/CDKN1A/MAPK3/TRAF2/LOC100068321/UBR4/CCNA1/JAK3/HRAS/MAPKAPK2/EGR2	ecb:100054657/ecb:100053811/ecb:100066502/ecb:100051150/ecb:100062934/ecb:100053181/ecb:100053499/ecb:100146361/ecb:100034011/ecb:100054674/ecb:100055087/ecb:100055447/ecb:100055626/ecb:100056692/ecb:100057002/ecb:100058873/ecb:100059650/ecb:100059994/ecb:100061755/ecb:100063454/ecb:100064022/ecb:100066173/ecb:100068006/ecb:100068321/ecb:100071944/ecb:100147188/ecb:100147451/ecb:100055481/ecb:100…	30
ecb00220	Arginine biosynthesis	5/1019	26/8977	0.165396587727565	0.537209974676675	111775751/791246/100064717/100069617/111775752	LOC111775751/NOS2/GPT/GLS/LOC111775752	ecb:791246/ecb:791246/ecb:100064717/ecb:100069617/ecb:791246	5
ecb04672	Intestinal immune network for IgA production	21/1019	148/8977	0.165953399820502	0.537209974676675	102147613/111768083/100034225/100630343/106783096/100147051/102149401/102150577/111770423/100050140/100051166/100058939/100059650/100061035/100065946/100066885/100629128/100630624/102148177/111775624/106781300	LOC102147613/LOC111768083/IL4/LOC100630343/LOC106783096/LOC100147051/LOC102149401/LOC102150577/LOC111770423/MAP3K14/TNFRSF13B/LOC100058939/LTBR/LOC100061035/CCR10/CCL25/LOC100629128/LOC100630624/LOC102148177/LOC111775624/LOC106781300	ecb:111767719/ecb:111767719/ecb:100034225/ecb:106783094/ecb:106783094/ecb:100146643/ecb:100146643/ecb:106783094/ecb:100146643/ecb:100050140/ecb:100051166/ecb:111767719/ecb:100059650/ecb:100061035/ecb:100065946/ecb:100066885/ecb:106783094/ecb:106783094/ecb:106783094/ecb:100050140/ecb:100146643	21
ecb04514	Cell adhesion molecules (CAMs)	32/1019	237/8977	0.16924251015893	0.542266818264328	102147613/100065253/111768083/100630343/106783096/100050709/100070525/102150577/100034025/100050806/100051718/100051767/100052467/100054575/100056128/100058939/100059024/100059994/100061035/100062081/100062164/100065810/100065839/100066062/100069501/100069582/100070727/100071892/100629128/100630624/102148177/100056049	LOC102147613/CDH5/LOC111768083/LOC100630343/LOC106783096/NLGN4X/SDC3/LOC102150577/SELPLG/MAG/CD34/CLDN14/CNTNAP1/NFASC/ITGB2/LOC100058939/L1CAM/LOC100059994/LOC100061035/CD6/NCAM1/CLDN9/CLDN6/CD58/NTNG2/CD99L2/CLDN25/SDC1/LOC100629128/LOC100630624/LOC102148177/LOC100056049	ecb:111767719/ecb:100065253/ecb:111767719/ecb:106783094/ecb:106783094/ecb:100050709/ecb:100070525/ecb:106783094/ecb:100034025/ecb:100050806/ecb:100051718/ecb:100051767/ecb:100052467/ecb:100054575/ecb:100056128/ecb:111767719/ecb:100059024/ecb:100059994/ecb:100061035/ecb:100062081/ecb:100062164/ecb:100065810/ecb:100065839/ecb:100066062/ecb:100069501/ecb:100069582/ecb:100070727/ecb:100071892/ecb:106…	32
ecb00730	Thiamine metabolism	3/1019	13/8977	0.176449330178641	0.559647370465588	100058275/100065586/100070413	ALPL/LOC100065586/AK1	ecb:100058275/ecb:100065586/ecb:100070413	3
ecb05133	Pertussis	13/1019	87/8977	0.183602997711574	0.572871716884499	100057603/111775751/791246/100056128/100062085/100063253/100064655/100066173/100071150/100071667/111775752/100056049/100062414	CFL1/LOC111775751/NOS2/ITGB2/GNAI2/IRF1/ITGA5/MAPK3/CALM3/C1QB/LOC111775752/LOC100056049/TICAM1	ecb:100057603/ecb:791246/ecb:791246/ecb:100056128/ecb:100062085/ecb:100063253/ecb:100064655/ecb:100066173/ecb:100071150/ecb:100071667/ecb:791246/ecb:100056049/ecb:100062414	13
ecb04912	GnRH signaling pathway	14/1019	95/8977	0.185761329632899	0.572871716884499	100053481/100071062/100051110/100054547/100054774/100055407/100058891/100063190/100066173/100069215/100071150/100072863/100630270/100055481	MAP2K3/PLA2G4B/RAF1/PTK2B/LHB/PLCB3/ADCY7/MAP2K2/MAPK3/PRKCB/CALM3/PLD2/GNRH1/HRAS	ecb:100053481/ecb:100071062/ecb:100051110/ecb:100054547/ecb:100054774/ecb:100055407/ecb:100058891/ecb:100063190/ecb:100066173/ecb:100069215/ecb:100071150/ecb:100072863/ecb:100630270/ecb:100055481	14
ecb04659	Th17 cell differentiation	24/1019	175/8977	0.188742750498497	0.572871716884499	102147613/111768083/100034225/100630343/106783096/100061874/102150577/100009699/100034011/100034142/100054274/100054611/100058939/100061035/100065378/100066173/100066814/100146965/100147451/100629128/100630624/102148177/102148270/102150342	LOC102147613/LOC111768083/IL4/LOC100630343/LOC106783096/PPP3R1/LOC102150577/IL1R1/STAT3/IL17A/RARA/LOC100054611/LOC100058939/LOC100061035/NFATC1/MAPK3/IL21R/IL12RB1/JAK3/LOC100629128/LOC100630624/LOC102148177/PPP3R2/IL27RA	ecb:111767719/ecb:111767719/ecb:100034225/ecb:106783094/ecb:106783094/ecb:100061874/ecb:106783094/ecb:100009699/ecb:100034011/ecb:100034142/ecb:100054274/ecb:100054611/ecb:111767719/ecb:100061035/ecb:100065378/ecb:100066173/ecb:100066814/ecb:100146965/ecb:100147451/ecb:106783094/ecb:106783094/ecb:106783094/ecb:102148270/ecb:102150342	24
ecb04660	T cell receptor signaling pathway	23/1019	167/8977	0.189284185592803	0.572871716884499	102147613/111768083/100034225/100061819/100630343/106783096/100061874/102150577/100050140/100051110/100052882/100058939/100061130/100063190/100065378/100066173/100067000/100629128/100630624/102148177/102148270/111775624/100055481	LOC102147613/LOC111768083/IL4/CBLB/LOC100630343/LOC106783096/PPP3R1/LOC102150577/MAP3K14/RAF1/PTPN6/LOC100058939/AKT1/MAP2K2/NFATC1/MAPK3/PAK4/LOC100629128/LOC100630624/LOC102148177/PPP3R2/LOC111775624/HRAS	ecb:111767719/ecb:111767719/ecb:100034225/ecb:100061819/ecb:106783094/ecb:106783094/ecb:100061874/ecb:106783094/ecb:100050140/ecb:100051110/ecb:100052882/ecb:111767719/ecb:100061130/ecb:100063190/ecb:100065378/ecb:100066173/ecb:100067000/ecb:106783094/ecb:106783094/ecb:106783094/ecb:102148270/ecb:100050140/ecb:100055481	23
ecb05310	Asthma	19/1019	135/8977	0.190111903809521	0.572871716884499	100034113/102147613/111768083/100034225/100630343/106783096/100147051/102149401/102150577/111770423/100058939/100061035/100062854/100070907/100629128/100629840/100630624/102148177/106781300	IL13/LOC102147613/LOC111768083/IL4/LOC100630343/LOC106783096/LOC100147051/LOC102149401/LOC102150577/LOC111770423/LOC100058939/LOC100061035/LOC100062854/EPX/LOC100629128/LOC100629840/LOC100630624/LOC102148177/LOC106781300	ecb:100034113/ecb:111767719/ecb:111767719/ecb:100034225/ecb:106783094/ecb:106783094/ecb:100146643/ecb:100146643/ecb:106783094/ecb:100146643/ecb:111767719/ecb:100061035/ecb:100062854/ecb:100070907/ecb:106783094/ecb:100630020/ecb:106783094/ecb:106783094/ecb:100146643	19
ecb04979	Cholesterol metabolism	7/1019	42/8977	0.193480495614117	0.572871716884499	100071282/100056507/100062583/111774219/100051060/100053753/100062506	LDLRAP1/PLTP/APOA1/APOC3/NPC2/LCAT/APOA4	ecb:100071282/ecb:100056507/ecb:100062583/ecb:111774219/ecb:100051060/ecb:100053753/ecb:100062506	7
ecb04621	NOD-like receptor signaling pathway	23/1019	168/8977	0.197232537363311	0.572871716884499	100056322/100060963/100063024/100066502/100033925/100051770/100052489/100063519/100070300/102147509/100052513/100054255/100055087/100055407/100061802/100065232/100066173/100067987/100068006/100071666/111775730/100062414/102150628	TP53BP1/CTSB/NLRP12/CASP8/CCL5/ANTXR2/IFNAR2/GSDMD/TAB1/LOC102147509/STAT2/RIPK3/IRF7/PLCB3/FADD/SHARPIN/MAPK3/RBCK1/TRAF2/LOC100071666/GABARAP/TICAM1/LOC102150628	ecb:100056322/ecb:100060963/ecb:100063024/ecb:100066502/ecb:100033925/ecb:100051770/ecb:100052489/ecb:100063519/ecb:100070300/ecb:102147509/ecb:100052513/ecb:100054255/ecb:100055087/ecb:100055407/ecb:100061802/ecb:100065232/ecb:100066173/ecb:100067987/ecb:100068006/ecb:100071666/ecb:111775730/ecb:100062414/ecb:100052513	23
ecb04310	Wnt signaling pathway	20/1019	144/8977	0.198784467346575	0.572871716884499	100057652/100058824/100051150/100054745/100058658/100061874/100051598/100054701/100054869/100055407/100055626/100057994/100065116/100065378/100066492/100067769/100069215/100072786/100630146/102148270	LOC100057652/WNT6/CCND2/RSPO1/CSNK2B/PPP3R1/PORCN/RAC2/NOTUM/PLCB3/EP300/NKD2/AXIN1/NFATC1/PRICKLE4/RSPO4/PRKCB/TCF7/CTNNBIP1/PPP3R2	ecb:100054738/ecb:100058824/ecb:100051150/ecb:100054745/ecb:100058658/ecb:100061874/ecb:100051598/ecb:100054701/ecb:100054869/ecb:100055407/ecb:100055626/ecb:100057994/ecb:100065116/ecb:100065378/ecb:100066492/ecb:100067769/ecb:100069215/ecb:100072786/ecb:100630146/ecb:102148270	20
ecb05145	Toxoplasmosis	17/1019	120/8977	0.19883084008836	0.572871716884499	100066502/100053481/100070300/111775751/791246/100034011/100055447/100061035/100061130/100062085/100062810/100066173/100069663/100147373/111775752/100053539/100071172	CASP8/MAP2K3/TAB1/LOC111775751/NOS2/STAT3/BAD/LOC100061035/AKT1/GNAI2/PIK3R5/MAPK3/LAMC3/BIRC7/LOC111775752/LAMB2/IL10RA	ecb:100066502/ecb:100053481/ecb:100070300/ecb:791246/ecb:791246/ecb:100034011/ecb:100055447/ecb:100061035/ecb:100061130/ecb:100062085/ecb:100062810/ecb:100066173/ecb:100069663/ecb:100147373/ecb:791246/ecb:100053539/ecb:100071172	17
ecb04064	NF-kappa B signaling pathway	26/1019	193/8977	0.20227660260166	0.572871716884499	102147613/111768083/100630343/106783096/100058658/100065499/100070300/100147051/102149401/102150577/111770423/100009699/100050140/100058364/100058939/100059650/100068006/100069215/100147310/100629128/100630624/102148177/111775624/100060614/100062414/106781300	LOC102147613/LOC111768083/LOC100630343/LOC106783096/CSNK2B/EDA/TAB1/LOC100147051/LOC102149401/LOC102150577/LOC111770423/IL1R1/MAP3K14/LTB/LOC100058939/LTBR/TRAF2/PRKCB/PIDD1/LOC100629128/LOC100630624/LOC102148177/LOC111775624/EDAR/TICAM1/LOC106781300	ecb:111767719/ecb:111767719/ecb:106783094/ecb:106783094/ecb:100058658/ecb:100065499/ecb:100070300/ecb:100146643/ecb:100146643/ecb:106783094/ecb:100146643/ecb:100009699/ecb:100050140/ecb:100058364/ecb:111767719/ecb:100059650/ecb:100068006/ecb:100069215/ecb:100147310/ecb:106783094/ecb:106783094/ecb:106783094/ecb:100050140/ecb:100060614/ecb:100062414/ecb:100146643	26
ecb04061	Viral protein interaction with cytokine and cytokine receptor	13/1019	89/8977	0.205846722819193	0.572871716884499	100033925/100050993/100057909/100057927/102147669/100059650/100061208/100065946/100066885/102150350/100034069/100071172/111770265	CCL5/CXCL10/CCL3/CXCL9/CCL27/LTBR/CCL24/CCR10/CCL25/CX3CL1/TNFRSF14/IL10RA/LOC111770265	ecb:100033925/ecb:100050993/ecb:100057909/ecb:100057927/ecb:102147669/ecb:100059650/ecb:100061208/ecb:100065946/ecb:100066885/ecb:102150350/ecb:100034069/ecb:100071172/ecb:100034069	13
ecb04744	Phototransduction	5/1019	28/8977	0.206002727540679	0.572871716884499	100055790/100061395/100071150/100630860/100060489	PDE6G/GNB1/CALM3/LOC100630860/PDE6A	ecb:100055790/ecb:100061395/ecb:100071150/ecb:100630860/ecb:100060489	5
ecb04916	Melanogenesis	14/1019	97/8977	0.207126986452888	0.572871716884499	100058824/100051110/100055407/100055626/100057002/100058891/100062085/100063190/100066173/100069215/100071150/100072786/100055481/100060227	WNT6/RAF1/PLCB3/EP300/CREB3L1/ADCY7/GNAI2/MAP2K2/MAPK3/PRKCB/CALM3/TCF7/HRAS/TYR	ecb:100058824/ecb:100051110/ecb:100055407/ecb:100055626/ecb:100057002/ecb:100058891/ecb:100062085/ecb:100063190/ecb:100066173/ecb:100069215/ecb:100071150/ecb:100072786/ecb:100055481/ecb:100060227	14
ecb00562	Inositol phosphate metabolism	10/1019	66/8977	0.211166475123086	0.572871716884499	100057017/111770195/100051027/100052605/100055407/100056580/100058602/100060233/100067523/100070680	PI4KA/PLCH2/INPP5A/SYNJ1/PLCB3/MIOX/ITPKB/LOC100060233/PI4K2B/PI4K2A	ecb:100057017/ecb:111770195/ecb:100051027/ecb:100052605/ecb:100055407/ecb:100056580/ecb:100058602/ecb:100070680/ecb:100067523/ecb:100070680	10
ecb04924	Renin secretion	10/1019	66/8977	0.211166475123086	0.572871716884499	100060963/100069916/100061874/100055407/100061356/100062085/100064777/100064801/100071150/102148270	CTSB/AQP1/PPP3R1/PLCB3/ADCYAP1/GNAI2/LOC100064777/ACE/CALM3/PPP3R2	ecb:100060963/ecb:100069916/ecb:100061874/ecb:100055407/ecb:100061356/ecb:100062085/ecb:100064777/ecb:100064801/ecb:100071150/ecb:102148270	10
ecb05100	Bacterial invasion of epithelial cells	12/1019	82/8977	0.216063388265081	0.572871716884499	100053811/100069881/111770701/100059292/100049792/100054189/100064655/100065878/100066358/100068908/100070282/100147634	PXN/SEPT12/LOC111770701/ARPC1B/LOC100049792/ARHGEF26/ITGA5/ELMO3/RHOG/BCAR1/DNM1/CTTN	ecb:100053811/ecb:100069881/ecb:111770701/ecb:100059292/ecb:100033878/ecb:100054189/ecb:100064655/ecb:100065878/ecb:100066358/ecb:100068908/ecb:100070282/ecb:100147634	12
ecb05410	Hypertrophic cardiomyopathy (HCM)	12/1019	82/8977	0.216063388265081	0.572871716884499	791242/100009697/100034065/100034095/100049792/100055054/100057663/100057959/100058756/100064655/100064777/100064801	ATP2A2/ITGA2B/TNNI3/PRKAB2/LOC100049792/CACNB1/LMNA/MYBPC3/ITGA7/ITGA5/LOC100064777/ACE	ecb:791242/ecb:100009697/ecb:100034065/ecb:100034095/ecb:100033878/ecb:100055054/ecb:100057663/ecb:100057959/ecb:100058756/ecb:100064655/ecb:100064777/ecb:100064801	12
ecb04934	Cushing syndrome	19/1019	138/8977	0.217380666044124	0.572871716884499	100058824/100067492/100033902/100034148/100050500/100054611/100055029/100055407/100057002/100057866/100058891/100062085/100063190/100063840/100064022/100065116/100066173/100070000/100072786	WNT6/CACNA1H/NR5A1/AIP/MEN1/LOC100054611/CRHR2/PLCB3/CREB3L1/E2F2/ADCY7/GNAI2/MAP2K2/CRH/CDKN1A/AXIN1/MAPK3/CACNA1G/TCF7	ecb:100058824/ecb:100067492/ecb:100033902/ecb:100034148/ecb:100050500/ecb:100054611/ecb:100055029/ecb:100055407/ecb:100057002/ecb:100057866/ecb:100058891/ecb:100062085/ecb:100063190/ecb:100063840/ecb:100064022/ecb:100065116/ecb:100066173/ecb:100070000/ecb:100072786	19
ecb01200	Carbon metabolism	18/1019	130/8977	0.218000745155232	0.572871716884499	100050979/100034031/100033897/100050395/100051612/100054877/100055803/100056690/100630899/102147826/100051522/100053253/100056387/100056927/100064717/100065225/100067459/100068608	MTHFR/TKT/GAPDH/LOC100050395/MDH1/LOC100054877/ACO2/ACOX3/LOC100630899/LOC102147826/SHMT1/AMT/SDS/PFKL/GPT/OGDH/AGXT/LOC100068608	ecb:100050979/ecb:100034031/ecb:100033897/ecb:100033897/ecb:100051612/ecb:100033897/ecb:100055803/ecb:100056690/ecb:100033897/ecb:100033897/ecb:100051522/ecb:100053253/ecb:100056387/ecb:100056927/ecb:100064717/ecb:100065225/ecb:100067459/ecb:100033897	18
ecb04726	Serotonergic synapse	17/1019	122/8977	0.218437935192435	0.572871716884499	100059736/100071062/100050541/100051110/100052560/100055407/100060665/100061395/100062085/100063795/100066173/100069215/100070895/100070905/100070945/106782716/100055481	GNG7/PLA2G4B/RAPGEF3/RAF1/GNB3/PLCB3/KCNJ6/GNB1/GNAI2/GNG3/MAPK3/PRKCB/LOC100070895/LOC100070905/CYP2D50/LOC106782716/HRAS	ecb:100059736/ecb:100071062/ecb:100050541/ecb:100051110/ecb:100052560/ecb:100055407/ecb:100060665/ecb:100061395/ecb:100062085/ecb:100063795/ecb:100066173/ecb:100069215/ecb:100070895/ecb:100070905/ecb:100070945/ecb:100070962/ecb:100055481	17
ecb01523	Antifolate resistance	6/1019	36/8977	0.218931866325286	0.572871716884499	100050979/100070025/100050431/100051522/100055625/100070426	MTHFR/ABCC3/ABCC4/SHMT1/SLC19A1/FPGS	ecb:100050979/ecb:100070025/ecb:100050431/ecb:100051522/ecb:100055625/ecb:100070426	6
ecb00230	Purine metabolism	19/1019	139/8977	0.226848137446478	0.576795580440312	100054191/100055790/100052544/100071737/100052684/100054601/100055416/100058558/100058891/100065586/100066649/100070413/100070773/100071470/100147433/100630860/111769650/100054670/100060489	NT5C1A/PDE6G/ITPA/IMPDH1/NT5M/LOC100054601/NPR2/ENTPD8/ADCY7/LOC100065586/NME4/AK1/ADA/LOC100071470/GUK1/LOC100630860/LOC111769650/GMPR2/PDE6A	ecb:100054191/ecb:100055790/ecb:100052544/ecb:100071737/ecb:100052684/ecb:100054601/ecb:100055416/ecb:100058558/ecb:100058891/ecb:100065586/ecb:100066649/ecb:100070413/ecb:100070773/ecb:100052874/ecb:100147433/ecb:100630860/ecb:100057043/ecb:100054670/ecb:100060489	19
ecb05226	Gastric cancer	19/1019	139/8977	0.226848137446478	0.576795580440312	100058824/100630695/100060309/100051110/100053295/100054542/100054674/100054739/100057866/100061130/100061755/100063190/100064022/100065116/100066173/100072461/100072786/100146649/100055481	WNT6/TERT/FGF8/RAF1/JUP/FGF21/BAX/ERBB2/E2F2/AKT1/BAK1/MAP2K2/CDKN1A/AXIN1/MAPK3/FGF22/TCF7/FGF3/HRAS	ecb:100058824/ecb:100630695/ecb:100060309/ecb:100051110/ecb:100053295/ecb:100054542/ecb:100054674/ecb:100054739/ecb:100057866/ecb:100061130/ecb:100061755/ecb:100063190/ecb:100064022/ecb:100065116/ecb:100066173/ecb:100072461/ecb:100072786/ecb:100146649/ecb:100055481	19
ecb00250	Alanine, aspartate and glutamate metabolism	7/1019	44/8977	0.227309483036719	0.576795580440312	100064717/100067459/100069617/100147246/111771736/111772301/111772327	GPT/AGXT/GLS/ALDH4A1/LOC111771736/LOC111772301/LOC111772327	ecb:100064717/ecb:100067459/ecb:100069617/ecb:100147246/ecb:111772327/ecb:111772327/ecb:111772327	7
ecb04140	Autophagy - animal	18/1019	131/8977	0.227779146415919	0.576795580440312	100060963/100073154/100050772/100050653/100050734/100051110/100055447/100055781/100057841/100061130/100061244/100063190/100066173/100067797/100072811/111775730/111776000/100055481	CTSB/ULK2/RAB7B/ATG2A/ATG13/RAF1/BAD/RRAS/ATG4D/AKT1/DAPK3/MAP2K2/MAPK3/ATG4B/DDIT4/GABARAP/INS/HRAS	ecb:100060963/ecb:100073154/ecb:100050772/ecb:100050653/ecb:100050734/ecb:100051110/ecb:100055447/ecb:100055781/ecb:100057841/ecb:100061130/ecb:100061244/ecb:100063190/ecb:100066173/ecb:100067797/ecb:100072811/ecb:111775730/ecb:111776000/ecb:100055481	18
ecb05224	Breast cancer	19/1019	140/8977	0.236493414208151	0.590189889690284	100058824/100059541/100060309/100051110/100054542/100054674/100054739/100057866/100061130/100061755/100063190/100064022/100065116/100066173/100072461/100072786/100146649/100055481/100057073	WNT6/NOTCH4/FGF8/RAF1/FGF21/BAX/ERBB2/E2F2/AKT1/BAK1/MAP2K2/CDKN1A/AXIN1/MAPK3/FGF22/TCF7/FGF3/HRAS/DLL4	ecb:100058824/ecb:100059541/ecb:100060309/ecb:100051110/ecb:100054542/ecb:100054674/ecb:100054739/ecb:100057866/ecb:100061130/ecb:100061755/ecb:100063190/ecb:100064022/ecb:100065116/ecb:100066173/ecb:100072461/ecb:100072786/ecb:100146649/ecb:100055481/ecb:100057073	19
ecb04152	AMPK signaling pathway	16/1019	116/8977	0.239826077823454	0.590189889690284	100034042/100054977/100070049/100034095/100050051/100056927/100057002/100057311/100061130/100070251/100071472/100147188/111775445/111776000/100050219/100066377	LEP/PPP2R5C/MLYCD/PRKAB2/ADIPOR2/PFKL/CREB3L1/FASN/AKT1/PFKFB3/ACACA/CCNA1/LOC111775445/INS/CAB39L/LOC100066377	ecb:100034042/ecb:100054977/ecb:100070049/ecb:100034095/ecb:100050051/ecb:100056927/ecb:100057002/ecb:100057311/ecb:100061130/ecb:100070251/ecb:100071472/ecb:100147188/ecb:100069598/ecb:111776000/ecb:100050219/ecb:100061437	16
ecb05220	Chronic myeloid leukemia	11/1019	76/8977	0.240340511901061	0.590189889690284	100051110/100054674/100055447/100057866/100061130/100061755/100063190/100064022/100066173/100055481/100146191	RAF1/BAX/BAD/E2F2/AKT1/BAK1/MAP2K2/CDKN1A/MAPK3/HRAS/LOC100146191	ecb:100051110/ecb:100054674/ecb:100055447/ecb:100057866/ecb:100061130/ecb:100061755/ecb:100063190/ecb:100064022/ecb:100066173/ecb:100055481/ecb:100146191	11
ecb04620	Toll-like receptor signaling pathway	15/1019	108/8977	0.240586961402409	0.590189889690284	100066502/100033925/100050993/100052489/100053481/100057909/100057927/100070300/100009693/100055087/100061130/100061802/100063190/100066173/100062414	CASP8/CCL5/CXCL10/IFNAR2/MAP2K3/CCL3/CXCL9/TAB1/TLR9/IRF7/AKT1/FADD/MAP2K2/MAPK3/TICAM1	ecb:100066502/ecb:100033925/ecb:100050993/ecb:100052489/ecb:100053481/ecb:100057909/ecb:100057927/ecb:100070300/ecb:100009693/ecb:100055087/ecb:100061130/ecb:100061802/ecb:100063190/ecb:100066173/ecb:100062414	15
ecb00520	Amino sugar and nucleotide sugar metabolism	7/1019	45/8977	0.244936934008108	0.590743407807346	100054844/100060530/100065255/100068441/100069717/100071050/100073289	FUK/CYB5RL/CHIT1/AMDHD2/LOC100069717/CYB5R3/HEXB	ecb:100054844/ecb:100060530/ecb:100065255/ecb:100068441/ecb:100071050/ecb:100071050/ecb:100073289	7
ecb04650	Natural killer cell mediated cytotoxicity	24/1019	182/8977	0.246125951062491	0.590743407807346	100057652/100051740/100052489/100061874/100147051/102149401/111770423/100051110/100052882/100054547/100054701/100056128/100063190/100063808/100065378/100066173/100069215/102148270/100055481/100146191/100052901/100056049/106781300/111773918	LOC100057652/TYROBP/IFNAR2/PPP3R1/LOC100147051/LOC102149401/LOC111770423/RAF1/PTPN6/PTK2B/RAC2/ITGB2/MAP2K2/LOC100063808/NFATC1/MAPK3/PRKCB/PPP3R2/HRAS/LOC100146191/LOC100052901/LOC100056049/LOC106781300/LOC111773918	ecb:100054738/ecb:100051740/ecb:100052489/ecb:100061874/ecb:100146643/ecb:100146643/ecb:100146643/ecb:100051110/ecb:100052882/ecb:100054547/ecb:100054701/ecb:100056128/ecb:100063190/ecb:100063808/ecb:100065378/ecb:100066173/ecb:100069215/ecb:102148270/ecb:100055481/ecb:100146191/ecb:100052901/ecb:100056049/ecb:100146643/ecb:106783293	24
ecb04130	SNARE interactions in vesicular transport	5/1019	30/8977	0.249462357712972	0.590743407807346	100073073/100066798/100051895/100054016/100061863	STX8/STX11/YKT6/STX6/STX1A	ecb:100073073/ecb:100066798/ecb:100051895/ecb:100054016/ecb:100061863	5
ecb05143	African trypanosomiasis	9/1019	61/8977	0.251782254159748	0.590743407807346	100054109/100062583/100147051/102149401/111770423/100009693/100055407/100069215/106781300	HBB/APOA1/LOC100147051/LOC102149401/LOC111770423/TLR9/PLCB3/PRKCB/LOC106781300	ecb:100054109/ecb:100062583/ecb:100146643/ecb:100146643/ecb:100146643/ecb:100009693/ecb:100055407/ecb:100069215/ecb:100146643	9
ecb05340	Primary immunodeficiency	10/1019	69/8977	0.25325304869708	0.590743407807346	100147051/102149401/111770423/100051166/100052219/100070773/100147451/100630636/100069652/106781300	LOC100147051/LOC102149401/LOC111770423/TNFRSF13B/CD79A/ADA/JAK3/LOC100630636/RFXANK/LOC106781300	ecb:100146643/ecb:100146643/ecb:100146643/ecb:100051166/ecb:100052219/ecb:100070773/ecb:100147451/ecb:100630636/ecb:100069652/ecb:100146643	10
ecb04657	IL-17 signaling pathway	12/1019	85/8977	0.253982038388509	0.590743407807346	100034113/100034225/100066502/100050993/100060593/102147792/100034142/100052054/100061802/100066173/100068006/100070310	IL13/IL4/CASP8/CXCL10/IL17B/MUC5B/IL17A/IL17RE/FADD/MAPK3/TRAF2/LCN2	ecb:100034113/ecb:100034225/ecb:100066502/ecb:100050993/ecb:100060593/ecb:102147792/ecb:100034142/ecb:100052054/ecb:100061802/ecb:100066173/ecb:100068006/ecb:100070310	12
ecb04911	Insulin secretion	12/1019	85/8977	0.253982038388509	0.590743407807346	100056520/100070531/100055407/100057002/100058891/100059234/100061356/100061863/100069215/100069542/102148867/111776000	KCNJ11/KCNN1/PLCB3/CREB3L1/ADCY7/KCNMB1/ADCYAP1/STX1A/PRKCB/RAB3A/TRPM4/INS	ecb:100056520/ecb:100070531/ecb:100055407/ecb:100057002/ecb:100058891/ecb:100059234/ecb:100061356/ecb:100061863/ecb:100069215/ecb:100069542/ecb:102148867/ecb:111776000	12
ecb04142	Lysosome	17/1019	126/8977	0.260043110046759	0.600393651137369	100060963/100069983/100055161/100063514/100034045/100071543/100033912/100051060/100051483/100051806/100052094/100066052/100068686/100073289/100146682/111768658/100061559	CTSB/NAGPA/CTSE/GBA/CD68/FUCA1/SLC11A1/NPC2/LOC100051483/CTSW/AP1G2/NAGLU/AP4M1/HEXB/IDUA/LOC111768658/M6PR	ecb:100060963/ecb:100069983/ecb:100055161/ecb:100063514/ecb:100034045/ecb:100071543/ecb:100033912/ecb:100051060/ecb:100051483/ecb:100051806/ecb:100052094/ecb:100066052/ecb:100068686/ecb:100073289/ecb:100146682/ecb:100060194/ecb:100061559	17
ecb00061	Fatty acid biosynthesis	3/1019	16/8977	0.2702225621924	0.619185344117006	100057311/100059190/100071472	FASN/ACSL5/ACACA	ecb:100057311/ecb:100059190/ecb:100071472	3
ecb05152	Tuberculosis	30/1019	235/8977	0.272540926389638	0.619185344117006	100066502/100061874/100071644/100147051/100147535/102149401/111770423/111775751/791246/100009693/100034072/100051110/100054674/100055447/100055626/100056128/100061035/100061130/100061802/100066173/100066738/100071150/102148270/111767519/111775752/100069652/100071172/100056049/100071912/106781300	CASP8/PPP3R1/CD74/LOC100147051/LSP1/LOC102149401/LOC111770423/LOC111775751/NOS2/TLR9/VDR/RAF1/BAX/BAD/EP300/ITGB2/LOC100061035/AKT1/FADD/MAPK3/LOC100066738/CALM3/PPP3R2/LOC111767519/LOC111775752/RFXANK/IL10RA/LOC100056049/KSR1/LOC106781300	ecb:100066502/ecb:100061874/ecb:100071644/ecb:100146643/ecb:100147535/ecb:100146643/ecb:100146643/ecb:791246/ecb:791246/ecb:100009693/ecb:100034072/ecb:100051110/ecb:100054674/ecb:100055447/ecb:100055626/ecb:100056128/ecb:100061035/ecb:100061130/ecb:100061802/ecb:100066173/ecb:100066738/ecb:100071150/ecb:102148270/ecb:100059099/ecb:791246/ecb:100069652/ecb:100071172/ecb:100056049/ecb:100071912/ec…	30
ecb04150	mTOR signaling pathway	20/1019	152/8977	0.274097970803388	0.619185344117006	100058824/100073154/100051354/100057254/100146562/111772808/100051110/100055753/100061130/100063037/100063190/100065239/100066173/100067764/100069215/100070633/100072811/111776000/100050219/100055481	WNT6/ULK2/PRR5/EIF4E2/CASTOR1/LOC111772808/RAF1/LPIN3/AKT1/CASTOR2/MAP2K2/WDR24/MAPK3/TELO2/PRKCB/SLC7A5/DDIT4/INS/CAB39L/HRAS	ecb:100058824/ecb:100073154/ecb:100051354/ecb:100057254/ecb:100146562/ecb:100052368/ecb:100051110/ecb:100055753/ecb:100061130/ecb:100063037/ecb:100063190/ecb:100065239/ecb:100066173/ecb:100067764/ecb:100069215/ecb:100070633/ecb:100072811/ecb:111776000/ecb:100050219/ecb:100055481	20
ecb05146	Amoebiasis	21/1019	161/8977	0.281290331548162	0.629869241326765	100066264/100050772/100147051/102149401/111770423/111775751/791246/100009699/100055407/100056128/100059763/100063170/100069215/100069663/100147492/111767519/111775752/100053539/100056049/100059461/106781300	COL4A2/RAB7B/LOC100147051/LOC102149401/LOC111770423/LOC111775751/NOS2/IL1R1/PLCB3/ITGB2/HSPB1/GNA14/PRKCB/LAMC3/C8G/LOC111767519/LOC111775752/LAMB2/LOC100056049/C8A/LOC106781300	ecb:100066264/ecb:100050772/ecb:100146643/ecb:100146643/ecb:100146643/ecb:791246/ecb:791246/ecb:100009699/ecb:100055407/ecb:100056128/ecb:100059763/ecb:100063170/ecb:100069215/ecb:100069663/ecb:100147492/ecb:100059099/ecb:791246/ecb:100053539/ecb:100056049/ecb:100059461/ecb:100146643	21
ecb04913	Ovarian steroidogenesis	8/1019	55/8977	0.282839372697687	0.629869241326765	100009712/100071062/100034043/100036556/100054774/100058891/100070088/111776000	CYP19A1/PLA2G4B/LHCGR/HSD17B1/LHB/ADCY7/CYP1B1/INS	ecb:100009712/ecb:100071062/ecb:100034043/ecb:100036556/ecb:100054774/ecb:100058891/ecb:100070088/ecb:111776000	8
ecb05012	Parkinson disease	34/1019	271/8977	0.291438690595105	0.644448935541288	111767714/100052087/100630898/111767463/102149982/100064131/100050361/100055017/100059249/100060600/100146850/100629875/111775959/100034039/100051249/100051391/100051468/100052169/100052297/100052985/100053688/100054674/100059081/100062085/100062195/100069079/100071150/100147033/100630892/102149914/102149979/111773414/100063197/100147519	LOC111767714/LOC100052087/LOC100630898/LOC111767463/LOC102149982/ATP5MC2/LOC100050361/KLC4/TUBA4A/LOC100060600/ATP5F1D/TUBB2A/LOC111775959/ADORA2A/COX6B1/COX5A/PSMC3/NDUFA3/KLC2/NDUFA4L2/HTRA2/BAX/PSMD2/GNAI2/DRD2/NDUFAB1/CALM3/NDUFA11/LOC100630892/LOC102149914/LOC102149979/ATF6/COX6A2/LOC100147519	ecb:100051840/ecb:100072403/ecb:100072403/ecb:100072403/ecb:100147519/ecb:100064131/ecb:100050361/ecb:100055017/ecb:100059249/ecb:100052170/ecb:100146850/ecb:100629875/ecb:111775959/ecb:100034039/ecb:100051249/ecb:100051391/ecb:100051468/ecb:100052169/ecb:100052297/ecb:100052985/ecb:100053688/ecb:100054674/ecb:100059081/ecb:100062085/ecb:100062195/ecb:100069079/ecb:100071150/ecb:100147033/ecb:100…	34
ecb00310	Lysine degradation	8/1019	56/8977	0.30009726271721	0.651617715491973	100055683/100052411/100052805/100059605/100064888/100068506/100073092/100059905	COLGALT2/EZH1/SMYD1/PIPOX/SETD2/DOT1L/PRDM6/LOC100059905	ecb:100055683/ecb:100052411/ecb:100052805/ecb:100059605/ecb:100064888/ecb:100068506/ecb:100073092/ecb:100059905	8
ecb00100	Steroid biosynthesis	3/1019	17/8977	0.30273600498975	0.651617715491973	100051672/100055292/100067615	EBP/LSS/SQLE	ecb:100051672/ecb:100055292/ecb:100067615	3
ecb00531	Glycosaminoglycan degradation	3/1019	17/8977	0.30273600498975	0.651617715491973	100066052/100073289/100146682	NAGLU/HEXB/IDUA	ecb:100066052/ecb:100073289/ecb:100146682	3
ecb04931	Insulin resistance	13/1019	97/8977	0.30492154970786	0.651617715491973	100050730/100052399/100034011/100034095/100057002/100057085/100059888/100061130/100067009/100069215/111776000/100070188/100146191	SOCS3/NR1H2/STAT3/PRKAB2/CREB3L1/PYGB/MLXIPL/AKT1/SLC27A4/PRKCB/INS/SLC27A1/LOC100146191	ecb:100050730/ecb:100052399/ecb:100034011/ecb:100034095/ecb:100057002/ecb:100057085/ecb:100059888/ecb:100061130/ecb:100067009/ecb:100069215/ecb:111776000/ecb:100070188/ecb:100146191	13
ecb04520	Adherens junction	11/1019	81/8977	0.310578640723124	0.651617715491973	100057652/111770701/100058658/100049792/100050207/100052882/100054701/100054739/100055626/100066173/100072786	LOC100057652/LOC111770701/CSNK2B/LOC100049792/BAIAP2/PTPN6/RAC2/ERBB2/EP300/MAPK3/TCF7	ecb:100054738/ecb:111770701/ecb:100058658/ecb:100033878/ecb:100050207/ecb:100052882/ecb:100054701/ecb:100054739/ecb:100055626/ecb:100066173/ecb:100072786	11
ecb00340	Histidine metabolism	4/1019	25/8977	0.313860875918317	0.651617715491973	100053296/100059309/100049972/100052193	LOC100053296/CARNS1/FTCD/HAL	ecb:100053296/ecb:100059309/ecb:100049972/ecb:100052193	4
ecb04964	Proximal tubule bicarbonate reclamation	4/1019	25/8977	0.313860875918317	0.651617715491973	100069916/100051612/100055445/100069617	AQP1/MDH1/SLC25A10/GLS	ecb:100069916/ecb:100051612/ecb:100055445/ecb:100069617	4
ecb00430	Taurine and hypotaurine metabolism	2/1019	10/8977	0.316483556114463	0.651617715491973	100054524/100050188	GGT7/GGT1	ecb:100054524/ecb:100050188	2
ecb00740	Riboflavin metabolism	2/1019	10/8977	0.316483556114463	0.651617715491973	100063090/100063662	FLAD1/RFK	ecb:100063090/ecb:100063662	2
ecb04961	Endocrine and other factor-regulated calcium reabsorption	8/1019	57/8977	0.317585361111616	0.651617715491973	100034072/100054278/100055407/100056103/100069215/100070282/100071193/100147008	VDR/PTH1R/PLCB3/AP2A1/PRKCB/DNM1/AP2S1/KLK1	ecb:100034072/ecb:100054278/ecb:100055407/ecb:100056103/ecb:100069215/ecb:100070282/ecb:100071193/ecb:100147008	8
ecb00591	Linoleic acid metabolism	5/1019	33/8977	0.318212004932898	0.651617715491973	100071838/100037401/100071062/100055064/111767626	PLA2G2D/PLA2G2A/PLA2G4B/PLA2G6/LOC111767626	ecb:100071838/ecb:100037401/ecb:100071062/ecb:100055064/ecb:100067131	5
ecb04728	Dopaminergic synapse	16/1019	123/8977	0.319583210782688	0.651617715491973	100059736/100054977/100052560/100055407/100057002/100060665/100061130/100061395/100062085/100062195/100063795/100064657/100068204/100069215/100069693/100071150	GNG7/PPP2R5C/GNB3/PLCB3/CREB3L1/KCNJ6/AKT1/GNB1/GNAI2/DRD2/GNG3/ARRB1/PPP1R1B/PRKCB/GSK3A/CALM3	ecb:100059736/ecb:100054977/ecb:100052560/ecb:100055407/ecb:100057002/ecb:100060665/ecb:100061130/ecb:100061395/ecb:100062085/ecb:100062195/ecb:100063795/ecb:100064657/ecb:100068204/ecb:100069215/ecb:100069693/ecb:100071150	16
ecb04550	Signaling pathways regulating pluripotency of stem cells	16/1019	124/8977	0.331541405378532	0.66477190197948	100058824/100034011/100051110/100055282/100058699/100061130/100062619/100063190/100065116/100066173/100068884/100072700/100072786/100147451/100055481/100066405	WNT6/STAT3/RAF1/PCGF2/ESRRB/AKT1/ACVR1B/MAP2K2/AXIN1/MAPK3/HOXA1/NEUROG1/TCF7/JAK3/HRAS/HOXD1	ecb:100058824/ecb:100034011/ecb:100051110/ecb:100055282/ecb:100058699/ecb:100061130/ecb:100062619/ecb:100063190/ecb:100065116/ecb:100066173/ecb:100068884/ecb:100072700/ecb:100072786/ecb:100147451/ecb:100055481/ecb:100066405	16
ecb00240	Pyrimidine metabolism	9/1019	66/8977	0.332068116443705	0.66477190197948	100054191/100072617/100146261/100052684/100058558/100066649/111769650/100146854/100059641	NT5C1A/CMPK2/UCKL1/NT5M/ENTPD8/NME4/LOC111769650/TYMP/UPP2	ecb:100054191/ecb:100072617/ecb:100146261/ecb:100052684/ecb:100058558/ecb:100066649/ecb:100057043/ecb:100146854/ecb:100059641	9
ecb05321	Inflammatory bowel disease (IBD)	18/1019	141/8977	0.33439432109171	0.66477190197948	100034113/102147613/111768083/100034225/100054693/100630343/106783096/102150577/100034011/100034142/100058939/100061035/100065378/100066814/100146965/100629128/100630624/102148177	IL13/LOC102147613/LOC111768083/IL4/STAT4/LOC100630343/LOC106783096/LOC102150577/STAT3/IL17A/LOC100058939/LOC100061035/NFATC1/IL21R/IL12RB1/LOC100629128/LOC100630624/LOC102148177	ecb:100034113/ecb:111767719/ecb:111767719/ecb:100034225/ecb:100054693/ecb:106783094/ecb:106783094/ecb:106783094/ecb:100034011/ecb:100034142/ecb:111767719/ecb:100061035/ecb:100065378/ecb:100066814/ecb:100146965/ecb:106783094/ecb:106783094/ecb:106783094	18
ecb05225	Hepatocellular carcinoma	22/1019	175/8977	0.337776082530528	0.66477190197948	100058824/100060423/100630695/100058514/100146919/100049792/100051110/100051917/100054674/100055447/100057866/100061130/100061755/100061761/100063190/100064022/100065116/100066173/100069215/100069318/100072786/100055481	WNT6/TGFA/TERT/MGST3/LOC100146919/LOC100049792/RAF1/TXNRD2/BAX/BAD/E2F2/AKT1/BAK1/LOC100061761/MAP2K2/CDKN1A/AXIN1/MAPK3/PRKCB/LOC100069318/TCF7/HRAS	ecb:100058824/ecb:100060423/ecb:100630695/ecb:100058514/ecb:100056521/ecb:100033878/ecb:100051110/ecb:100051917/ecb:100054674/ecb:100055447/ecb:100057866/ecb:100061130/ecb:100061755/ecb:100061761/ecb:100063190/ecb:100064022/ecb:100065116/ecb:100066173/ecb:100069215/ecb:100069318/ecb:100072786/ecb:100055481	22
ecb05166	Human T-cell leukemia virus 1 infection	38/1019	311/8977	0.337963896223868	0.66477190197948	102147613/100054657/111768083/100630343/100630695/106783096/100051150/100061874/102150577/100009699/100050140/100054674/100055626/100056128/100057002/100057866/100058891/100058939/100059650/100059994/100061035/100061130/100063190/100063779/100064022/100065378/100066173/100147188/100147451/100629128/100630624/102148177/102148270/111775192/111775624/100055481/100056049/100062890	LOC102147613/VAC14/LOC111768083/LOC100630343/TERT/LOC106783096/CCND2/PPP3R1/LOC102150577/IL1R1/MAP3K14/BAX/EP300/ITGB2/CREB3L1/E2F2/ADCY7/LOC100058939/LTBR/LOC100059994/LOC100061035/AKT1/MAP2K2/ESPL1/CDKN1A/NFATC1/MAPK3/CCNA1/JAK3/LOC100629128/LOC100630624/LOC102148177/PPP3R2/ZFP36/LOC111775624/HRAS/LOC100056049/EGR2	ecb:111767719/ecb:100054657/ecb:111767719/ecb:106783094/ecb:100630695/ecb:106783094/ecb:100051150/ecb:100061874/ecb:106783094/ecb:100009699/ecb:100050140/ecb:100054674/ecb:100055626/ecb:100056128/ecb:100057002/ecb:100057866/ecb:100058891/ecb:111767719/ecb:100059650/ecb:100059994/ecb:100061035/ecb:100061130/ecb:100063190/ecb:100063779/ecb:100064022/ecb:100065378/ecb:100066173/ecb:100147188/ecb:100…	38
ecb03460	Fanconi anemia pathway	6/1019	42/8977	0.34042970244526	0.66477190197948	100052495/100055917/100059669/100067764/100068211/100055607	FANCA/FAAP100/FAN1/TELO2/FANCG/FANCB	ecb:100052495/ecb:100055917/ecb:100059669/ecb:100067764/ecb:100068211/ecb:100055607	6
ecb04710	Circadian rhythm	4/1019	26/8977	0.34085438286209	0.66477190197948	100034167/100034095/100059275/100073046	PER2/PRKAB2/NPAS2/PER1	ecb:100034167/ecb:100034095/ecb:100059275/ecb:100073046	4
ecb05412	Arrhythmogenic right ventricular cardiomyopathy (ARVC)	9/1019	67/8977	0.348702332218605	0.67409170289156	791242/100009697/100049792/100053295/100055054/100057663/100058756/100064655/100072786	ATP2A2/ITGA2B/LOC100049792/JUP/CACNB1/LMNA/ITGA7/ITGA5/TCF7	ecb:791242/ecb:100009697/ecb:100033878/ecb:100053295/ecb:100055054/ecb:100057663/ecb:100058756/ecb:100064655/ecb:100072786	9
ecb01230	Biosynthesis of amino acids	12/1019	92/8977	0.349926584622052	0.67409170289156	100034031/100033897/100050395/100054877/100055803/100630899/102147826/100051522/100056387/100056927/100064717/100068608	TKT/GAPDH/LOC100050395/LOC100054877/ACO2/LOC100630899/LOC102147826/SHMT1/SDS/PFKL/GPT/LOC100068608	ecb:100034031/ecb:100033897/ecb:100033897/ecb:100033897/ecb:100055803/ecb:100033897/ecb:100033897/ecb:100051522/ecb:100056387/ecb:100056927/ecb:100064717/ecb:100033897	12
ecb05034	Alcoholism	23/1019	185/8977	0.353264188184868	0.676371677378345	100059736/104795056/100052568/100053181/100053806/100053847/100146361/100034039/100051110/100052412/100052560/100057002/100061395/100062085/100062195/100063795/100063840/100066173/100068204/100068321/100071150/111774230/100055481	GNG7/MIR8915/LOC100052568/LOC100053181/NPY/LOC100053847/HDAC10/ADORA2A/RAF1/SLC29A2/GNB3/CREB3L1/GNB1/GNAI2/DRD2/GNG3/CRH/MAPK3/PPP1R1B/LOC100068321/CALM3/LOC111774230/HRAS	ecb:100059736/ecb:100054058/ecb:100062934/ecb:100053181/ecb:100053806/ecb:100053499/ecb:100146361/ecb:100034039/ecb:100051110/ecb:100052412/ecb:100052560/ecb:100057002/ecb:100061395/ecb:100062085/ecb:100062195/ecb:100063795/ecb:100063840/ecb:100066173/ecb:100068204/ecb:100068321/ecb:100071150/ecb:111774230/ecb:100055481	23
ecb05162	Measles	26/1019	211/8977	0.357986313682111	0.681258803007168	102147613/111768083/100061819/100066502/100630343/106783096/100051150/100052489/100058658/102150577/100009693/100034011/100052513/100054674/100055087/100055447/100058939/100061130/100061755/100061802/100066738/100147451/100629128/100630624/102148177/102150628	LOC102147613/LOC111768083/CBLB/CASP8/LOC100630343/LOC106783096/CCND2/IFNAR2/CSNK2B/LOC102150577/TLR9/STAT3/STAT2/BAX/IRF7/BAD/LOC100058939/AKT1/BAK1/FADD/LOC100066738/JAK3/LOC100629128/LOC100630624/LOC102148177/LOC102150628	ecb:111767719/ecb:111767719/ecb:100061819/ecb:100066502/ecb:106783094/ecb:106783094/ecb:100051150/ecb:100052489/ecb:100058658/ecb:106783094/ecb:100009693/ecb:100034011/ecb:100052513/ecb:100054674/ecb:100055087/ecb:100055447/ecb:111767719/ecb:100061130/ecb:100061755/ecb:100061802/ecb:100066738/ecb:100147451/ecb:106783094/ecb:106783094/ecb:106783094/ecb:100052513	26
ecb00410	beta-Alanine metabolism	5/1019	35/8977	0.365251143953304	0.687638687445522	100053296/100056690/100059309/100070049/100065767	LOC100053296/ACOX3/CARNS1/MLYCD/AOC3	ecb:100053296/ecb:100056690/ecb:100059309/ecb:100070049/ecb:100065767	5
ecb05165	Human papillomavirus infection	42/1019	349/8977	0.365986098091362	0.687638687445522	100066264/100053811/100058824/100066502/100630695/100009697/100051150/100052489/100054977/100055332/100058660/100059541/100051110/100052513/100053411/100054674/100055447/100055626/100057002/100058756/100059472/100059704/100059994/100061130/100061755/100061802/100063190/100063253/100063454/100064022/100064655/100065116/100066173/100069663/100071944/100072786/100147188/100053539/100055481/100059315…	COL4A2/PXN/WNT6/CASP8/TERT/ITGA2B/CCND2/IFNAR2/PPP2R5C/COL6A2/COL9A3/NOTCH4/RAF1/STAT2/PARD6A/BAX/BAD/EP300/CREB3L1/ITGA7/VWF/LLGL2/LOC100059994/AKT1/BAK1/FADD/MAP2K2/IRF1/SCRIB/CDKN1A/ITGA5/AXIN1/MAPK3/LAMC3/UBR4/TCF7/CCNA1/LAMB2/HRAS/TNXB/TICAM1/LOC102150628	ecb:100066264/ecb:100053811/ecb:100058824/ecb:100066502/ecb:100630695/ecb:100009697/ecb:100051150/ecb:100052489/ecb:100054977/ecb:100055332/ecb:100058660/ecb:100059541/ecb:100051110/ecb:100052513/ecb:100053411/ecb:100054674/ecb:100055447/ecb:100055626/ecb:100057002/ecb:100058756/ecb:100059472/ecb:100059704/ecb:100059994/ecb:100061130/ecb:100061755/ecb:100061802/ecb:100063190/ecb:100063253/ecb:100…	42
ecb04977	Vitamin digestion and absorption	4/1019	27/8977	0.367908597104611	0.687638687445522	100071256/100062583/100055625/100062506	SLC5A6/APOA1/SLC19A1/APOA4	ecb:100071256/ecb:100062583/ecb:100055625/ecb:100062506	4
ecb04380	Osteoclast differentiation	19/1019	153/8977	0.374383869761614	0.695600799438738	106781954/100050730/100051740/100052489/100061874/100070300/100009699/100050140/100052513/100061130/100065378/100066173/100066180/100067339/100068006/102148270/111775624/100054737/102150628	LOC106781954/SOCS3/TYROBP/IFNAR2/PPP3R1/TAB1/IL1R1/MAP3K14/STAT2/AKT1/NFATC1/MAPK3/TREM2/SIRPA/TRAF2/PPP3R2/LOC111775624/LOC100054737/LOC102150628	ecb:100054272/ecb:100050730/ecb:100051740/ecb:100052489/ecb:100061874/ecb:100070300/ecb:100009699/ecb:100050140/ecb:100052513/ecb:100061130/ecb:100065378/ecb:100066173/ecb:100066180/ecb:100067339/ecb:100068006/ecb:102148270/ecb:100050140/ecb:100054321/ecb:100052513	19
ecb00983	Drug metabolism - other enzymes	12/1019	94/8977	0.378546596518525	0.697471908238069	100052544/100058514/100065258/100071737/100146261/100050685/100054601/100061761/100066649/100069318/100146854/100059641	ITPA/MGST3/LOC100065258/IMPDH1/UCKL1/LOC100050685/LOC100054601/LOC100061761/NME4/LOC100069318/TYMP/UPP2	ecb:100052544/ecb:100058514/ecb:100065342/ecb:100071737/ecb:100146261/ecb:100050685/ecb:100054601/ecb:100061761/ecb:100066649/ecb:100069318/ecb:100146854/ecb:100059641	12
ecb05144	Malaria	14/1019	111/8977	0.379833427734745	0.697471908238069	102147613/111768083/100054109/100630343/106783096/102150577/100009693/100056128/100058939/100071892/100629128/100630624/102148177/100056049	LOC102147613/LOC111768083/HBB/LOC100630343/LOC106783096/LOC102150577/TLR9/ITGB2/LOC100058939/SDC1/LOC100629128/LOC100630624/LOC102148177/LOC100056049	ecb:111767719/ecb:111767719/ecb:100054109/ecb:106783094/ecb:106783094/ecb:106783094/ecb:100009693/ecb:100056128/ecb:111767719/ecb:100071892/ecb:106783094/ecb:106783094/ecb:106783094/ecb:100056049	14
ecb04658	Th1 and Th2 cell differentiation	20/1019	163/8977	0.390709013416955	0.713271105889092	100034113/102147613/111768083/100034225/100054693/100630343/106783096/100061874/102150577/100058939/100061035/100065378/100066173/100146965/100147451/100629128/100630624/102148177/102148270/100057073	IL13/LOC102147613/LOC111768083/IL4/STAT4/LOC100630343/LOC106783096/PPP3R1/LOC102150577/LOC100058939/LOC100061035/NFATC1/MAPK3/IL12RB1/JAK3/LOC100629128/LOC100630624/LOC102148177/PPP3R2/DLL4	ecb:100034113/ecb:111767719/ecb:111767719/ecb:100034225/ecb:100054693/ecb:106783094/ecb:106783094/ecb:100061874/ecb:106783094/ecb:111767719/ecb:100061035/ecb:100065378/ecb:100066173/ecb:100146965/ecb:100147451/ecb:106783094/ecb:106783094/ecb:106783094/ecb:102148270/ecb:100057073	20
ecb00640	Propanoate metabolism	4/1019	28/8977	0.394892908698599	0.716742042377804	100056690/100068678/100070049/100071472	ACOX3/BCKDHA/MLYCD/ACACA	ecb:100056690/ecb:100068678/ecb:100070049/ecb:100071472	4
ecb00563	Glycosylphosphatidylinositol (GPI)-anchor biosynthesis	3/1019	20/8977	0.400280958570126	0.718254378602125	100065181/100070352/100070379	PIGQ/LOC100070352/LOC100070379	ecb:100065181/ecb:100070352/ecb:100070379	3
ecb04218	Cellular senescence	20/1019	164/8977	0.401726929873252	0.718254378602125	100051150/100053481/100061874/100070694/100051000/100051110/100055781/100057866/100059354/100059994/100061130/100063190/100064022/100065378/100066173/100071150/100147188/102148270/100055481/100055510	CCND2/MAP2K3/PPP3R1/MYBL2/RASSF5/RAF1/RRAS/E2F2/HIPK1/LOC100059994/AKT1/MAP2K2/CDKN1A/NFATC1/MAPK3/CALM3/CCNA1/PPP3R2/HRAS/MAPKAPK2	ecb:100051150/ecb:100053481/ecb:100061874/ecb:100070694/ecb:100051000/ecb:100051110/ecb:100055781/ecb:100057866/ecb:100059354/ecb:100059994/ecb:100061130/ecb:100063190/ecb:100064022/ecb:100065378/ecb:100066173/ecb:100071150/ecb:100147188/ecb:102148270/ecb:100055481/ecb:100055510	20
ecb00450	Selenocompound metabolism	2/1019	12/8977	0.402588441509471	0.718254378602125	100055070/100051917	LOC100055070/TXNRD2	ecb:100055070/ecb:100051917	2
ecb00980	Metabolism of xenobiotics by cytochrome P450	12/1019	96/8977	0.40740465338322	0.722740458544244	100146938/100050477/100050557/100052843/100053296/100058514/100065258/102148423/100051521/100061761/100069318/100070088	LOC100146938/SULT2A1/LOC100050557/LOC100052843/LOC100053296/MGST3/LOC100065258/LOC102148423/DHDH/LOC100061761/LOC100069318/CYP1B1	ecb:100146938/ecb:100050477/ecb:100050557/ecb:100052843/ecb:100053296/ecb:100058514/ecb:100065342/ecb:100061454/ecb:100051521/ecb:100061761/ecb:100069318/ecb:100070088	12
ecb05414	Dilated cardiomyopathy (DCM)	14/1019	114/8977	0.419732453089986	0.74042691163065	791242/100009697/100034065/100147051/102149401/111770423/100049792/100055054/100057663/100057959/100058756/100058891/100064655/106781300	ATP2A2/ITGA2B/TNNI3/LOC100147051/LOC102149401/LOC111770423/LOC100049792/CACNB1/LMNA/MYBPC3/ITGA7/ADCY7/ITGA5/LOC106781300	ecb:791242/ecb:100009697/ecb:100034065/ecb:100146643/ecb:100146643/ecb:100146643/ecb:100033878/ecb:100055054/ecb:100057663/ecb:100057959/ecb:100058756/ecb:100058891/ecb:100064655/ecb:100146643	14
ecb04330	Notch signaling pathway	6/1019	46/8977	0.425105291486166	0.745715427523219	100059541/100050618/100055626/100068203/100146720/100057073	NOTCH4/DTX3/EP300/NUMBL/NCOR2/DLL4	ecb:100059541/ecb:100050618/ecb:100055626/ecb:100068203/ecb:100146720/ecb:100057073	6
ecb04950	Maturity onset diabetes of the young	3/1019	21/8977	0.432087980756034	0.753610301340472	100057769/100071708/111776000	HNF1B/PAX4/INS	ecb:100057769/ecb:100071708/ecb:111776000	3
ecb05164	Influenza A	23/1019	193/8977	0.435026849080841	0.753610301340472	100066502/100033925/100050730/100050993/100052489/100062744/100033966/100049792/100051110/100052513/100054674/100055087/100055626/100061035/100061130/100061755/100061802/100063190/100066173/100069215/100071190/100062414/102150628	CASP8/CCL5/SOCS3/CXCL10/IFNAR2/PML/RET/LOC100049792/RAF1/STAT2/BAX/IRF7/EP300/LOC100061035/AKT1/BAK1/FADD/MAP2K2/MAPK3/PRKCB/TMPRSS4/TICAM1/LOC102150628	ecb:100066502/ecb:100033925/ecb:100050730/ecb:100050993/ecb:100052489/ecb:100062744/ecb:100033966/ecb:100033878/ecb:100051110/ecb:100052513/ecb:100054674/ecb:100055087/ecb:100055626/ecb:100061035/ecb:100061130/ecb:100061755/ecb:100061802/ecb:100063190/ecb:100066173/ecb:100069215/ecb:100071190/ecb:100062414/ecb:100052513	23
ecb04666	Fc gamma R-mediated phagocytosis	15/1019	124/8977	0.437905916321869	0.753610301340472	100057603/100059292/100071062/100147051/102149401/111770423/100051110/100054701/100055064/100061130/100066173/100069215/100070269/100072863/106781300	CFL1/ARPC1B/PLA2G4B/LOC100147051/LOC102149401/LOC111770423/RAF1/RAC2/PLA2G6/AKT1/MAPK3/PRKCB/MARCKSL1/PLD2/LOC106781300	ecb:100057603/ecb:100059292/ecb:100071062/ecb:100146643/ecb:100146643/ecb:100146643/ecb:100051110/ecb:100054701/ecb:100055064/ecb:100061130/ecb:100066173/ecb:100069215/ecb:100070269/ecb:100072863/ecb:100146643	15
ecb00561	Glycerolipid metabolism	8/1019	64/8977	0.443024618706013	0.753610301340472	100056676/100051976/100055753/100062528/100065016/100067744/100146758/100147359	DGKE/DGKQ/LPIN3/GPAT2/DGKD/PNLIPRP1/PNPLA2/DGAT1	ecb:100056676/ecb:100051976/ecb:100055753/ecb:100062528/ecb:100065016/ecb:100067744/ecb:100146758/ecb:100147359	8
ecb05031	Amphetamine addiction	8/1019	64/8977	0.443024618706013	0.753610301340472	100061874/100057002/100061863/100068204/100069215/100071150/100146865/102148270	PPP3R1/CREB3L1/STX1A/PPP1R1B/PRKCB/CALM3/ARC/PPP3R2	ecb:100061874/ecb:100057002/ecb:100061863/ecb:100068204/ecb:100069215/ecb:100071150/ecb:100146865/ecb:102148270	8
ecb05030	Cocaine addiction	6/1019	47/8977	0.446140916919148	0.753610301340472	100052178/100057002/100061544/100062085/100062195/100068204	GRM2/CREB3L1/DLG4/GNAI2/DRD2/PPP1R1B	ecb:100052178/ecb:100057002/ecb:100061544/ecb:100062085/ecb:100062195/ecb:100068204	6
ecb04919	Thyroid hormone signaling pathway	14/1019	116/8977	0.446406102067923	0.753610301340472	791242/100059541/100049792/100051110/100055407/100055447/100055626/100056927/100061130/100063190/100066173/100069215/100147642/100055481	ATP2A2/NOTCH4/LOC100049792/RAF1/PLCB3/BAD/EP300/PFKL/AKT1/MAP2K2/MAPK3/PRKCB/MED16/HRAS	ecb:791242/ecb:100059541/ecb:100033878/ecb:100051110/ecb:100055407/ecb:100055447/ecb:100055626/ecb:100056927/ecb:100061130/ecb:100063190/ecb:100066173/ecb:100069215/ecb:100147642/ecb:100055481	14
ecb04137	Mitophagy - animal	9/1019	73/8977	0.449773390620222	0.755234463394384	100050772/100058658/100055781/100056274/100066433/100066937/102149979/111775730/100055481	RAB7B/CSNK2B/RRAS/TBC1D17/TFEB/RHOT2/LOC102149979/GABARAP/HRAS	ecb:100050772/ecb:100058658/ecb:100055781/ecb:100056274/ecb:100066433/ecb:100066937/ecb:100071005/ecb:111775730/ecb:100055481	9
ecb05032	Morphine addiction	10/1019	82/8977	0.45558002202798	0.760915568706307	100059736/100065919/100052560/100058891/100060665/100061395/100062085/100063795/100064657/100069215	GNG7/GRK5/GNB3/ADCY7/KCNJ6/GNB1/GNAI2/GNG3/ARRB1/PRKCB	ecb:100059736/ecb:100065919/ecb:100052560/ecb:100058891/ecb:100060665/ecb:100061395/ecb:100062085/ecb:100063795/ecb:100064657/ecb:100069215	10
ecb04115	p53 signaling pathway	8/1019	65/8977	0.460911368139714	0.765589824785365	100066502/100051150/100054674/100057082/100061096/100064022/100071618/100147310	CASP8/CCND2/BAX/SFN/SIVA1/CDKN1A/TP53I3/PIDD1	ecb:100066502/ecb:100051150/ecb:100054674/ecb:100057082/ecb:100061096/ecb:100064022/ecb:100071618/ecb:100147310	8
ecb00515	Mannose type O-glycan biosynthesis	3/1019	22/8977	0.463254989519807	0.765589824785365	102149440/100058438/100072914	LOC102149440/MGAT5B/B3GAT1	ecb:100053457/ecb:100058438/ecb:100072914	3
ecb04721	Synaptic vesicle cycle	9/1019	74/8977	0.466538368879782	0.766979308001317	100050539/100056103/100057720/100061863/100062793/100066095/100069542/100070282/100071193	SLC6A13/AP2A1/SLC6A11/STX1A/RIMS2/NAPA/RAB3A/DNM1/AP2S1	ecb:100050539/ecb:100056103/ecb:100057720/ecb:100061863/ecb:100071160/ecb:100066095/ecb:100069542/ecb:100070282/ecb:100071193	9
ecb04211	Longevity regulating pathway	10/1019	83/8977	0.471411673697429	0.770183287733677	100057254/100034095/100050051/100050734/100054674/100057002/100058891/100061130/111776000/100055481	EIF4E2/PRKAB2/ADIPOR2/ATG13/BAX/CREB3L1/ADCY7/AKT1/INS/HRAS	ecb:100057254/ecb:100034095/ecb:100050051/ecb:100050734/ecb:100054674/ecb:100057002/ecb:100058891/ecb:100061130/ecb:111776000/ecb:100055481	10
ecb04923	Regulation of lipolysis in adipocytes	7/1019	57/8977	0.473392912524203	0.770183287733677	100053806/100058891/100061130/100062085/100146758/111775445/111776000	NPY/ADCY7/AKT1/GNAI2/PNPLA2/LOC111775445/INS	ecb:100053806/ecb:100058891/ecb:100061130/ecb:100062085/ecb:100146758/ecb:100069598/ecb:111776000	7
ecb04915	Estrogen signaling pathway	17/1019	145/8977	0.482496352359338	0.779786289886392	100147127/100060423/100314790/100051110/100054274/100055407/100057002/100058891/100060665/100061130/100062085/100063190/100066173/100066836/100067513/100071150/100055481	KRT19/TGFA/MIR492-1/RAF1/RARA/PLCB3/CREB3L1/ADCY7/KCNJ6/AKT1/GNAI2/MAP2K2/MAPK3/KRT31/KRT12/CALM3/HRAS	ecb:100147127/ecb:100060423/ecb:100147127/ecb:100051110/ecb:100054274/ecb:100055407/ecb:100057002/ecb:100058891/ecb:100060665/ecb:100061130/ecb:100062085/ecb:100063190/ecb:100066173/ecb:100066836/ecb:100067513/ecb:100071150/ecb:100055481	17
ecb05416	Viral myocarditis	22/1019	189/8977	0.484262186394416	0.779786289886392	102147613/100057652/111768083/100066502/100630343/106783096/100147051/102149401/102150577/111770423/100033975/100049792/100054701/100056128/100058939/100059994/100061035/100629128/100630624/102148177/100056049/106781300	LOC102147613/LOC100057652/LOC111768083/CASP8/LOC100630343/LOC106783096/LOC100147051/LOC102149401/LOC102150577/LOC111770423/EIF4G1/LOC100049792/RAC2/ITGB2/LOC100058939/LOC100059994/LOC100061035/LOC100629128/LOC100630624/LOC102148177/LOC100056049/LOC106781300	ecb:111767719/ecb:100054738/ecb:111767719/ecb:100066502/ecb:106783094/ecb:106783094/ecb:100146643/ecb:100146643/ecb:106783094/ecb:100146643/ecb:100033975/ecb:100033878/ecb:100054701/ecb:100056128/ecb:111767719/ecb:100059994/ecb:100061035/ecb:106783094/ecb:106783094/ecb:106783094/ecb:100056049/ecb:100146643	22
ecb04922	Glucagon signaling pathway	12/1019	102/8977	0.493840322805775	0.791152353882721	100061874/100034095/100055316/100055407/100055626/100056927/100057002/100057085/100061130/100071150/100071472/102148270	PPP3R1/PRKAB2/GCGR/PLCB3/EP300/PFKL/CREB3L1/PYGB/AKT1/CALM3/ACACA/PPP3R2	ecb:100061874/ecb:100034095/ecb:100055316/ecb:100055407/ecb:100055626/ecb:100056927/ecb:100057002/ecb:100057085/ecb:100061130/ecb:100071150/ecb:100071472/ecb:102148270	12
ecb04714	Thermogenesis	30/1019	261/8977	0.500377983695055	0.795947557146433	100062761/102149982/100064131/100053481/100059401/100060600/100146850/100146919/111772808/111775959/100034095/100049792/100051249/100051391/100052169/100052985/100054542/100056123/100057002/100058891/100059190/100063125/100069079/100146758/100147033/100630892/111775445/100055481/100063197/100147519	ZNF516/LOC102149982/ATP5MC2/MAP2K3/ATP5MF/LOC100060600/ATP5F1D/LOC100146919/LOC111772808/LOC111775959/PRKAB2/LOC100049792/COX6B1/COX5A/NDUFA3/NDUFA4L2/FGF21/NPPB/CREB3L1/ADCY7/ACSL5/SIRT6/NDUFAB1/PNPLA2/NDUFA11/LOC100630892/LOC111775445/HRAS/COX6A2/LOC100147519	ecb:100062761/ecb:100147519/ecb:100064131/ecb:100053481/ecb:100059401/ecb:100052170/ecb:100146850/ecb:100056521/ecb:100052368/ecb:111775959/ecb:100034095/ecb:100033878/ecb:100051249/ecb:100051391/ecb:100052169/ecb:100052985/ecb:100054542/ecb:100056123/ecb:100057002/ecb:100058891/ecb:100059190/ecb:100063125/ecb:100069079/ecb:100146758/ecb:100147033/ecb:100630892/ecb:100069598/ecb:100055481/ecb:100…	30
ecb00140	Steroid hormone biosynthesis	10/1019	85/8977	0.502785542536182	0.795947557146433	100009712/100065258/100036556/100070088/100070895/100070905/100070945/100071416/106782716/111767626	CYP19A1/LOC100065258/HSD17B1/CYP1B1/LOC100070895/LOC100070905/CYP2D50/DHRS11/LOC106782716/LOC111767626	ecb:100009712/ecb:100065342/ecb:100036556/ecb:100070088/ecb:100070895/ecb:100070905/ecb:100070945/ecb:100071416/ecb:100070962/ecb:100067131	10
ecb00970	Aminoacyl-tRNA biosynthesis	5/1019	41/8977	0.504438101503631	0.795947557146433	100055335/100055348/100058924/100059019/100066375	KARS/VARS2/VARS/TARS2/CARS2	ecb:100055335/ecb:100055348/ecb:100058924/ecb:100059019/ecb:100066375	5
ecb01212	Fatty acid metabolism	6/1019	50/8977	0.508054302591137	0.797645255068086	100056690/100051483/100057311/100059190/100065024/100071472	ACOX3/LOC100051483/FASN/ACSL5/TECR/ACACA	ecb:100056690/ecb:100051483/ecb:100057311/ecb:100059190/ecb:100065024/ecb:100071472	6
ecb04260	Cardiac muscle contraction	10/1019	86/8977	0.518284087336383	0.809657728475743	791242/102149982/100034065/111775959/100051249/100051391/100054510/100055054/100063197/100147519	ATP2A2/LOC102149982/TNNI3/LOC111775959/COX6B1/COX5A/MYL4/CACNB1/COX6A2/LOC100147519	ecb:791242/ecb:100147519/ecb:100034065/ecb:111775959/ecb:100051249/ecb:100051391/ecb:100054510/ecb:100055054/ecb:100063197/ecb:100147519	10
ecb00590	Arachidonic acid metabolism	11/1019	96/8977	0.534876984439366	0.831442441158222	100146938/100071838/100037401/100071062/102148423/100052257/100055064/100062102/100071412/100147344/100050188	LOC100146938/PLA2G2D/PLA2G2A/PLA2G4B/LOC102148423/LTA4H/PLA2G6/LOC100062102/PTGIS/LOC100147344/GGT1	ecb:100146938/ecb:100071838/ecb:100037401/ecb:100071062/ecb:100061454/ecb:100052257/ecb:100055064/ecb:100062102/ecb:100071412/ecb:100147344/ecb:100050188	11
ecb05140	Leishmaniasis	16/1019	142/8977	0.552537626371596	0.852623887483594	100034225/100070300/100147051/102149401/111770423/111775751/791246/100052882/100056128/100061035/100066173/100069215/100070269/111775752/100056049/106781300	IL4/TAB1/LOC100147051/LOC102149401/LOC111770423/LOC111775751/NOS2/PTPN6/ITGB2/LOC100061035/MAPK3/PRKCB/MARCKSL1/LOC111775752/LOC100056049/LOC106781300	ecb:100034225/ecb:100070300/ecb:100146643/ecb:100146643/ecb:100146643/ecb:791246/ecb:791246/ecb:100052882/ecb:100056128/ecb:100061035/ecb:100066173/ecb:100069215/ecb:100070269/ecb:791246/ecb:100056049/ecb:100146643	16
ecb04141	Protein processing in endoplasmic reticulum	18/1019	160/8977	0.553933990594437	0.852623887483594	100054748/100062212/100063135/100050962/100054674/100056376/100056417/100056942/100057948/100061755/100064918/100068006/100069336/100070349/100072358/100147624/111773414/100050674	ERO1A/LMAN1L/SEL1L2/SYVN1/BAX/FBXO6/LOC100056417/PRKCSH/SSR4/BAK1/UBE2D4/TRAF2/SEC61A2/SEC31B/PDIA6/LOC100147624/ATF6/RRBP1	ecb:100054748/ecb:100062212/ecb:100063135/ecb:100050962/ecb:100054674/ecb:100056376/ecb:100056376/ecb:100056942/ecb:100057948/ecb:100061755/ecb:100064918/ecb:100068006/ecb:100069336/ecb:100070349/ecb:100072358/ecb:100147624/ecb:111773414/ecb:100050674	18
ecb00910	Nitrogen metabolism	2/1019	16/8977	0.556705316279964	0.852709606399555	100051818/100053571	CA6/LOC100053571	ecb:100051818/ecb:100053571	2
ecb04962	Vasopressin-regulated water reabsorption	5/1019	44/8977	0.569543704634837	0.868139433278344	100049942/100053227/100057002/100059066/111767519	ARHGDIA/DYNLL1/CREB3L1/AVPR2/LOC111767519	ecb:100049942/ecb:100053227/ecb:100057002/ecb:100059066/ecb:100059099	5
ecb04723	Retrograde endocannabinoid signaling	16/1019	144/8977	0.576123205477458	0.873926021835371	100059736/100052169/100052560/100052985/100055407/100058891/100060665/100061395/100062085/100062793/100063795/100066173/100069079/100069215/100147033/100630892	GNG7/NDUFA3/GNB3/NDUFA4L2/PLCB3/ADCY7/KCNJ6/GNB1/GNAI2/RIMS2/GNG3/MAPK3/NDUFAB1/PRKCB/NDUFA11/LOC100630892	ecb:100059736/ecb:100052169/ecb:100052560/ecb:100052985/ecb:100055407/ecb:100058891/ecb:100060665/ecb:100061395/ecb:100062085/ecb:100071160/ecb:100063795/ecb:100066173/ecb:100069079/ecb:100069215/ecb:100147033/ecb:100630892	16
ecb04261	Adrenergic signaling in cardiomyocytes	15/1019	136/8977	0.588184050754608	0.882552303565955	791242/100034065/100054977/100050541/100054510/100055054/100055407/100057002/100058891/100061130/100062085/100062810/100066003/100066173/100071150	ATP2A2/TNNI3/PPP2R5C/RAPGEF3/MYL4/CACNB1/PLCB3/CREB3L1/ADCY7/AKT1/GNAI2/PIK3R5/ADRA1D/MAPK3/CALM3	ecb:791242/ecb:100034065/ecb:100054977/ecb:100050541/ecb:100054510/ecb:100055054/ecb:100055407/ecb:100057002/ecb:100058891/ecb:100061130/ecb:100062085/ecb:100062810/ecb:100066003/ecb:100066173/ecb:100071150	15
ecb05202	Transcriptional misregulation in cancer	32/1019	289/8977	0.588764329171275	0.882552303565955	102147613/111768083/100034167/100630343/106783096/100051150/100054827/100062744/100147051/102149401/102150577/111770423/100050500/100053295/100054274/100054674/100055252/100058895/100058939/100061755/100064022/100065303/100065400/100068506/100147188/100629128/100630624/102148177/102149771/100052901/106781300/111775177	LOC102147613/LOC111768083/PER2/LOC100630343/LOC106783096/CCND2/ASPSCR1/PML/LOC100147051/LOC102149401/LOC102150577/LOC111770423/MEN1/JUP/RARA/BAX/PAX5/FEV/LOC100058939/BAK1/CDKN1A/PAX8/MLLT1/DOT1L/CCNA1/LOC100629128/LOC100630624/LOC102148177/PAX7/LOC100052901/LOC106781300/CEBPA	ecb:111767719/ecb:111767719/ecb:100034167/ecb:106783094/ecb:106783094/ecb:100051150/ecb:100054827/ecb:100062744/ecb:100146643/ecb:100146643/ecb:106783094/ecb:100146643/ecb:100050500/ecb:100053295/ecb:100054274/ecb:100054674/ecb:100055252/ecb:100058895/ecb:111767719/ecb:100061755/ecb:100064022/ecb:100065303/ecb:100065400/ecb:100068506/ecb:100147188/ecb:106783094/ecb:106783094/ecb:106783094/ecb:102…	32
ecb04930	Type II diabetes mellitus	5/1019	45/8977	0.590241986461308	0.882552303565955	100050730/100056520/100066173/100070000/111776000	SOCS3/KCNJ11/MAPK3/CACNA1G/INS	ecb:100050730/ecb:100056520/ecb:100066173/ecb:100070000/ecb:111776000	5
ecb00513	Various types of N-glycan biosynthesis	4/1019	36/8977	0.596201580115611	0.884864728565075	100050006/100054676/100067257/100073289	CHST8/B4GALNT4/MGAT4B/HEXB	ecb:100050006/ecb:100054676/ecb:100067257/ecb:100073289	4
ecb04971	Gastric acid secretion	8/1019	73/8977	0.597424593808267	0.884864728565075	791243/100049792/100055407/100058891/100062085/100069215/100071150/102149608	SLC4A2/LOC100049792/PLCB3/ADCY7/GNAI2/PRKCB/CALM3/HRH2	ecb:791243/ecb:100033878/ecb:100055407/ecb:100058891/ecb:100062085/ecb:100069215/ecb:100071150/ecb:102149608	8
ecb04614	Renin-angiotensin system	3/1019	27/8977	0.605614885260316	0.892784384843846	100064777/100064801/100147008	LOC100064777/ACE/KLK1	ecb:100064777/ecb:100064801/ecb:100147008	3
ecb04390	Hippo signaling pathway	17/1019	156/8977	0.609580609369914	0.89443136141193	100058977/100055761/100058824/100051150/100051732/100049792/100053411/100056128/100057994/100059704/100061544/100063075/100063454/100065116/100072786/100146515/100056049	NF2/RASSF6/WNT6/CCND2/TEAD2/LOC100049792/PARD6A/ITGB2/NKD2/LLGL2/DLG4/TEAD3/SCRIB/AXIN1/TCF7/CRB2/LOC100056049	ecb:100058977/ecb:100055761/ecb:100058824/ecb:100051150/ecb:100051732/ecb:100033878/ecb:100053411/ecb:100056128/ecb:100057994/ecb:100059704/ecb:100061544/ecb:100063075/ecb:100063454/ecb:100065116/ecb:100072786/ecb:100146515/ecb:100056049	17
ecb04976	Bile secretion	10/1019	93/8977	0.621505026117319	0.907686410236457	100070025/100069916/100050431/100050477/100050557/100052843/100065258/791243/100058891/100069957	ABCC3/AQP1/ABCC4/SULT2A1/LOC100050557/LOC100052843/LOC100065258/SLC4A2/ADCY7/SLC51A	ecb:100070025/ecb:100069916/ecb:100050431/ecb:100050477/ecb:100050557/ecb:100052843/ecb:100065342/ecb:791243/ecb:100058891/ecb:100069957	10
ecb04530	Tight junction	21/1019	196/8977	0.645767325499877	0.913469383469134	111767714/100058977/100052087/100630898/111767463/100059249/100034095/100049792/100051767/100053411/100054739/100055199/100059704/100062405/100063392/100063454/100065810/100065839/100070727/100147634/102149914	LOC111767714/NF2/LOC100052087/LOC100630898/LOC111767463/TUBA4A/PRKAB2/LOC100049792/CLDN14/PARD6A/ERBB2/MYL9/LLGL2/LOC100062405/RAPGEF6/SCRIB/CLDN9/CLDN6/CLDN25/CTTN/LOC102149914	ecb:100051840/ecb:100058977/ecb:100072403/ecb:100072403/ecb:100072403/ecb:100059249/ecb:100034095/ecb:100033878/ecb:100051767/ecb:100053411/ecb:100054739/ecb:100055199/ecb:100059704/ecb:100055199/ecb:100063392/ecb:100063454/ecb:100065810/ecb:100065839/ecb:100070727/ecb:100147634/ecb:100072403	21
ecb03040	Spliceosome	15/1019	141/8977	0.645800051917987	0.913469383469134	100059325/106782292/100049878/100054350/100058749/100147326/100054084/100054188/100070669/100072388/100630840/111769072/111769197/111774166/100065075	BUD31/LOC106782292/PRPF31/SF3B4/SF3A1/LOC100147326/PPIE/CCDC12/SRSF6/PRPF8/LOC100630840/LOC111769072/LOC111769197/SF3A2/LOC100065075	ecb:100059325/ecb:100146384/ecb:100049878/ecb:100054350/ecb:100058749/ecb:111775581/ecb:100054084/ecb:100054188/ecb:100070669/ecb:100072388/ecb:100059325/ecb:100630068/ecb:100146384/ecb:111774166/ecb:100060994	15
ecb00380	Tryptophan metabolism	5/1019	48/8977	0.648877426408838	0.913469383469134	100055070/100057858/100053689/100070088/100058770	LOC100055070/AFMID/HAAO/CYP1B1/AANAT	ecb:100055070/ecb:100057858/ecb:100053689/ecb:100070088/ecb:100058770	5
ecb00510	N-Glycan biosynthesis	5/1019	48/8977	0.648877426408838	0.913469383469134	100058438/100067257/100070352/100070379/100062033	MGAT5B/MGAT4B/LOC100070352/LOC100070379/ST6GAL2	ecb:100058438/ecb:100067257/ecb:100070352/ecb:100070379/ecb:100062033	5
ecb04973	Carbohydrate digestion and absorption	5/1019	48/8977	0.648877426408838	0.913469383469134	100065915/100055407/100061130/100063238/100069215	TAS1R3/PLCB3/AKT1/SLC37A4/PRKCB	ecb:100065915/ecb:100055407/ecb:100061130/ecb:100063238/ecb:100069215	5
ecb04611	Platelet activation	13/1019	123/8977	0.650955921500272	0.913469383469134	100147221/100009697/100071062/100049792/100050011/100055407/100058891/100059472/100061130/100062085/100062810/100066173/100071157	FGG/ITGA2B/PLA2G4B/LOC100049792/FERMT3/PLCB3/ADCY7/VWF/AKT1/GNAI2/PIK3R5/MAPK3/PTGIR	ecb:100147221/ecb:100009697/ecb:100071062/ecb:100033878/ecb:100050011/ecb:100055407/ecb:100058891/ecb:100059472/ecb:100061130/ecb:100062085/ecb:100062810/ecb:100066173/ecb:100071157	13
ecb00604	Glycosphingolipid biosynthesis - ganglio series	2/1019	19/8977	0.652400868056133	0.913469383469134	100066966/100073289	ST6GALNAC3/HEXB	ecb:100066966/ecb:100073289	2
ecb01210	2-Oxocarboxylic acid metabolism	2/1019	19/8977	0.652400868056133	0.913469383469134	100055803/100064717	ACO2/GPT	ecb:100055803/ecb:100064717	2
ecb04068	FoxO signaling pathway	14/1019	133/8977	0.659540197207217	0.913469383469134	100068525/100051150/100034011/100034095/100051110/100055626/100061130/100063190/100064022/100066173/111775730/111776000/100055481/102147730	S1PR4/CCND2/STAT3/PRKAB2/RAF1/EP300/AKT1/MAP2K2/CDKN1A/MAPK3/GABARAP/INS/HRAS/KLF2	ecb:100068525/ecb:100051150/ecb:100034011/ecb:100034095/ecb:100051110/ecb:100055626/ecb:100061130/ecb:100063190/ecb:100064022/ecb:100066173/ecb:111775730/ecb:111776000/ecb:100055481/ecb:102147730	14
ecb00600	Sphingolipid metabolism	4/1019	39/8977	0.660661041859701	0.913469383469134	100066652/100052086/100063514/100069594	SMPD2/SMPD4/GBA/CERS1	ecb:100066652/ecb:100052086/ecb:100063514/ecb:100069594	4
ecb05150	Staphylococcus aureus infection	23/1019	216/8977	0.661405988559273	0.913469383469134	102147613/100147127/111768083/100147221/100630343/106783096/100147051/100314790/102149401/102150577/111770423/100034025/100056128/100058939/100061035/100066836/100067513/100071667/100629128/100630624/102148177/100056049/106781300	LOC102147613/KRT19/LOC111768083/FGG/LOC100630343/LOC106783096/LOC100147051/MIR492-1/LOC102149401/LOC102150577/LOC111770423/SELPLG/ITGB2/LOC100058939/LOC100061035/KRT31/KRT12/C1QB/LOC100629128/LOC100630624/LOC102148177/LOC100056049/LOC106781300	ecb:111767719/ecb:100147127/ecb:111767719/ecb:100147221/ecb:106783094/ecb:106783094/ecb:100146643/ecb:100147127/ecb:100146643/ecb:106783094/ecb:100146643/ecb:100034025/ecb:100056128/ecb:111767719/ecb:100061035/ecb:100066836/ecb:100067513/ecb:100071667/ecb:106783094/ecb:106783094/ecb:106783094/ecb:100056049/ecb:100146643	23
ecb03320	PPAR signaling pathway	7/1019	68/8977	0.665547223169088	0.913469383469134	100056507/100056690/100062583/111774219/100059190/100067009/100070188	PLTP/ACOX3/APOA1/APOC3/ACSL5/SLC27A4/SLC27A1	ecb:100056507/ecb:100056690/ecb:100062583/ecb:111774219/ecb:100059190/ecb:100067009/ecb:100070188	7
ecb00010	Glycolysis / Gluconeogenesis	8/1019	78/8977	0.673291925684991	0.913469383469134	100033897/100050395/100053296/100054877/100630899/102147826/100056927/100068608	GAPDH/LOC100050395/LOC100053296/LOC100054877/LOC100630899/LOC102147826/PFKL/LOC100068608	ecb:100033897/ecb:100033897/ecb:100053296/ecb:100033897/ecb:100033897/ecb:100033897/ecb:100056927/ecb:100033897	8
ecb03010	Ribosome	44/1019	409/8977	0.674403415440645	0.913469383469134	100050451/100629555/102148206/100629834/100630342/111771315/100066606/100059037/100061717/100068030/100070291/100070562/100070944/100630311/111771784/111772132/111772335/111772808/111773818/100034001/100050007/100050545/100051276/100051915/100052183/100052525/100055584/100058935/100065572/100068812/100071885/100629414/102148741/102148842/102149979/102150243/106782501/111768008/111768344/111775773…	LOC100050451/LOC100629555/LOC102148206/LOC100629834/LOC100630342/LOC111771315/MRPL28/RPL26L1/LOC100061717/RPL3L/RPL3/LOC100070562/RPL35/LOC100630311/LOC111771784/LOC111772132/LOC111772335/LOC111772808/LOC111773818/RPLP2/MRPL12/RPLP0/LOC100051276/RPL13A/LOC100052183/RPLP1/LOC100055584/MRPS21/RPS2/LOC100068812/MRPL36/LOC100629414/LOC102148741/LOC102148842/LOC102149979/LOC102150243/LOC106782501/LOC1…	ecb:100050696/ecb:100070538/ecb:100070538/ecb:100056766/ecb:100055367/ecb:100052525/ecb:100066606/ecb:100059037/ecb:100056766/ecb:100068030/ecb:100070291/ecb:100056766/ecb:100070944/ecb:100062602/ecb:100056766/ecb:100056766/ecb:100056766/ecb:100052368/ecb:100066211/ecb:100034001/ecb:100050007/ecb:100050545/ecb:100065572/ecb:100051915/ecb:100072076/ecb:100052525/ecb:100072076/ecb:100058935/ecb:100…	44
ecb05323	Rheumatoid arthritis	20/1019	190/8977	0.675562379737178	0.913469383469134	102147613/111768083/100630343/106783096/100033925/100057909/100147051/102149401/102150577/111770423/100034142/100056128/100058364/100058939/100061035/100629128/100630624/102148177/100056049/106781300	LOC102147613/LOC111768083/LOC100630343/LOC106783096/CCL5/CCL3/LOC100147051/LOC102149401/LOC102150577/LOC111770423/IL17A/ITGB2/LTB/LOC100058939/LOC100061035/LOC100629128/LOC100630624/LOC102148177/LOC100056049/LOC106781300	ecb:111767719/ecb:111767719/ecb:106783094/ecb:106783094/ecb:100033925/ecb:100057909/ecb:100146643/ecb:100146643/ecb:106783094/ecb:100146643/ecb:100034142/ecb:100056128/ecb:100058364/ecb:111767719/ecb:100061035/ecb:106783094/ecb:106783094/ecb:106783094/ecb:100056049/ecb:100146643	20
ecb00534	Glycosaminoglycan biosynthesis - heparan sulfate / heparin	2/1019	20/8977	0.680414191332356	0.913469383469134	100063587/100146417	B3GAT3/B3GALT6	ecb:100063587/ecb:100146417	2
ecb00620	Pyruvate metabolism	4/1019	40/8977	0.680525936897793	0.913469383469134	100051612/100055206/100066566/100071472	MDH1/LDHD/GRHPR/ACACA	ecb:100051612/ecb:100055206/ecb:100066566/ecb:100071472	4
ecb00790	Folate biosynthesis	4/1019	40/8977	0.680525936897793	0.913469383469134	100065704/100630290/100058275/100070426	MOCS1/PCBD2/ALPL/FPGS	ecb:100065704/ecb:100630290/ecb:100058275/ecb:100070426	4
ecb00480	Glutathione metabolism	7/1019	69/8977	0.680738330355979	0.913469383469134	100058514/100054524/100056730/100061761/100069318/100071253/100050188	MGST3/GGT7/SRM/LOC100061761/LOC100069318/CHAC1/GGT1	ecb:100058514/ecb:100054524/ecb:100056730/ecb:100061761/ecb:100069318/ecb:100071253/ecb:100050188	7
ecb04972	Pancreatic secretion	10/1019	98/8977	0.687723801924699	0.918916058741938	791242/100071838/100037401/791243/100050670/100055407/100058891/100067744/100069215/102150167	ATP2A2/PLA2G2D/PLA2G2A/SLC4A2/LOC100050670/PLCB3/ADCY7/PNLIPRP1/PRKCB/TPCN2	ecb:791242/ecb:100071838/ecb:100037401/ecb:791243/ecb:100050670/ecb:100055407/ecb:100058891/ecb:100067744/ecb:100069215/ecb:102150167	10
ecb00020	Citrate cycle (TCA cycle)	3/1019	31/8977	0.699855298116633	0.923873155414061	100051612/100055803/100065225	MDH1/ACO2/OGDH	ecb:100051612/ecb:100055803/ecb:100065225	3
ecb03450	Non-homologous end-joining	1/1019	10/8977	0.700464622501453	0.923873155414061	100070125	POLL	ecb:100070125	1
ecb04970	Salivary secretion	8/1019	80/8977	0.701061086717677	0.923873155414061	102147792/791243/100055407/100058891/100066003/100069215/100071150/111767458	MUC5B/SLC4A2/PLCB3/ADCY7/ADRA1D/PRKCB/CALM3/AQP5	ecb:102147792/ecb:791243/ecb:100055407/ecb:100058891/ecb:100066003/ecb:100069215/ecb:100071150/ecb:111767458	8
ecb05217	Basal cell carcinoma	6/1019	61/8977	0.705531045169859	0.923873155414061	100058824/100054674/100061755/100064022/100065116/100072786	WNT6/BAX/BAK1/CDKN1A/AXIN1/TCF7	ecb:100058824/ecb:100054674/ecb:100061755/ecb:100064022/ecb:100065116/ecb:100072786	6
ecb04114	Oocyte meiosis	11/1019	109/8977	0.706145086940684	0.923873155414061	100054977/100061874/100054815/100058891/100061736/100063779/100066173/100071150/102147634/102148270/111776000	PPP2R5C/PPP3R1/REC8/ADCY7/SMC1A/ESPL1/MAPK3/CALM3/SPDYC/PPP3R2/INS	ecb:100054977/ecb:100061874/ecb:100054815/ecb:100058891/ecb:100061736/ecb:100063779/ecb:100066173/ecb:100071150/ecb:102147634/ecb:102148270/ecb:111776000	11
ecb05204	Chemical carcinogenesis	10/1019	100/8977	0.712134452180114	0.927843228151684	100050477/100050557/100052843/100053296/100058514/100065258/100061761/100069318/100070088/111767626	SULT2A1/LOC100050557/LOC100052843/LOC100053296/MGST3/LOC100065258/LOC100061761/LOC100069318/CYP1B1/LOC111767626	ecb:100050477/ecb:100050557/ecb:100052843/ecb:100053296/ecb:100058514/ecb:100065342/ecb:100061761/ecb:100069318/ecb:100070088/ecb:100067131	10
ecb04927	Cortisol synthesis and secretion	6/1019	62/8977	0.720508370276139	0.934874496969866	100067492/100033902/100055407/100057002/100058891/100070000	CACNA1H/NR5A1/PLCB3/CREB3L1/ADCY7/CACNA1G	ecb:100067492/ecb:100033902/ecb:100055407/ecb:100057002/ecb:100058891/ecb:100070000	6
ecb04750	Inflammatory mediator regulation of TRP channels	10/1019	101/8977	0.723871795083347	0.935373430683831	100053481/100071062/100009699/100055064/100055407/100056430/100058891/100063408/100069215/100071150	MAP2K3/PLA2G4B/IL1R1/PLA2G6/PLCB3/ASIC4/ADCY7/ASIC3/PRKCB/CALM3	ecb:100053481/ecb:100071062/ecb:100009699/ecb:100055064/ecb:100055407/ecb:100056430/ecb:100058891/ecb:100063408/ecb:100069215/ecb:100071150	10
ecb00860	Porphyrin and chlorophyll metabolism	4/1019	43/8977	0.73514849778832	0.946051755350543	100060580/100065258/100066168/100066641	ALAS2/LOC100065258/PPOX/MMAB	ecb:100060580/ecb:100065342/ecb:100066168/ecb:100066641	4
ecb03410	Base excision repair	3/1019	33/8977	0.740097820029389	0.948533532609094	100061643/100070125/100052455	NEIL1/POLL/POLD1	ecb:100061643/ecb:100070125/ecb:100052455	3
ecb04610	Complement and coagulation cascades	8/1019	84/8977	0.751870283863089	0.953999675888219	100065952/100147221/100056128/100059472/100071667/100147492/100056049/100059461	C6/FGG/ITGB2/VWF/C1QB/C8G/LOC100056049/C8A	ecb:100065952/ecb:100147221/ecb:100056128/ecb:100059472/ecb:100071667/ecb:100147492/ecb:100056049/ecb:100059461	8
ecb05205	Proteoglycans in cancer	20/1019	199/8977	0.752876333259351	0.953999675888219	100053811/100058824/111772808/100034011/100049792/100051110/100052882/100054739/100055781/100061130/100063190/100064022/100064655/100066173/100069215/100069711/100071892/100147634/100055481/100146191	PXN/WNT6/LOC111772808/STAT3/LOC100049792/RAF1/PTPN6/ERBB2/RRAS/AKT1/MAP2K2/CDKN1A/ITGA5/MAPK3/PRKCB/TFAP4/SDC1/CTTN/HRAS/LOC100146191	ecb:100053811/ecb:100058824/ecb:100052368/ecb:100034011/ecb:100033878/ecb:100051110/ecb:100052882/ecb:100054739/ecb:100055781/ecb:100061130/ecb:100063190/ecb:100064022/ecb:100064655/ecb:100066173/ecb:100069215/ecb:100069711/ecb:100071892/ecb:100147634/ecb:100055481/ecb:100146191	20
ecb01040	Biosynthesis of unsaturated fatty acids	2/1019	23/8977	0.753477451019995	0.953999675888219	100056690/100065024	ACOX3/TECR	ecb:100056690/ecb:100065024	2
ecb00120	Primary bile acid biosynthesis	1/1019	12/8977	0.76467758833585	0.958218718001283	100056378	ACOT8	ecb:100056378	1
ecb00190	Oxidative phosphorylation	15/1019	153/8977	0.764938282433091	0.958218718001283	102149982/100064131/100059401/100060600/100146850/111775959/100051249/100051391/100052169/100052985/100069079/100147033/100630892/100063197/100147519	LOC102149982/ATP5MC2/ATP5MF/LOC100060600/ATP5F1D/LOC111775959/COX6B1/COX5A/NDUFA3/NDUFA4L2/NDUFAB1/NDUFA11/LOC100630892/COX6A2/LOC100147519	ecb:100147519/ecb:100064131/ecb:100059401/ecb:100052170/ecb:100146850/ecb:111775959/ecb:100051249/ecb:100051391/ecb:100052169/ecb:100052985/ecb:100069079/ecb:100147033/ecb:100630892/ecb:100063197/ecb:100147519	15
ecb00360	Phenylalanine metabolism	2/1019	24/8977	0.774415360025178	0.958218718001283	100053296/100065767	LOC100053296/AOC3	ecb:100053296/ecb:100065767	2
ecb00051	Fructose and mannose metabolism	3/1019	35/8977	0.775932603791623	0.958218718001283	100054844/100056927/100070251	FUK/PFKL/PFKFB3	ecb:100054844/ecb:100056927/ecb:100070251	3
ecb04933	AGE-RAGE signaling pathway in diabetic complications	10/1019	106/8977	0.777777452860589	0.958218718001283	100066264/100034011/100054674/100055238/100055407/100061130/100065378/100066173/100069215/100055481	COL4A2/STAT3/BAX/VEGFB/PLCB3/AKT1/NFATC1/MAPK3/PRKCB/HRAS	ecb:100066264/ecb:100034011/ecb:100054674/ecb:100055238/ecb:100055407/ecb:100061130/ecb:100065378/ecb:100066173/ecb:100069215/ecb:100055481	10
ecb04340	Hedgehog signaling pathway	4/1019	46/8977	0.782421972948058	0.958218718001283	100051150/100064657/100069818/100147038	CCND2/ARRB1/MGRN1/CSNK1G2	ecb:100051150/ecb:100064657/ecb:100069818/ecb:100147038	4
ecb04914	Progesterone-mediated oocyte maturation	8/1019	87/8977	0.785780587827463	0.958218718001283	100051110/100058891/100061130/100062085/100066173/100147188/102147634/111776000	RAF1/ADCY7/AKT1/GNAI2/MAPK3/CCNA1/SPDYC/INS	ecb:100051110/ecb:100058891/ecb:100061130/ecb:100062085/ecb:100066173/ecb:100147188/ecb:102147634/ecb:111776000	8
ecb04925	Aldosterone synthesis and secretion	9/1019	97/8977	0.786402310487331	0.958218718001283	100067492/100052300/100055407/100057002/100058891/100069215/100070000/100071150/111775445	CACNA1H/CAMK1/PLCB3/CREB3L1/ADCY7/PRKCB/CACNA1G/CALM3/LOC111775445	ecb:100067492/ecb:100052300/ecb:100055407/ecb:100057002/ecb:100058891/ecb:100069215/ecb:100070000/ecb:100071150/ecb:100069598	9
ecb04623	Cytosolic DNA-sensing pathway	6/1019	67/8977	0.787359684459618	0.958218718001283	100057117/100033925/100050993/100054255/100055087/111776015	POLR3D/CCL5/CXCL10/RIPK3/IRF7/POLR2L	ecb:100057117/ecb:100033925/ecb:100050993/ecb:100054255/ecb:100055087/ecb:111776015	6
ecb04612	Antigen processing and presentation	16/1019	167/8977	0.800405557167084	0.958218718001283	102147613/100060963/111768083/100630343/106783096/100071644/102150577/100058939/100059994/100061035/100061515/100629128/100630624/102148177/100069652/111773918	LOC102147613/CTSB/LOC111768083/LOC100630343/LOC106783096/CD74/LOC102150577/LOC100058939/LOC100059994/LOC100061035/TAPBP/LOC100629128/LOC100630624/LOC102148177/RFXANK/LOC111773918	ecb:111767719/ecb:100060963/ecb:111767719/ecb:106783094/ecb:106783094/ecb:100071644/ecb:106783094/ecb:111767719/ecb:100059994/ecb:100061035/ecb:100061515/ecb:106783094/ecb:106783094/ecb:106783094/ecb:100069652/ecb:106783293	16
ecb05014	Amyotrophic lateral sclerosis (ALS)	5/1019	58/8977	0.803106500565286	0.958218718001283	100053481/100061874/100054674/100055447/102148270	MAP2K3/PPP3R1/BAX/BAD/PPP3R2	ecb:100053481/ecb:100061874/ecb:100054674/ecb:100055447/ecb:102148270	5
ecb04144	Endocytosis	26/1019	263/8977	0.803159307282596	0.958218718001283	100071282/100061819/111770701/100056212/100059292/100062744/100065919/100073176/100053411/100053821/100055011/100056103/100059994/100064153/100064657/100065931/100066724/100069735/100070282/100071193/100072863/100147589/111767519/111775573/100055481/100058900	LDLRAP1/CBLB/LOC111770701/RAB22A/ARPC1B/PML/GRK5/EPN2/PARD6A/CYTH2/IQSEC1/AP2A1/LOC100059994/AGAP3/ARRB1/AGAP1/RAB11FIP3/CYTH4/DNM1/AP2S1/PLD2/ACAP3/LOC111767519/LOC111775573/HRAS/VPS37B	ecb:100071282/ecb:100061819/ecb:111770701/ecb:100056212/ecb:100059292/ecb:100062744/ecb:100065919/ecb:100073176/ecb:100053411/ecb:100053821/ecb:100055011/ecb:100056103/ecb:100059994/ecb:100064153/ecb:100064657/ecb:100065931/ecb:100066724/ecb:100069735/ecb:100070282/ecb:100071193/ecb:100072863/ecb:100147589/ecb:100059099/ecb:100050276/ecb:100055481/ecb:100058900	26
ecb04217	Necroptosis	20/1019	206/8977	0.804082423902407	0.958218718001283	100054693/100066502/104795056/100052489/100071062/100034011/100052513/100054255/100054674/100057085/100061802/100065232/100067987/100068006/100071666/100147451/111774230/111775573/100062414/102150628	STAT4/CASP8/MIR8915/IFNAR2/PLA2G4B/STAT3/STAT2/RIPK3/BAX/PYGB/FADD/SHARPIN/RBCK1/TRAF2/LOC100071666/JAK3/LOC111774230/LOC111775573/TICAM1/LOC102150628	ecb:100054693/ecb:100066502/ecb:100054058/ecb:100052489/ecb:100071062/ecb:100034011/ecb:100052513/ecb:100054255/ecb:100054674/ecb:100057085/ecb:100061802/ecb:100065232/ecb:100067987/ecb:100068006/ecb:100071666/ecb:100147451/ecb:111774230/ecb:100050276/ecb:100062414/ecb:100052513	20
ecb04145	Phagosome	23/1019	235/8977	0.80627117976243	0.958218718001283	111767714/100052087/100630898/111767463/100050361/100050772/100059249/100147051/100629875/102149401/111770423/100049792/100056128/100059994/100061035/100064655/100066738/100069336/102149914/111767519/100061559/100056049/106781300	LOC111767714/LOC100052087/LOC100630898/LOC111767463/LOC100050361/RAB7B/TUBA4A/LOC100147051/TUBB2A/LOC102149401/LOC111770423/LOC100049792/ITGB2/LOC100059994/LOC100061035/ITGA5/LOC100066738/SEC61A2/LOC102149914/LOC111767519/M6PR/LOC100056049/LOC106781300	ecb:100051840/ecb:100072403/ecb:100072403/ecb:100072403/ecb:100050361/ecb:100050772/ecb:100059249/ecb:100146643/ecb:100629875/ecb:100146643/ecb:100146643/ecb:100033878/ecb:100056128/ecb:100059994/ecb:100061035/ecb:100064655/ecb:100066738/ecb:100069336/ecb:100072403/ecb:100059099/ecb:100061559/ecb:100056049/ecb:100146643	23
ecb04213	Longevity regulating pathway - multiple species	5/1019	59/8977	0.815062924538946	0.958218718001283	100034095/100058891/100061130/111776000/100055481	PRKAB2/ADCY7/AKT1/INS/HRAS	ecb:100034095/ecb:100058891/ecb:100061130/ecb:111776000/ecb:100055481	5
ecb05322	Systemic lupus erythematosus	24/1019	246/8977	0.815251716687531	0.958218718001283	102147613/100065952/111768083/100630343/104795056/106783096/100052568/100053181/100053847/100147051/102149401/102150577/111770423/100058939/100061035/100068321/100071667/100147492/100629128/100630624/102148177/111774230/100059461/106781300	LOC102147613/C6/LOC111768083/LOC100630343/MIR8915/LOC106783096/LOC100052568/LOC100053181/LOC100053847/LOC100147051/LOC102149401/LOC102150577/LOC111770423/LOC100058939/LOC100061035/LOC100068321/C1QB/C8G/LOC100629128/LOC100630624/LOC102148177/LOC111774230/C8A/LOC106781300	ecb:111767719/ecb:100065952/ecb:111767719/ecb:106783094/ecb:100054058/ecb:106783094/ecb:100062934/ecb:100053181/ecb:100053499/ecb:100146643/ecb:100146643/ecb:106783094/ecb:100146643/ecb:111767719/ecb:100061035/ecb:100068321/ecb:100071667/ecb:100147492/ecb:106783094/ecb:106783094/ecb:106783094/ecb:111774230/ecb:100059461/ecb:100146643	24
ecb03030	DNA replication	3/1019	38/8977	0.821974577762605	0.958218718001283	100057522/100052225/100052455	RNASEH2C/POLA1/POLD1	ecb:100057522/ecb:100052225/ecb:100052455	3
ecb03440	Homologous recombination	3/1019	38/8977	0.821974577762605	0.958218718001283	100071664/100054872/100052455	RAD51D/BABAM2/POLD1	ecb:100071664/ecb:100054872/ecb:100052455	3
ecb04722	Neurotrophin signaling pathway	11/1019	121/8977	0.82378694422142	0.958218718001283	100049942/100051110/100054674/100055447/100061130/100063190/100066173/100071150/100055481/100055510/100146191	ARHGDIA/RAF1/BAX/BAD/AKT1/MAP2K2/MAPK3/CALM3/HRAS/MAPKAPK2/LOC100146191	ecb:100049942/ecb:100051110/ecb:100054674/ecb:100055447/ecb:100061130/ecb:100063190/ecb:100066173/ecb:100071150/ecb:100055481/ecb:100055510/ecb:100146191	11
ecb05418	Fluid shear stress and atherosclerosis	13/1019	141/8977	0.825102340943483	0.958218718001283	100057652/100065253/100009697/100058514/100009699/100049792/100054701/100061130/100061761/100069318/100071150/100071892/102147730	LOC100057652/CDH5/ITGA2B/MGST3/IL1R1/LOC100049792/RAC2/AKT1/LOC100061761/LOC100069318/CALM3/SDC1/KLF2	ecb:100054738/ecb:100065253/ecb:100009697/ecb:100058514/ecb:100009699/ecb:100033878/ecb:100054701/ecb:100061130/ecb:100061761/ecb:100069318/ecb:100071150/ecb:100071892/ecb:102147730	13
ecb00062	Fatty acid elongation	2/1019	27/8977	0.828147238089505	0.958218718001283	100051483/100065024	LOC100051483/TECR	ecb:100051483/ecb:100065024	2
ecb00650	Butanoate metabolism	2/1019	27/8977	0.828147238089505	0.958218718001283	100054330/100057758	OXCT2/LOC100057758	ecb:100054330/ecb:100057758	2
ecb04622	RIG-I-like receptor signaling pathway	6/1019	71/8977	0.831485275891916	0.958218718001283	100066502/100050993/100055087/100055392/100061802/100068006	CASP8/CXCL10/IRF7/PIN1/FADD/TRAF2	ecb:100066502/ecb:100050993/ecb:100055087/ecb:100055392/ecb:100061802/ecb:100068006	6
ecb03015	mRNA surveillance pathway	9/1019	102/8977	0.832846538900023	0.958218718001283	100066955/106782292/100054977/100054235/100060172/100063277/111769197/100057347/100065075	CLP1/LOC106782292/PPP2R5C/PABPC4/SMG6/CPSF1/LOC111769197/CSTF2/LOC100065075	ecb:100066955/ecb:100146384/ecb:100054977/ecb:100054235/ecb:100060172/ecb:100063277/ecb:100146384/ecb:100057347/ecb:100060994	9
ecb02010	ABC transporters	4/1019	50/8977	0.83472114543586	0.958218718001283	100058987/100070025/100050431/100064064	LOC100058987/ABCC3/ABCC4/ABCB8	ecb:100058987/ecb:100070025/ecb:100050431/ecb:100064064	4
ecb00533	Glycosaminoglycan biosynthesis - keratan sulfate	1/1019	15/8977	0.836152639275005	0.958218718001283	100147045	CHST2	ecb:100147045	1
ecb00830	Retinol metabolism	7/1019	84/8977	0.854706219446396	0.975919101476976	100065258/111773623/100052505/100052562/100055537/100147359/111767626	LOC100065258/LOC111773623/LOC100052505/LOC100052562/DHRS3/DGAT1/LOC111767626	ecb:100065342/ecb:100068802/ecb:100052505/ecb:100052562/ecb:100055537/ecb:100147359/ecb:100067131	7
ecb05017	Spinocerebellar ataxia	11/1019	126/8977	0.860769806420568	0.97928159136253	791242/100073154/100069673/100050653/100050734/100051468/100055407/100059081/100061130/100068006/100069215	ATP2A2/ULK2/CIC/ATG2A/ATG13/PSMC3/PLCB3/PSMD2/AKT1/TRAF2/PRKCB	ecb:791242/ecb:100073154/ecb:100069673/ecb:100050653/ecb:100050734/ecb:100051468/ecb:100055407/ecb:100059081/ecb:100061130/ecb:100068006/ecb:100069215	11
ecb00030	Pentose phosphate pathway	2/1019	30/8977	0.870069440543507	0.986288102276755	100034031/100056927	TKT/PFKL	ecb:100034031/ecb:100056927	2
ecb03018	RNA degradation	5/1019	65/8977	0.875019127215562	0.98833095663916	100064997/100049807/100054235/100055722/100056927	EXOSC5/CNOT3/PABPC4/DCP1B/PFKL	ecb:100064997/ecb:100049807/ecb:100054235/ecb:100055722/ecb:100056927	5
ecb05330	Allograft rejection	17/1019	190/8977	0.881931004735565	0.988432637322703	102147613/111768083/100034225/100630343/106783096/100147051/102149401/102150577/111770423/100058939/100059994/100061035/100629128/100630624/102148177/100052901/106781300	LOC102147613/LOC111768083/IL4/LOC100630343/LOC106783096/LOC100147051/LOC102149401/LOC102150577/LOC111770423/LOC100058939/LOC100059994/LOC100061035/LOC100629128/LOC100630624/LOC102148177/LOC100052901/LOC106781300	ecb:111767719/ecb:111767719/ecb:100034225/ecb:106783094/ecb:106783094/ecb:100146643/ecb:100146643/ecb:106783094/ecb:100146643/ecb:111767719/ecb:100059994/ecb:100061035/ecb:106783094/ecb:106783094/ecb:106783094/ecb:100052901/ecb:100146643	17
ecb00603	Glycosphingolipid biosynthesis - globo and isoglobo series	1/1019	18/8977	0.885933093180283	0.988432637322703	100073289	HEXB	ecb:100073289	1
ecb00053	Ascorbate and aldarate metabolism	2/1019	32/8977	0.892559563282214	0.988432637322703	100065258/100056580	LOC100065258/MIOX	ecb:100065342/ecb:100056580	2
ecb03020	RNA polymerase	2/1019	32/8977	0.892559563282214	0.988432637322703	100057117/111776015	POLR3D/POLR2L	ecb:100057117/ecb:111776015	2
ecb00900	Terpenoid backbone biosynthesis	1/1019	19/8977	0.89890710568718	0.988432637322703	100057242	DHDDS	ecb:100057242	1
ecb00350	Tyrosine metabolism	3/1019	45/8977	0.898981323043409	0.988432637322703	100053296/100060227/100065767	LOC100053296/TYR/AOC3	ecb:100053296/ecb:100060227/ecb:100065767	3
ecb04742	Taste transduction	5/1019	69/8977	0.905088283849915	0.988432637322703	100065915/100069008/100052560/100059623/102147597	TAS1R3/SCNN1B/GNB3/SCNN1A/SCNN1G	ecb:100065915/ecb:100069008/ecb:100052560/ecb:100059623/ecb:102147597	5
ecb00270	Cysteine and methionine metabolism	4/1019	58/8977	0.908169895068811	0.988432637322703	100053900/100051612/100056387/100056730	DNMT3B/MDH1/SDS/SRM	ecb:100053900/ecb:100051612/ecb:100056387/ecb:100056730	4
ecb00040	Pentose and glucuronate interconversions	2/1019	34/8977	0.911386022562033	0.988432637322703	100065258/100051521	LOC100065258/DHDH	ecb:100065342/ecb:100051521	2
ecb04110	Cell cycle	9/1019	114/8977	0.912325655289005	0.988432637322703	100051150/100055766/100055626/100057082/100057866/100061736/100063779/100064022/100147188	CCND2/CDC14A/EP300/SFN/E2F2/SMC1A/ESPL1/CDKN1A/CCNA1	ecb:100051150/ecb:100055766/ecb:100055626/ecb:100057082/ecb:100057866/ecb:100061736/ecb:100063779/ecb:100064022/ecb:100147188	9
ecb04974	Protein digestion and absorption	8/1019	104/8977	0.916084846950867	0.988432637322703	100066264/100055332/100058660/100050670/100069057/100071523/111767478/111767486	COL4A2/COL6A2/COL9A3/LOC100050670/COL5A1/SLC36A1/LOC111767478/LOC111767486	ecb:100066264/ecb:100055332/ecb:100058660/ecb:100050670/ecb:100069057/ecb:111767486/ecb:111767486/ecb:111767486	8
ecb03430	Mismatch repair	1/1019	22/8977	0.929633461061551	0.988432637322703	100052455	POLD1	ecb:100052455	1
ecb04350	TGF-beta signaling pathway	5/1019	74/8977	0.933654243821394	0.988432637322703	100033825/100050728/100055626/100062619/100066173	FST/HAMP/EP300/ACVR1B/MAPK3	ecb:100033825/ecb:100050728/ecb:100055626/ecb:100062619/ecb:100066173	5
ecb04978	Mineral absorption	6/1019	86/8977	0.93588654304767	0.988432637322703	100034072/100058397/100147065/100147578/100630858/106782966	VDR/SLC34A1/SLC39A4/SLC34A3/LOC100630858/LOC106782966	ecb:100034072/ecb:100058397/ecb:100147065/ecb:100147578/ecb:100630858/ecb:106782966	6
ecb04120	Ubiquitin mediated proteolysis	10/1019	131/8977	0.938684568155936	0.988432637322703	100061819/100053984/100050730/100062744/100050962/100064918/100067089/100069818/100147373/102149979	CBLB/DET1/SOCS3/PML/SYVN1/UBE2D4/HERC1/MGRN1/BIRC7/LOC102149979	ecb:100061819/ecb:100053984/ecb:100050730/ecb:100062744/ecb:100050962/ecb:100064918/ecb:100067089/ecb:100069818/ecb:100147373/ecb:100071005	10
ecb05320	Autoimmune thyroid disease	17/1019	205/8977	0.939429211091277	0.988432637322703	102147613/111768083/100034225/100630343/106783096/100147051/102149401/102150577/111770423/100058939/100059994/100061035/100629128/100630624/102148177/100052901/106781300	LOC102147613/LOC111768083/IL4/LOC100630343/LOC106783096/LOC100147051/LOC102149401/LOC102150577/LOC111770423/LOC100058939/LOC100059994/LOC100061035/LOC100629128/LOC100630624/LOC102148177/LOC100052901/LOC106781300	ecb:111767719/ecb:111767719/ecb:100034225/ecb:106783094/ecb:106783094/ecb:100146643/ecb:100146643/ecb:106783094/ecb:100146643/ecb:111767719/ecb:100059994/ecb:100061035/ecb:106783094/ecb:106783094/ecb:106783094/ecb:100052901/ecb:100146643	17
ecb03022	Basal transcription factors	2/1019	38/8977	0.940131059033996	0.988432637322703	100066613/100067303	TAF8/TAF6	ecb:100066613/ecb:100067303	2
ecb04918	Thyroid hormone synthesis	5/1019	76/8977	0.942739190675355	0.988432637322703	100055407/100057002/100058891/100065303/100069215	PLCB3/CREB3L1/ADCY7/PAX8/PRKCB	ecb:100055407/ecb:100057002/ecb:100058891/ecb:100065303/ecb:100069215	5
ecb05332	Graft-versus-host disease	13/1019	165/8977	0.94471563550914	0.988432637322703	102147613/111768083/100630343/106783096/102150577/100058939/100059994/100061035/100629128/100630624/102148177/100052901/111773918	LOC102147613/LOC111768083/LOC100630343/LOC106783096/LOC102150577/LOC100058939/LOC100059994/LOC100061035/LOC100629128/LOC100630624/LOC102148177/LOC100052901/LOC111773918	ecb:111767719/ecb:111767719/ecb:106783094/ecb:106783094/ecb:106783094/ecb:111767719/ecb:100059994/ecb:100061035/ecb:106783094/ecb:106783094/ecb:106783094/ecb:100052901/ecb:106783293	13
ecb00982	Drug metabolism - cytochrome P450	5/1019	77/8977	0.946847378743134	0.988432637322703	100053296/100058514/100065258/100061761/100069318	LOC100053296/MGST3/LOC100065258/LOC100061761/LOC100069318	ecb:100053296/ecb:100058514/ecb:100065342/ecb:100061761/ecb:100069318	5
ecb00052	Galactose metabolism	1/1019	25/8977	0.951027112430201	0.988432637322703	100056927	PFKL	ecb:100056927	1
ecb03060	Protein export	1/1019	25/8977	0.951027112430201	0.988432637322703	100069336	SEC61A2	ecb:100069336	1
ecb00280	Valine, leucine and isoleucine degradation	3/1019	54/8977	0.953584595918315	0.988432637322703	100068678/100054330/100072888	BCKDHA/OXCT2/ACAD8	ecb:100068678/ecb:100054330/ecb:100072888	3
ecb05168	Herpes simplex virus 1 infection	38/1019	424/8977	0.955830613337293	0.988432637322703	100056823/100066502/102148356/100033925/100050730/100052489/100062744/100070300/100071644/100147326/100009693/100051317/100052513/100054674/100055087/100055447/100059994/100061035/100061130/100061383/100061515/100061755/100061802/100064655/100068006/100068786/100070669/111767427/111774457/111776188/100034069/100062418/100146191/100146894/111770265/100062414/102149795/102150628	ZFP57/CASP8/LOC102148356/CCL5/SOCS3/IFNAR2/PML/TAB1/CD74/LOC100147326/TLR9/CFP/STAT2/BAX/IRF7/BAD/LOC100059994/LOC100061035/AKT1/ZNF746/TAPBP/BAK1/FADD/ITGA5/TRAF2/LOC100068786/SRSF6/ZNF212/LOC111774457/LOC111776188/TNFRSF14/ZNF570/LOC100146191/LOC100146894/LOC111770265/TICAM1/ZNF134/LOC102150628	ecb:100056823/ecb:100066502/ecb:102148356/ecb:100033925/ecb:100050730/ecb:100052489/ecb:100062744/ecb:100070300/ecb:100071644/ecb:111775581/ecb:100009693/ecb:100051317/ecb:100052513/ecb:100054674/ecb:100055087/ecb:100055447/ecb:100059994/ecb:100061035/ecb:100061130/ecb:100061383/ecb:100061515/ecb:100061755/ecb:100061802/ecb:100064655/ecb:100068006/ecb:100068786/ecb:100070669/ecb:111767427/ecb:102…	38
ecb00514	Other types of O-glycan biosynthesis	2/1019	42/8977	0.959869149899896	0.988432637322703	100055683/100062033	COLGALT2/ST6GAL2	ecb:100055683/ecb:100062033	2
ecb04940	Type I diabetes mellitus	13/1019	171/8977	0.96000400313288	0.988432637322703	102147613/111768083/100630343/106783096/102150577/100058939/100059994/100061035/100629128/100630624/102148177/111776000/100052901	LOC102147613/LOC111768083/LOC100630343/LOC106783096/LOC102150577/LOC100058939/LOC100059994/LOC100061035/LOC100629128/LOC100630624/LOC102148177/INS/LOC100052901	ecb:111767719/ecb:111767719/ecb:106783094/ecb:106783094/ecb:106783094/ecb:111767719/ecb:100059994/ecb:100061035/ecb:106783094/ecb:106783094/ecb:106783094/ecb:111776000/ecb:100052901	13
ecb00500	Starch and sucrose metabolism	1/1019	28/8977	0.965920818489337	0.988432637322703	100057085	PYGB	ecb:100057085	1
ecb03050	Proteasome	2/1019	45/8977	0.970402611034881	0.988432637322703	100051468/100059081	PSMC3/PSMD2	ecb:100051468/ecb:100059081	2
ecb00071	Fatty acid degradation	2/1019	46/8977	0.973279394685353	0.988432637322703	100056690/100059190	ACOX3/ACSL5	ecb:100056690/ecb:100059190	2
ecb00512	Mucin type O-glycan biosynthesis	1/1019	31/8977	0.976288093083081	0.988432637322703	100071419	B4GALT5	ecb:100071419	1
ecb05134	Legionellosis	5/1019	88/8977	0.977320580297742	0.988432637322703	100066502/100056128/100058091/100063350/100056049	CASP8/ITGB2/RAB1B/HSF1/LOC100056049	ecb:100066502/ecb:100056128/ecb:100058091/ecb:100063350/ecb:100056049	5
ecb03008	Ribosome biogenesis in eukaryotes	4/1019	76/8977	0.978765773918013	0.988432637322703	100058946/100058658/100068701/100064571	UTP14A/CSNK2B/REXO1/FBL	ecb:100058946/ecb:100058658/ecb:100068701/ecb:100064571	4
ecb05033	Nicotine addiction	1/1019	32/8977	0.978989013399238	0.988432637322703	100146784	CHRNA4	ecb:100146784	1
ecb03013	RNA transport	13/1019	196/8977	0.990896200421787	0.99463831941828	106782292/100057254/100033975/100054235/100061320/100067565/100071224/100073102/100147323/100628308/111769197/100065075/100066076	LOC106782292/EIF4E2/EIF4G1/PABPC4/POM121C/LOC100067565/CYFIP2/ELAC2/FXR2/RANGAP1/LOC111769197/LOC100065075/FXR1	ecb:100146384/ecb:100057254/ecb:100033975/ecb:100054235/ecb:100061320/ecb:100055350/ecb:100071224/ecb:100073102/ecb:100147323/ecb:100628308/ecb:100146384/ecb:100060994/ecb:100066076	13
ecb03420	Nucleotide excision repair	1/1019	41/8977	0.992928930760238	0.99463831941828	100052455	POLD1	ecb:100052455	1
ecb04216	Ferroptosis	3/1019	77/8977	0.99463831941828	0.99463831941828	100059190/100146217/100630804	ACSL5/MAP1LC3A/LOC100630804	ecb:100059190/ecb:100146217/ecb:100060547	3
