# Supplementary material for: Comparative analysis of miRNA expression in Yili horses pre- and post-5000-m race
Source: Front Genet. 2025 Oct 1;16:1676558. doi: 10.3389/fgene.2025.1676558 (PMC12520636; doi:10.3389/fgene.2025.1676558)
Supplement: Supplementary file 4 [file Table1.xlsx]

## Sheet: description
mature_id	mature_seq	precursor_id	precursor_seq	mfe	position	A1.readcount	A2.readcount	A3.readcount	B1.readcount	B2.readcount	B3.readcount	A1.tpm	A2.tpm	A3.tpm	B1.tpm	B2.tpm	B3.tpm	After_readcount	Before_readcount	AftervsBefore_log2FoldChange	AftervsBefore_pval	AftervsBefore_padj	AftervsBefore_significant
eca-let-7a	UGAGGUAGUAGGUUGUAUAGUU	eca-let-7a-2	GGGUGAGGUAGUAGGUUGUAUAGUUUGGGGCUCUGCCCUGCUAUGGGGUAACUAUACAAUCUACUGUCUUUCCU	-	-	60000	101251	83630	78520	134992	132152	4799.17108716982	10501.1111880897	7623.62640493097	7287.01039354868	13102.5109975407	13437.7479183754	94830.8837744634	94681.7613479854	0.00226469773124689	0.994699475936172	0.994699475936172	FALSE
eca-let-7c	UGAGGUAGUAGGUUGUAUGGUU	eca-let-7c	GGUUGAGGUAGUAGGUUGUAUGGUUUAGAGUUACACCCUGGGAGUUAACUGUACAACCUUCUAGCUUUCCU	-	-	527	793	887	738	720	1105	42.1527193823083	82.2449276763205	80.8580248854929	68.4897309021768	69.8841999394725	112.360853031394	877.018508100949	704.908537074132	0.314329433230478	0.398148073858003	0.983107239068003	FALSE
eca-let-7d	AGAGGUAGUAGGUUGCAUAGUU	eca-let-7d	CCUAGGAAGAGGUAGUAGGUUGCAUAGUUUUAGGGCAGGGAUUUUGCCCACAAGGAGAUAACUAUACGACCUGCUGCCUUUCUUAGG	-	-	7391	10851	7099	9554	14867	14921	591.177891754536	1125.39686029729	647.137676056499	886.654321191595	1443.0116673613	1517.22741002845	9697.98362427431	10789.7211946334	-0.153922	0.622360444920638	0.983107239068003	FALSE
eca-let-7e	UGAGGUAGGAGGUUGUAUAGUU	eca-let-7e	CCCGGGCUGAGGUAGGAGGUUGUAUAGUUGAGGAGGACACCCACGGAGAUCACUAUACGGCCUCCUAGCUUUCCCCAGG	-	-	21	32	33	48	48	63	1.67970988050944	3.31884	3.0082466981074	4.45461664404402	4.6589466626315	6.40609388323786	33.955634155196	43.7957561109624	-0.376607	0.453698782432465	0.983107239068003	FALSE
eca-let-7f	UGAGGUAGUAGAUUGUAUAGUU	eca-let-7f	UCGGAGUGAGGUAGUAGAUUGUAUAGUUGUGGGGUAGUGAUUUUACCCUGUUCAGGAGAUAACUAUACAAUCUAUUGCCUUCCCUGA	-	-	218625	431692	361990	571020	683627	497187	17486.979648875	44772.3547521389	32998.6430984212	52993.2332517087	66353.7860444747	50555.9777702441	390800.645550688	484089.317278084	-0.308842	0.366943761699483	0.983107239068003	FALSE
eca-let-7g	UGAGGUAGUAGUUUGUACAGUU	eca-let-7g	CCAGGCUGAGGUAGUAGUUUGUACAGUUUGAGGGUCUAUGAUACCACCCGGUACAGGAGAUAACUGUACAGGCCACUGCCUUGCCAGG	-	-	48071	84614	29398	93086	122901	124760	3845.01588885568	8775.62712535206	2679.89201305944	8638.8009359892	11928.9417455015	12686.0995694088	59222.9528882622	93684.948650364	-0.661648	0.0479869855029512	0.983107239068003	TRUE
eca-miR-1	UGGAAUGUAAAGAAGUAUGUAU	eca-mir-1-2	GCUUGGGAAACAUACUUCUUUAUAUGCCCAUAUGGACCUGCUAAGCUAUGGAAUGUAAAGAAGUAUGUAUUUCAGG	-	-	11	24	23	3	11	10	0.879848032647801	2.48913	2.09665678959001	0.278413540252751	1.06767527685305	1.01684029892664	22.5857874793376	6.51931136312679	1.78152572517323	0.0196207954455387	0.983107239068003	TRUE
eca-miR-100	AACCCGUAGAUCCGAACUUGUG	eca-mir-100	AACCCGUAGAUCCGAACUUGUGGUGAUAGUCCACACAAGCUUGUGUCUAUAGGUA	-	-	108	185	102	107	100	145	8.63850795690568	19.1870260026725	9.29821706687743	9.93008293568146	9.70613888048229	14.7441843344363	148.561773516892	96.9535436944315	0.616757654928204	0.0991650536939201	0.983107239068003	FALSE
eca-miR-101	UACAGUACUGUGAUAACUGAA	eca-mir-101-2	CCUUUUUCGGUUAUCAUGGUACCGAUGCUGUAUAUCUGAAAGGUACAGUACUGUGAUAACUGAAGAAUGGUG	-	-	27969	36393	37829	51165	41075	42142	2237.13360228421	3774.45101251492	3448.45346493045	4748.34292901067	3986.7965451581	4285.16838773666	40525.2499922748	37276.2472795221	0.120546727758173	0.721832449633355	0.983107239068003	FALSE
eca-miR-105	UCAAAUGCUCAGACUCCUGUGGU	eca-mir-105	UGUGCAUCGUAGUCAAAUGCUCAGACUCCUGUGGUGGCCGUUCAUGCACCACGGAUGUUUGAGCAUGUGCUAUGGUGUCUA	-	-	3	0	0	0	0	0	0.239958554358491	0	0	0	0	0	1.29733239326434	0	3.07714315129977	0.406228564787838	0.983107239068003	FALSE
eca-miR-106b	UAAAGUGCUGACAGUGCAGAU	eca-mir-106b	UAAAGUGCUGACAGUGCAGAUAGUGGUCCUCUCCAUGCUACCGCACUGUGGGUACUUGC	-	-	552	523	327	910	932	837	44.1523740019624	54.2422410778255	29.8089900085188	84.4521072100012	90.461214366095	85.1095330201601	544.921840623337	740.814047942608	-0.443579	0.190179975842507	0.983107239068003	FALSE
eca-miR-107a	AGCAGCAUUGUACAGGGCUAUGA	eca-mir-107a	CUCACUGCCCUCGGCUUCUUUACAGUGCUGCCUUGUUGCGGAUGGAUCAAGCAGCAUUGUACAGGGCUAUGA	-	-	6867	9961	2816	7801	13365	14948	549.265130926586	1033.09170817633	256.703718238498	723.968009170571	1297.22546137646	1519.97287883555	7189.60452137264	9879.72704708108	-0.458484	0.242503430195871	0.983107239068003	FALSE
eca-miR-107b	AGCAGCAUUGUACAGGGCUAUCA	eca-mir-107b	CUCUCUGCUUUCAGCUUCUUUACAGUGUUGCCUUGUGGCAUGGAGUUCAAGCAGCAUUGUACAGGGCUAUCAAAGCACAGA	-	-	296	315	120	390	448	675	23.6759106967045	32.6698010315775	10.9390789022087	36.1937602328577	43.4835021845607	68.6367201775485	276.076695725495	415.082870282511	-0.587831	0.138100788541597	0.983107239068003	FALSE
eca-miR-10a	UACCCUGUAGAUCCGAAUUUGUG	eca-mir-10a	AAGAUGUCUGUCUUCUGUAUAUACCCUGUAGAUCCGAAUUUGUGUAAGGAAUUUUGUGGUCACAAAUUCGUAUCUAGGGGAAUAUGUAGUUGACAUAAACACUCCGCUCA	-	-	5947	12087	4971	16619	20220	8511	475.677840923316	1253.58693672596	453.151343523997	1542.31820848682	1962.58128163352	865.432778416466	8426.6544945249	12585.2217137738	-0.578628	0.13387831287408	0.983107239068003	FALSE
eca-miR-10b	UACCCUGUAGAACCGAAUUUGUG	eca-mir-10b	UAUAUACCCUGUAGAACCGAAUUUGUGUGGUAUCCACAUAGUCACAGAUUCGAUUCUAGGGGAAUAUA	-	-	77	118	99	81	94	84	6.15893622853461	12.238211180083	9.02474009432221	7.51716558682428	9.12377054765336	8.54145851098381	114.302965542653	71.4624890051033	0.674915667450739	0.086238890779469	0.983107239068003	FALSE
eca-miR-1180	UUUCCGGCUCGAGUGGGUGUGU	eca-mir-1180	GUCUGCCUGGCCCACCCAGCCGGGAAUAGUGCACGAGUUUGUUUCCGGCUCGAGUGGGUGUGUCGGAGGC	-	-	1010	1543	1188	1728	2005	2430	80.7860466340254	160.030168227695	108.296881131866	160.366199185585	194.60808455367	247.092192639174	1445.66643386326	1694.80719844123	-0.229655	0.464777627537614	0.983107239068003	FALSE
eca-miR-122	UGGAGUGUGACAAUGGUGUUUG	eca-mir-122	AGCUGUGGAGUGUGACAAUGGUGUUUGUGUCCAAACUAUCAAACGCCAUUAUCACACUAAAUAGCU	-	-	245	258	285	15	12	18	19.5966152726101	26.758122749673	25.9803123927457	1.39206770126376	1.16473666565788	1.83031253806796	315.445	12.4243571155979	4.66436287849584	5.12684887175981e-26	2.29170144567663e-23	TRUE
eca-miR-124	UAAGGCACGCGGUGAAUGCC	eca-mir-124-2	GUGUUCACAGCGGACCUUGAUUUAAUGUCAUACAAUUAAGGCACGCGGUGAAUGCC	-	-	7	7	9	7	3	6	0.559903293503146	0.7259955784795	0.820430917665655	0.649631593923086	0.291184166414469	0.610104179355986	9.30995697117056	4.45411958088779	1.05140167264745	0.279450089060179	0.983107239068003	FALSE
eca-miR-1248	UCCUUCUUGUAUAAGCACUGUGCUAAA	eca-mir-1248	UCCUUCUUGUAUAAGCACUGUGCUAAAAUUGCAGAAACUAGGAUCACUUCUUGGUUUUUGUAAUAAUGCUAGCAGAGUACACACAAGAAGAAA	-	-	2	1	0	0	0	2	0.159972369572327	0.1037136540685	0	0	0	0.203368059785329	1.15497213680493	0.534057158806175	1.10110708152665	0.700149501327517	0.983107239068003	FALSE
eca-miR-125a-3p	ACAGGUGAGGUUCUUGGGAGCC	eca-mir-125a	CUGGGUCCCUGAGACCCUUUAACCUGUGAGGACAUCCAGGGUCACAGGUGAGGUUCUUGGGAGCCUGG	-	-	0	2	1	3	0	0	0	0.207427	0.0911589908517395	0.278413540252751	0	0	1.05264118605217	0.874603784200333	0.302822715824889	0.910923268378165	0.983107239068003	FALSE
eca-miR-125a-5p	UCCCUGAGACCCUUUAACCUGUGA	eca-mir-125a	CUGGGUCCCUGAGACCCUUUAACCUGUGAGGACAUCCAGGGUCACAGGUGAGGUUCUUGGGAGCCUGG	-	-	20	35	16	21	19	22	1.59972369572327	3.6299778923975	1.45854385362783	1.94889478176926	1.84416638729164	2.23704865763862	26.3613932224831	17.1344928647263	0.628219063724065	0.284261480308405	0.983107239068003	FALSE
eca-miR-125b-5p	UCCCUGAGACCCUAACUUGUGA	eca-mir-125b-2	CCUAGUCCCUGAGACCCUAACUUGUGAGGUAUUUUGGUAACAUCACAAGUCAGGCUCUUGGGACCUAGGC	-	-	58	47	34	40	41	63	4.6391987175975	4.8745417412195	3.09940568895914	3.71218053670335	3.97951694099774	6.40609388323786	54.7797985616815	39.5706654899794	0.4635222055345	0.34188134787573	0.983107239068003	FALSE
eca-miR-126-5p	CAUUAUUACUUUUGGUACGCG	eca-mir-126	CGACGGGACAUUAUUACUUUUGGUACGCGCUGUGACACUUCAAACUCGUACCGUGAGUAAUAAUGCGCCGUCG	-	-	14	21	2	21	31	25	1.11980658700629	2.1779867354385	0.182317981703479	1.94889478176926	3.00890305294951	2.54210074731661	13.0909260760259	21.1804023682762	-0.671429	0.356996189273688	0.983107239068003	FALSE
eca-miR-126-3p	UCGUACCGUGAGUAAUAAUGCG	eca-mir-126	CGACGGGACAUUAUUACUUUUGGUACGCGCUGUGACACUUCAAACUCGUACCGUGAGUAAUAAUGCGCCGUCG	-	-	39	73	52	75	85	105	3.11946120666039	7.5710967470005	4.74026752429045	6.96033850631878	8.25021804840995	10.6768231387298	62.6100626736593	72.887263780162	-0.220498	0.602442822499366	0.983107239068003	FALSE
eca-miR-127	UCGGAUCCGUCUGAGCUUGGCU	eca-mir-127	CCAGCCUGCUGAAGCUCAGAGGGCUCUGAUUCAGAAAGAUCAUCGGAUCCGUCUGAGCUUGGCUGGUCGG	-	-	341	510	228	325	578	649	27.2752890120818	52.893963574935	20.7842499141966	30.1614668607147	56.1014827291877	65.9929354003392	403.130168350891	424.342636018214	-0.0734313	0.840382393873932	0.983107239068003	FALSE
eca-miR-1271a	CUUGGCACCUCGUAAGCACUCA	eca-mir-1271a	CUUGGCACCUCGUAAGCACUCAGUAAAUACUUGUUGAGUGCCUGCUGUGUGCCAGGC	-	-	15532	10540	7486	14853	15437	16396	1242.3454220987	1093.14191388199	682.416205516122	1378.42543779137	1498.33665898005	1667.21135412012	13311.1424304927	12882.5592955992	0.047173931525394	0.89763370940125	0.983107239068003	FALSE
eca-miR-1271b	UUUGGCACAUGACAAGCACUCA	eca-mir-1271b	UACCCAUGAACAUCUUAGGACAGCGUUUGGCACAUGACAAGCACUCAAAAUAGCACUGAUCAGUUAUUGAGCGCUUAAUGUGUGCCAGGCCCUGUUUUAAGGGCUUUCG	-	-	0	1	0	0	1	1	0	0.1037136540685	0	0	0.0970613888048229	0.101684029892664	0.290083874628703	0.53743055984814	-0.365072	0.92223535026341	0.983107239068003	FALSE
eca-miR-128	UCACAGUGAACCGGUCUCUUU	eca-mir-128-2	GUUGGAUUCGGGGCCGUAGCACUGUCUGAGAGGUUUACAUUUCUCACAGUGAACCGGUCUCUUUUUCAGC	-	-	4587	4241	2238	2644	1756	3929	366.896629614133	439.849606904508	204.013821526193	245.375133476091	170.439798741269	399.516553448278	4271.26249314818	2294.79863461147	0.896260023425226	0.0221105254875949	0.983107239068003	TRUE
eca-miR-1291a	UGGCCCUGACUGAAGACCAGCAGU	eca-mir-1291a	GGUGGGAUACCGGUGGCCCUGACUGAAGACCAGCAGUUAUGCUAUAGCUGUUGGUUUCGAGCAGAGGCCCAAAGGACUGUCUUCCCA	-	-	3	0	2	0	0	0	0.239958554358491	0	0.182317981703479	0	0	0	2.24227926685386	0	3.85772257041088	0.161329799225072	0.983107239068003	FALSE
eca-miR-1296	UUAGGGCCCUGGCUCCAUCUCC	eca-mir-1296	ACCUACCUAACUGGGUUAGGGCCCUGGCUCCAUCUCCUUUAGGAAAACCUUCUUUGGGGAGUGGGGCUUCGACCCUAACCCAGCUGGGCUGU	-	-	799	513	233	637	404	620	63.9089616441448	53.2051045371405	21.2400448684553	59.1164750470008	39.2128010771485	63.0440985334519	604.422199197107	460.50765617492	0.392099071993152	0.37654047473365	0.983107239068003	FALSE
eca-miR-1298	UUCAUUCGGCUGUCCAGAUGUA	eca-mir-1298	AAGAUGAGGAGUUAAGAGUUCAUUCGGCUGUCCAGAUGUAUCCAAGUACCCAGUUAUUUGGCAAUAAAUACAUCUGGGCAACUGAUUGAACUUUUCGCUUUUCAUGACUCA	-	-	2	1	1	0	3	3	0.159972369572327	0.1037136540685	0.0911589908517395	0	0.291184166414469	0.305052089677993	1.62744557359969	1.61229167954442	-0.0154852	0.993573387162761	0.994699475936172	FALSE
eca-miR-129a-5p	CUUUUUGCGGUCUGGGCUUGC	eca-mir-129a	UGGAUCUUUUUGCGGUCUGGGCUUGCUGUUCCUCUCAACAGUAGUCAGGAAGCCCUUACCCCAAAAAGUAUCU	-	-	41	61	61	63	61	64	3.27943357623271	6.3265328981785	5.56069844195611	5.84668434530778	5.9207447170942	6.50777791313052	64.2462053714439	51.9510293571528	0.300692860359219	0.500793868039366	0.983107239068003	FALSE
eca-miR-129a-3p	AAGCCCUUACCCCAAAAAGUAU	eca-mir-129a	UGGAUCUUUUUGCGGUCUGGGCUUGCUGUUCCUCUCAACAGUAGUCAGGAAGCCCUUACCCCAAAAAGUAUCU	-	-	16	42	21	35	15	4	1.27977895657862	4.35597	1.91433880788653	3.24815796961543	1.45592083207234	0.406736119570657	29.0245710045053	15.3278548399587	0.931544367817964	0.20429942500646	0.983107239068003	FALSE
eca-miR-129b-3p	AAGCCCUUACCCCAAAAAGCAU	eca-mir-129b	GCGAAUCUUUUUGCGGUCUGGGCUUGCUGUACAUAACUCAAUAGCCGGAAGCCCUUACCCCAAAAAGCAUUCGC	-	-	6	8	0	5	7	1	0.479917108716982	0.829709	0	0.464022567087919	0.679429721633761	0.101684029892664	4.91533578355831	3.61751541618568	0.466454045223621	0.727492020568437	0.983107239068003	FALSE
eca-miR-1301	UUGCAGCUGCCUGGGAGUGAUUUC	eca-mir-1301	UGUGGGGGGUCACUCUAGGCACCGCAGCACUGUGCUGGGGAUGUUGCAGCUGCCUGGGAGUGAUUUCACACA	-	-	50	79	20	70	53	80	3.99930923930819	8.1933786714115	1.82317981703479	6.49631593923086	5.14425360665562	8.13472239141315	53.9883013859685	56.1010129471759	-0.0464541	0.924539077736427	0.983107239068003	FALSE
eca-miR-1307	ACUCGGCGUGGCGUCGGUCGUGGUA	eca-mir-1307	CCAGCUGAGUUACUGCCACUGCCUACCAAUCUCGACCGGACCUCGACCGGCUCGUCUAUGUUGCCAAUCGACUCGGCGUGGCGUCGGUCGUGGUAGAUAGGCGGUCAUACAUACGAAUUUUCAAG	-	-	2632	2328	2652	3447	2437	3078	210.523638357183	241.445386671468	241.753643738813	319.897157750411	236.538604517354	312.983444009621	3066.50776753924	2485.80334179348	0.302617310827205	0.395675790262635	0.983107239068003	FALSE
eca-miR-130a	CAGUGCAAUGUUAAAAGGGCAU	eca-mir-130a	GAGCUCUUUUCACAUUGUGCUACUGUCUGCACCUACCACUAGCAGUGCAAUGUUAAAAGGGCAU	-	-	4	1	1	1	3	6	0.319944739144655	0.1037136540685	0.0911589908517395	0.0928045134175838	0.291184166414469	0.610104179355986	2.49233383577592	2.70491201248713	-0.150394	0.922308264242276	0.983107239068003	FALSE
eca-miR-130b	CAGUGCAAUGAUGAAAGGGCAU	eca-mir-130b	GGCCUGCCUGACACUCUUUCCCUGUUGCACUACUGUGGGCUGCUGGAAGCAGUGCAAUGAUGAAAGGGCAUCGGUCAGGCC	-	-	1	12	13	12	14	20	0.0799861847861637	1.24456	1.18506688107261	1.11365	1.35885944326752	2.03368059785329	10.0556053049644	12.6246144510938	-0.335701	0.699935752960155	0.983107239068003	FALSE
eca-miR-132	UAACAGUCUACAGCCAUGGUCG	eca-mir-132	GGACAACCGUGGCUUUCGAUUGUUACUGUGGGAACCGGAGGUAACAGUCUACAGCCAUGGUCGCCC	-	-	9	22	11	19	16	17	0.719875663075474	2.2817	1.00274889936913	1.76328575493409	1.55298222087717	1.72862850817529	15.4710502263669	14.4050748369088	0.113398263782248	0.867919970439851	0.983107239068003	FALSE
eca-miR-133a	UUUGGUCCCCUUCAACCAGCUG	eca-mir-133a-2	GCUAAAGCUGGUAAAAUGGAACCAAAUCAACUGUUCAAUGGAUUUGGUCCCCUUCAACCAGCUGUAGC	-	-	0	1	1	1	0	5	0	0.1037136540685	0.0911589908517395	0.0928045134175838	0	0.508420149463322	0.762557311423463	1.62667749174888	-1.10066	0.644718805503008	0.983107239068003	FALSE
eca-miR-134	UGUGACUGGUUGACCAGAGGGG	eca-mir-134	AGGGUGUGUGACUGGUUGACCAGAGGGGCAAGCACUCUGUUCACCCUGUGGGCCACCUAGUCACCAACCCU	-	-	2	5	2	14	7	12	0.159972369572327	0.5185682703425	0.182317981703479	1.29926318784617	0.679429721633761	1.22020835871197	3.26025450890926	9.17864114222064	-1.46551	0.160060782818159	0.983107239068003	FALSE
eca-miR-135a	UAUGGCUUUUUAUUCCUAUGUGA	eca-mir-135a-2	AGAUAAAUUCACUCUAGUGCUUUAUGGCUUUUUAUUCCUAUGUGAUAGUAAUAAAGUCUCAUGUAGGGAUGGAAGCCAUGAAAUACAUUGUGAAAAAUCA	-	-	2	0	0	0	0	2	0.159972369572327	0	0	0	0	0.203368059785329	0.864888262176229	0.534057158806175	0.662925173670001	0.842524460324357	0.983107239068003	FALSE
eca-miR-135b	UAUGGCUUUUCAUUCCUAUGUGA	eca-mir-135b	GCUCUGCUGUGGCCUAUGGCUUUUCAUUCCUAUGUGAUUGCUGUUCUAAACUCAUGUAGGGCUAAAAGCCAUGGGCUACAGUGAGGGGC	-	-	0	0	0	1	0	0	0	0	0	0.0928045134175838	0	0	0	0.291534594733444	-0.463954	0.909474826388928	0.983107239068003	FALSE
eca-miR-136	ACUCCAUUUGUUUUGAUGAUGG	eca-mir-136	GAGGACUCCAUUUGUUUUGAUGAUGGAUUCUUACGCUCCAUCAUCGUCUCAAAUGAGUCUUC	-	-	0	1	0	0	0	0	0	0.1037136540685	0	0	0	0	0.290083874628703	0	1.45959954137714	0.720565191770877	0.983107239068003	FALSE
eca-miR-1379	GCACGGGCUGCAGCGCCGACGCCU	eca-mir-1379	CACUGGAAUGACUGAGGGGCUUUCAGGGAGCCCACGGGCUCAGGCUCUCAGCCCGAGCCGUGUUCUUCAGAUGGGCACGGGCUGCAGCGCCGACGCCUGUGGGCCCCAUGGGCUGGGCCAAACCGGUCUGUCC	-	-	1301	733	1268	2582	677	1386	104.062026406799	76.0221084322105	115.589600400006	239.621253644201	65.7105602208651	140.934065431233	1374.33761250423	1305.90607541573	0.0732644760992782	0.883409435785562	0.983107239068003	FALSE
eca-miR-138	AGCUGGUGUUGUGAAUCAGGCCG	eca-mir-138-2	AGCUGGUGUUGUGAAUCAGGCCGUUGCCAAUCAGAGAACGGCUACUUCACAACACCAGG	-	-	1	1	1	1	0	1	0.0799861847861637	0.1037136540685	0.0911589908517395	0.0928045134175838	0	0.101684029892664	1.19500144251158	0.558563174136532	1.08917335992524	0.66150667284626	0.983107239068003	FALSE
eca-miR-1388	AGGACUGUCCAACCUGAGAAUGGU	eca-mir-1388	CUCCACCGGUCGCCCUUGGGCAGUGACUCCAGGACUGUCCAACCUGAGAAUGGUGAGUCUCCAGGGUCGUUCUCAGGUUCGUCAGCCCAUGAGAUGCUGCCCCUUCCCCAGCAGUGGCUGCCA	-	-	6511	9548	4889	13603	13253	11579	520.790049142712	990.257969046038	445.676306274154	1262.41979601939	1286.35458583032	1177.39938212716	7895.28720495915	10641.3064599057	-0.430573	0.157883222515894	0.983107239068003	FALSE
eca-miR-139-5p	UCUACAGUGCACGUGUCUCCAG	eca-mir-139	UACUCUACAGUGCACGUGUCUCCAGUGUGGCUCCGAGGCUGGAGACGCGGCCCUGUUGGAGUA	-	-	21	36	9	7	12	16	1.67970988050944	3.73369	0.820430917665655	0.649631593923086	1.16473666565788	1.62694447828263	23.7766071706366	9.55802319892414	1.32271106573495	0.0593011045969488	0.983107239068003	FALSE
eca-miR-139-3p	GGAGACGCGGCCCUGUUGGAGU	eca-mir-139	UACUCUACAGUGCACGUGUCUCCAGUGUGGCUCCGAGGCUGGAGACGCGGCCCUGUUGGAGUA	-	-	0	4	0	0	0	1	0	0.414855	0	0	0	0.101684029892664	1.16033549851481	0.267028579403087	2.0201652274567	0.540125554080271	0.983107239068003	FALSE
eca-miR-140-5p	CAGUGGUUUUACCCUAUGGUAG	eca-mir-140	CCAGUGGUUUUACCCUAUGGUAGGUUACGUCAUGCUGUUCUACCACAGGGUAGAACCACGG	-	-	7	17	3	13	11	17	0.559903293503146	1.7631321191645	0.273476972555218	1.20645867442859	1.06767527685305	1.72862850817529	9.37595509668903	11.3038573662828	-0.2393	0.772093400964971	0.983107239068003	FALSE
eca-miR-140-3p	UACCACAGGGUAGAACCACGG	eca-mir-140	CCAGUGGUUUUACCCUAUGGUAGGUUACGUCAUGCUGUUCUACCACAGGGUAGAACCACGG	-	-	2797	4153	2253	4306	4208	3235	223.721	430.72280534648	205.381206388969	399.616234776116	408.434324090695	328.947836702769	3478.74721908505	3257.03695300398	0.0950837515967843	0.761709185273343	0.983107239068003	FALSE
eca-miR-142-3p	UGUAGUGUUUCCUACUUUAUGGA	eca-mir-142	ACCCAUAAAGUAGAAAGCACUACUAACAGCACUGGAGGGUGUAGUGUUUCCUACUUUAUGGAUG	-	-	313	333	277	415	537	310	25.0356758380692	34.5366468048105	25.2510404659318	38.5138730682973	52.1219657881899	31.522049266726	362.828085274086	348.97157992833	0.0549062304342664	0.879295251969733	0.983107239068003	FALSE
eca-miR-142-5p	CAUAAAGUAGAAAGCACUACU	eca-mir-142	ACCCAUAAAGUAGAAAGCACUACUAACAGCACUGGAGGGUGUAGUGUUUCCUACUUUAUGGAUG	-	-	9506	8178	8327	9466	7643	9810	760.348672577273	848.170262972193	759.080916822435	878.487524010848	741.840194635262	997.520333247037	10417.4061450271	7445.89917423261	0.484399029816904	0.155634297240344	0.983107239068003	FALSE
eca-miR-143	UGAGAUGAAGCACUGUAGCUC	eca-mir-143	GCCCGAGGUGCAGUGCUGCAUCUCUGGUCAGUUGGGAGUCUGAGAUGAAGCACUGUAGCUCAGG	-	-	146	183	188	49	70	92	11.6779829787799	18.9795986945355	17.137890280127	4.5474211574616	6.79429721633761	9.35493075012512	205.047198313332	57.7799630781765	1.82334255621957	7.56998778494136e-06	0.00169189226993439	TRUE
eca-miR-144	UACAGUAUAGAUGAUGUACU	eca-mir-144	GGCUGGGAUAUCAUCAUAUACUGUAAGUUUGCGAUGAGACACUACAGUAUAGAUGAUGUACUAGUC	-	-	318	254	348	423	426	394	25.4356067620001	26.343268133399	31.7233288164053	39.2563091756379	41.3481516308546	40.0635077777098	375.619293846287	343.719637526656	0.125483119421206	0.741195880560841	0.983107239068003	FALSE
eca-miR-145	GUCCAGUUUUCCCAGGAAUCCCU	eca-mir-145	CUCACGGUCCAGUUUUCCCAGGAAUCCCUUAGAUGCUAAGAUGGGGAUUCCUGGAAAUACUGUUCUUGAG	-	-	16	28	17	14	19	21	1.27977895657862	2.90398	1.54970284447957	1.29926318784617	1.84416638729164	2.13536462774595	23.0735030125244	14.8267221221891	0.638099165469839	0.301593344021537	0.983107239068003	FALSE
eca-miR-1468	CUCCGUUUGCCUGUUUUGCUG	eca-mir-1468	GGUGGGUGGUUUCUCCGUUUGCCUGUUUUGCUGAUGUUCUUUUGAUUCAUUCUCAGCAAAAUAAGCAAAUGGAAAAUUCAUCCAUC	-	-	20	57	8	19	10	37	1.59972369572327	5.9116782819045	0.729271926813916	1.76328575493409	0.970613888048229	3.76230910602858	28.9634509699564	18.1232345423002	0.693181226332143	0.323201327886448	0.983107239068003	FALSE
eca-miR-146a	UGAGAACUGAAUUCCAUGGGUU	eca-mir-146a	AGCUUUGAGAACUGAAUUCCAUGGGUUGUGUCAGCGUCAGACCUGUGAAGUUCAGUUCUUCAGCU	-	-	319	1075	159	445	878	1232	25.5155929467862	111.492178123637	14.4942795454266	41.2980084708248	85.2198993706345	125.274724827763	524.913119493331	696.125043311743	-0.405305	0.411824114799741	0.983107239068003	FALSE
eca-miR-146b-5p	UGAGAACUGAAUUCCAUAGGCU	eca-mir-146b	CCUGGCUCUGAGAACUGAAUUCCAUAGGCUGUGAGCUCCAGCAAAUGCCCUAGGGACUCAGUUCUGGUGCCCGG	-	-	158	228	124	282	393	159	12.6378171962139	23.646713127618	11.3037148656157	26.1708727837586	38.1451258002954	16.1677607529336	193.052002289817	230.938278154828	-0.257894	0.525488838268058	0.983107239068003	FALSE
eca-miR-146b-3p	UGCCCUAGGGACUCAGUUCUGG	eca-mir-146b	CCUGGCUCUGAGAACUGAAUUCCAUAGGCUGUGAGCUCCAGCAAAUGCCCUAGGGACUCAGUUCUGGUGCCCGG	-	-	10	11	16	11	21	20	0.799861847861637	1.1408501947535	1.45854385362783	1.02084964759342	2.03828916490128	2.03368059785329	15.074938920513	14.2258937194757	0.0629051279028488	0.930061230774329	0.983863628571418	FALSE
eca-miR-148a	UCAGUGCACUACAGAACUUUGU	eca-mir-148a	GAGGCAAAGUUCUGAGACACUCCGACUCUGAAUAUGAUAGAAGUCAGUGCACUACAGAACUUUGUCUC	-	-	168589	442532	884585	477304	323357	261355	13484.7909069146	45896.6107622414	80637.875922586	44295.9654722664	31385.4794997611	26575.6296325973	619219.635910296	296376.255765317	1.06301755965773	0.0413665040070546	0.983107239068003	TRUE
eca-miR-148b-3p	UCAGUGCAUCACAGAACUUUGU	eca-mir-148b	AGCAUUUGAGGUGAAGUUCUGUUAUACACUCAGGCUGUGGCUCUCUGAAAGUCAGUGCAUCACAGAACUUUGUCUCGAAAGCU	-	-	14174	17908	8646	17910	21273	23842	1133.72418315908	1857.3041170587	788.160634904139	1662.12883530892	2064.79	2424.3506407009	15409.2904754212	17340.141311812	-0.170306	0.589758348422362	0.983107239068003	FALSE
eca-miR-148b-5p	GAAGUUCUGUUAUACACUCAGG	eca-mir-148b	AGCAUUUGAGGUGAAGUUCUGUUAUACACUCAGGCUGUGGCUCUCUGAAAGUCAGUGCAUCACAGAACUUUGUCUCGAAAGCU	-	-	56	76	40	108	110	88	4.47922634802517	7.88224	3.64635963406958	10.022887449099	10.6767527685305	8.94819463055446	65.1621832845062	84.7284690676395	-0.377119	0.358972868846496	0.983107239068003	FALSE
eca-miR-149	UCUGGCUCCGUGUCUUCACUCCC	eca-mir-149	GCCGGCGCCCAGGCUCUGGCUCCGUGUCUUCACUCCCGUGUGUGUCCGAGGAGGGAGGGAGGGACGGGGGCUGUGCUGGGGCUGCCGGA	-	-	1	2	0	3	0	0	0.0799861847861637	0.207427	0	0.278413540252751	0	0	1.01261188034552	0.874603784200333	0.2620834636734	0.923405065098864	0.983107239068003	FALSE
eca-miR-150	UCUCCCAACCCUUGUACCAGUG	eca-mir-150	CCCUGUCUCCCAACCCUUGUACCAGUGCUGUGCCUCGGUCCCUGGUACAGGCAUGGGGGGCAGGG	-	-	2173	9807	283	4253	4066	4430	173.809979540334	1017.11980544978	25.7979944110423	394.697595564984	394.65160688041	450.460252424503	3918.26363795108	3522.2876906466	0.153792675023492	0.882019952649403	0.983107239068003	FALSE
eca-miR-151-5p	UCGAGGAGCUCACAGUCUAGU	eca-mir-151	CCUGCCCUCGAGGAGCUCACAGUCUAGUAUGUCUCAUCCCCUACUAGACUGAAGCUCCUUGAGGACAGG	-	-	20	31	7	44	45	51	1.59972369572327	3.2151232761235	0.638112935962176	4.08339859037368	4.36776249621703	5.18588552452588	20.9487967928154	38.6140688378564	-0.865412	0.1278022032868	0.983107239068003	FALSE
eca-miR-1543	UUGGUCCUAGUCUGGGUGCAAAC	eca-mir-1543	UUUUGGUGUUGUGGCUGAGUACCUUUGGGCAGUGUUUUGCACCUCUGAGAGUGGAGUAACUCCUCCUGUGGAGUUGGUCCUAGUCUGGGUGCAAACAAUUUAUUUCUGUUAGAAAAGGACCCUGUCUUAAG	-	-	0	1	0	0	0	0	0	0.1037136540685	0	0	0	0	0.290083874628703	0	1.45959954137714	0.720565191770877	0.983107239068003	FALSE
eca-miR-154a	UAGGUUAUCCGUGUUGCCUUCG	eca-mir-154a	AGAUAGGUUAUCCGUGUUGCCUUCGCUUUAUCUGUGACGAAUCAUACACGGUUCACCUAUUUUU	-	-	0	2	0	0	0	0	0	0.207427	0	0	0	0	0.580167749257406	0	2.04947982480062	0.613895421108523	0.983107239068003	FALSE
eca-miR-155	UUAAUGCUAAUCGUGAUAGGGGU	eca-mir-155	CUGUUAAUGCUAAUCGUGAUAGGGGUUUUUACCUCGGACUGACUCCUACAUGUUAGCAUUAACAG	-	-	357	581	824	491	1467	701	28.5550679686605	60.2576330137985	75.1150084618333	45.5670160880336	142.389057376675	71.2805049547577	712.239397876615	727.010225488578	-0.0305762	0.947785245760753	0.989549945243625	FALSE
eca-miR-15a	UAGCAGCACAUAAUGGUUUGUG	eca-mir-15a	UAGCAGCACAUAAUGGUUUGUGGAUUUUGAAAAGGUGCAGGCCAUAUUGUGCUGCCU	-	-	127	186	71	132	117	174	10.1582454678428	19.290739656741	6.4722883504735	12.2501957711211	11.3561824901643	17.6930212013236	142.421619341557	116.582571033023	0.291524731078444	0.459045097465519	0.983107239068003	FALSE
eca-miR-15b	UAGCAGCACAUCAUGGUUUACA	eca-mir-15b	CUGUAGCAGCACAUCAUGGUUUACAUACUACAGUCAAGAUGCGAAUCAUUAUUUGCUGCUCUAG	-	-	7997	10995	3034	8810	8913	13111	639.649519734951	1140.33162648316	276.576378244178	817.607763208913	865.108158417387	1333.17931592272	8081.21232508954	8479.52433586228	-0.0693426	0.85783645681988	0.983107239068003	FALSE
eca-miR-16	UAGCAGCACGUAAAUAUUGGCG	eca-mir-16-2	UAGCAGCACGUAAAUAUUGGCGUUAAGAUUCUAAAAUUAUCUCCAGUAUUAACUGUGCUGCUG	-	-	8965	19461	6168	17911	22613	19735	717.076146607958	2018.37142182708	562.268655573529	1662.22163982234	2194.84918504346	2006.73432993173	12436.4000775042	16606.0851245946	-0.417059	0.225161157505883	0.983107239068003	FALSE
eca-miR-17	CAAAGUGCUUACAGUGCAGGUAG	eca-mir-17	CAAAGUGCUUACAGUGCAGGUAGUGAUAUAUGUGCAUCUACUGCAGUGAAGGCACUUGU	-	-	1083	1420	847	1613	2314	1716	86.6250381234153	147.27338877727	77.2116652514233	149.693680142563	224.60005369436	174.489795295812	1280.44109690635	1554.1765263106	-0.279569	0.375349102805604	0.983107239068003	FALSE
eca-miR-181a	AACAUUCAACGCUGUCGGUGAGU	eca-mir-181a-2	UGAGUCUGAGGGUUGCUUCAGUGAACAUUCAACGCUGUCGGUGAGUUUGGAAUUAAAAUCAAAACCAUCGACCGUUGAUUGUGCCCUGUGGCUAGCCAUCCUCUCCUCCA	-	-	4286	3673	2519	5586	6852	6399	342.820787993498	380.94	229.629497955532	518.406011950623	665.064636090647	650.676107283159	4109.09420464088	5190.02249579088	-0.337039	0.314776704585998	0.983107239068003	FALSE
eca-miR-181b	AACAUUCAUUGCUGUCGGUGGGU	eca-mir-181b	CUGAUGGCUGCACUCAACAUUCAUUGCUGUCGGUGGGUUUGAGUCUGAAUCAACUCACUGAUCAAUGAAUGCAAACUGCGGACCAAACA	-	-	721	522	412	992	1014	720	57.6700392308241	54.138527423757	37.5575042309167	92.0620773102431	98.4202482480905	73.2125015227183	657.875057030154	755.650503317083	-0.200687	0.592973638565874	0.983107239068003	FALSE
eca-miR-182	UUUGGCAAUGGUAGAACUCACACUG	eca-mir-182	ACCAUUUUUGGCAAUGGUAGAACUCACACUGGUGAGGUAAUGGGAUCCGGUGGUUCUAGACUUGCCAACUAUGGU	-	-	38	203	53	57	209	56	3.03947502187422	21.0538717759055	4.83142651514219	5.28985726480227	20.285830260208	5.6943056739892	100.360995681097	88.0850862593953	0.194532571939363	0.740576725479455	0.983107239068003	FALSE
eca-miR-183	UAUGGCACUGGUAGAAUUCACU	eca-mir-183	CUGUGUAUGGCACUGGUAGAAUUCACUGUGAACAGUCUCGGUCAGUGAAUUACCGAAGGGCCAUAAACA	-	-	43	85	36	27	73	48	3.43940594580504	8.8156605958225	3.28172367066262	2.50572186227476	7.08548138275208	4.88083343484789	60.2613	40.4281504416401	0.579355026897681	0.245604714763304	0.983107239068003	FALSE
eca-miR-1839	AAGGUAGAUAGAACAGGUCUUG	eca-mir-1839	AAGGUAGAUAGAACAGGUCUUGUUUGCAAAAUAAAUUCAAGACCUACUUAUCUACCAACA	-	-	1433	4049	1395	3689	3863	3801	114.620202798573	419.936585323356	127.166792238177	342.355849997466	374.948144953031	386.500997622017	2453.34249254958	3135.00960074205	-0.353255	0.313886591043447	0.983107239068003	FALSE
eca-miR-184	UGGACGGAGAACUGAUAAGGGU	eca-mir-184	ACAUCUCCUUAUCACUUUUCCAGCCAGCUUUGUGACUCUAAGUGUUGGACGGAGAACUGAUAAGGGUAGG	-	-	0	4	3	4	0	4	0	0.414855	0.273476972555218	0.371218053670335	0	0.406736119570657	2.57775580889909	2.23425269654613	0.216234510847008	0.901296972495899	0.983107239068003	FALSE
eca-miR-1842	UGGCUCUGUGAGGUCGGCUCA	eca-mir-1842	UGGCUCUGUGAGGUCGGCUCAAGGUGGGUCUGGAUAUUGAGCAGGCCUGUCAGGGCGUUG	-	-	24	42	52	52	60	88	1.91966843486793	4.35597	4.74026752429045	4.82583469771436	5.82368332828938	8.94819463055446	47.1308005938478	54.882432740314	-0.229315	0.648767868296616	0.983107239068003	FALSE
eca-miR-185	CAGGGGCUGGCUUUCCUCUGGU	eca-mir-185	CUGGGCAGCGGGCCUGGCUCGAGUAGGGGGUGAGGGAUUGGAGAGAAAGGCAGUUCCUGAUGGUCCCCUCCCCAGGGGCUGGCUUUCCUCUGGUCCUUCCUUCCCAAUGACCGCGUCUUCGUCAAGGCC	-	-	3818	2807	4887	6848	3732	4779	305.387253513573	291.124226970279	445.493988292451	635.525307883613	362.233103019599	485.947978857043	4774.31481419318	4281.69867672292	0.156925377532221	0.709396608747691	0.983107239068003	FALSE
eca-miR-186	CAAAGAAUUCUCCUUUUGGGCU	eca-mir-186	ACUUUCCAAAGAAUUCUCCUUUUGGGCUUUCUGAUUUUAUUUUAAGCCCAAAGGUGAAUUUUUUGGGAAGU	-	-	18767	27398	17934	36722	42137	37966	1501.10072988193	2841.54669416876	1634.8453419351	3407.96734172051	4089.87574006882	3860.5358789049	24536.7356206851	32237.6686834324	-0.39381	0.177187982126518	0.983107239068003	FALSE
eca-miR-187	UCGUGUCUUGUGUUGCAGCCGG	eca-mir-187	UCGGGCUACAACACGGGACCCGGGCGCUGCUCCGACCCCUCGUGUCUUGUGUUGCAGCCGG	-	-	0	4	0	2	0	1	0	0.414855	0	0.185609026835168	0	0.101684029892664	1.16033549851481	0.850097768869976	0.531857875574749	0.84107608878506	0.983107239068003	FALSE
eca-miR-188-5p	CAUCCCUUGCAUGGUGGAGGG	eca-mir-188	UCUCACAUCCCUUGCAUGGUGGAGGGUGAGCUUUCUGAAAACCCCUCCCACAUGCAGGGUUUGCAGGA	-	-	0	0	1	0	0	2	0	0	0.0911589908517395	0	0	0.203368059785329	0.472473436794759	0.534057158806175	-0.357233	0.924799632827881	0.983107239068003	FALSE
eca-miR-18a	UAAGGUGCAUCUAGUGCAGAUAG	eca-mir-18a	UAAGGUGCAUCUAGUGCAGAUAGUGAAGUAGAUUAGCAUCUACUGCCCUAAGUGCUCCUUC	-	-	17	23	29	45	62	41	1.35976514136478	2.3854140435755	2.64361073470044	4.17620310379127	6.01780610589902	4.16904522559924	27.7252090120061	40.8321513061249	-0.572651	0.2888973436824	0.983107239068003	FALSE
eca-miR-18b	UAAGGUGCAUCUAGUGCAGUUAG	eca-mir-18b	UAAGGUGCAUCUAGUGCAGUUAGUGAAGCAGCUUAGAAUCUACUGCCCUAAAUGCCCCU	-	-	2	0	1	2	3	0	0.159972369572327	0	0.0911589908517395	0.185609026835168	0.291184166414469	0	1.33736169897099	1.39427513080205	-0.10416	0.962301731262564	0.989549945243625	FALSE
eca-miR-190b	UGAUAUGUUUGAUAUUGGGUU	eca-mir-190b	UGCUUCUGUGUGAUAUGUUUGAUAUUGGGUUGUUUAAUUAGAAACCAACUAAAUGUCAAACAUAUUCUUACAGCAGUGGG	-	-	57	118	107	137	117	113	4.55921253281133	12.238211180083	9.75401202113612	12.714218338209	11.3561824901643	11.4902953778711	109.433870415249	101.751500663102	0.102970896267992	0.804685594591466	0.983107239068003	FALSE
eca-miR-191a	CAACGGAAUCCCAAAAGCAGCUG	eca-mir-191a	AGCGGGCAACGGAAUCCCAAAAGCAGCUGUUGUCUCCAGAGCAUUCCAGCUGCGCUUGGAUUUCGUUCCCUGCU	-	-	78296	121676	43571	119803	173418	151830	6262.59832401748	12619.4625724388	3971.88839040114	11118.2591209668	16832.1919237548	15438.6862586032	89741.0313315816	122362.238908442	-0.447313	0.18651394011083	0.983107239068003	FALSE
eca-miR-191b	GAACGAAAUCCAAGCGCAGCUG	eca-mir-191b	ACUAAGACGCUGCUCAGGCAGAAGAGCAGGGAACGAAAUCCAAGCGCAGCUGGAAUGCUCUGGAGACAACAGCUGCUUUUGGGAUUCCGUUGCCCGCUGUCCAGCCGUUGGGGGCGGGG	-	-	184	173	87	194	154	246	14.7174580006541	17.9424621538505	7.93083220410133	18.0040756030112	14.9474538759427	25.0142713535954	170.859419432123	163.888646899986	0.0596517869180134	0.881555990534799	0.983107239068003	FALSE
eca-miR-192	CUGACCUAUGAAUUGACAGCC	eca-mir-192	CUGACCUAUGAAUUGACAGCCAGUGCUCUUGUCUCCCUCUGGCUGCCAAUUCCAUAGGUCA	-	-	659	630	778	1004	1580	1307	52.7108957740819	65.339602063155	70.9216948826533	93.1757314712541	153.35699431162	132.901027069712	835.317857229473	1068.9422154954	-0.356957	0.326547491961433	0.983107239068003	FALSE
eca-miR-193a-5p	UGGGUCUUUGCGGGCGAGAUGA	eca-mir-193a	GGGAGCUGAGGGCUGGGUCUUUGCGGGCGAGAUGAGGGUGUCAGUUCAACUGGCCUACAAAGUCCCAGUCUUCGGCCCCCG	-	-	1	4	3	0	4	0	0.0799861847861637	0.414855	0.273476972555218	0	0.388245555219292	0	3.01019993998721	1.08160792178021	1.46973877731715	0.437669824950185	0.983107239068003	FALSE
eca-miR-193b	AACUGGCCCACAAAGUCCCGCU	eca-mir-193b	CAGAAUCGGGGUUUUGAGGGCGAGAUGAGUUUAUGUUUUAUCCAACUGGCCCACAAAGUCCCGCUUUUG	-	-	7	6	1	7	4	1	0.559903293503146	0.622282	0.0911589908517395	0.649631593923086	0.388245555219292	0.101684029892664	5.24008560218378	3.38937866431741	0.642300711562011	0.610848496509162	0.983107239068003	FALSE
eca-miR-194	UGUAACAGCAACUCCAUGUGGA	eca-mir-194-2	AUGGGGUCAUCAAGUGUAACAGCAACUCCAUGUGGACUGGGUACCAAUUUCCAGUGGAGAUGCUGUUACUUUUGAUGGUUACCAA	-	-	84	74	57	84	127	97	6.71883952203775	7.67481	5.19606247854915	7.79557912707703	12.3267963782125	9.86335089958844	84.7224996312269	84.7317296762305	-0.00489283	0.990684699788445	0.994699475936172	FALSE
eca-miR-195	UAGCAGCACAGAAAUAUUGGC	eca-mir-195	ACACCCAGCUCCCCUGGCUCUAGCAGCACAGAAAUAUUGGCACUGGGAAGAGAGUCUGCCAAUAUUGGCUGUGCUGCUCCAGGCAGGGUGGUGA	-	-	1	1	0	0	0	0	0.0799861847861637	0.1037136540685	0	0	0	0	0.722528005716818	0	2.25708803630061	0.577228156503145	0.983107239068003	FALSE
eca-miR-196a	UAGGUAGUUUCAUGUUGUUGGG	eca-mir-196a	GUGAGUUAGGUAGUUUCAUGUUGUUGGGCCUGGAUUUCUGAACACAACGACAUUAAACCACCCGACUCAC	-	-	0	2	1	0	0	2	0	0.207427	0.0911589908517395	0	0	0.203368059785329	1.05264118605217	0.534057158806175	0.986103967648138	0.735470830181195	0.983107239068003	FALSE
eca-miR-196b	UAGGUAGUUUCCUGUUGUUGGG	eca-mir-196b	ACUGGUCGGUGAUUUAGGUAGUUUCCUGUUGUUGGGAUCCAGCUUUCUCUCGACAGCACGACACUGCCUUCAUUACUUCAGUUG	-	-	1129	2111	1469	2408	4532	2725	90.3044026235789	218.939523738603	133.912557561205	223.473268309542	439.882214063458	277.08898145751	1794.65996199118	2655.12995836853	-0.565123	0.108472937258116	0.983107239068003	FALSE
eca-miR-197	UUCACCACCUUCUCCACCCAGC	eca-mir-197	GGCUGUGCCGGGUAGAGAGGGCAGUGGGAGGUAAGAGCUCUUCACCCUUCACCACCUUCUCCACCCAGCAUGGCC	-	-	17270	29727	13137	23779	10625	14595	1381.36141125705	3083.0957944943	1197.5556628193	2206.79852455672	1031.27725605124	1484.07841628344	22298.517024152	13702.7042867833	0.702515713735011	0.0649999668832863	0.983107239068003	FALSE
eca-miR-199a-5p	CCCAGUGUUCAGACUACCUGUUC	eca-mir-199a	GCUCCGUCGCCCCAGUGUUCAGACUACCUGUUCAGGACAAUGCCGUUGUACAGUAGUCUGCACAUUGGUUAGACUGGGC	-	-	2	4	4	2	0	6	0.159972369572327	0.414855	0.364635963406958	0.185609026835168	0	0.610104179355986	3.91511750787008	2.18524066588541	0.830041683203874	0.577990732318772	0.983107239068003	FALSE
eca-miR-199a-3p	ACAGUAGUCUGCACAUUGGUUA	eca-mir-199a	GCUCCGUCGCCCCAGUGUUCAGACUACCUGUUCAGGACAAUGCCGUUGUACAGUAGUCUGCACAUUGGUUAGACUGGGC	-	-	28	20	12	25	17	36	2.23961317401258	2.07427	1.09390789022087	2.32011283543959	1.65004360968199	3.66062507613592	23.5797944045784	21.4982273944132	0.127257112929618	0.839742892354337	0.983107239068003	FALSE
eca-miR-199b-5p	CCCAGUGUUUAGACUAUCUGUUC	eca-mir-199b	GUCUACCCAGUGUUUAGACUAUCUGUUCAGGACUCCCAAAUUGUACAGUAGUCUGCACAUUGGUUAGGC	-	-	4	12	9	9	15	38	0.319944739144655	1.24456	0.820430917665655	0.835240620758254	1.45592083207234	3.86399313592125	9.46304395104973	16.8269270765941	-0.832426	0.302912353654497	0.983107239068003	FALSE
eca-miR-19a	UGUGCAAAUCUAUGCAAAACUGA	eca-mir-19a	GCAGUCUUCUGUUAGUUUUGCAUAGUUGCACUACAAGAAGAAUGUAGUUGUGCAAAUCUAUGCAAAACUGAUGGUGGCCUGC	-	-	3	3	6	5	4	6	0.239958554358491	0.3111409622055	0.546953945110437	0.464022567087919	0.388245555219292	0.610104179355986	5.00242463791901	4.14145237186596	0.242920423762247	0.832416044386519	0.983107239068003	FALSE
eca-miR-19b	UGUGCAAAUCCAUGCAAAACUGA	eca-mir-19b-2	ACACUGCUACUUACGAUUAGUUUUGCAGGUUUGCAUUUCAGCGUAUAUAUGUAUAUAUGGCUGUGCAAAUCCAUGCAAAACUGAUUGUGAUAAUGU	-	-	34	33	5	46	54	35	2.71953028272957	3.4225505842605	0.455794954258697	4.26900761720885	5.24131499546044	3.55894104624325	26.6382355037169	37.3582985808794	-0.480279	0.441276797510814	0.983107239068003	FALSE
eca-miR-200a	UAACACUGUCUGGUAACGAUGU	eca-mir-200a	CUGGGCCCCUGUGGGCAUCUUACCGGACAGUGCUGGAUUUCUCGGCUCGACUCUAACACUGUCUGGUAACGAUGUUCAAAGGUGACCCAC	-	-	9	8	12	15	6	9	0.719875663075474	0.829709	1.09390789022087	1.39206770126376	0.582368332828938	0.915156269033979	11.8823494183598	8.39868801829977	0.485968857580307	0.563150998258548	0.983107239068003	FALSE
eca-miR-200b	UAAUACUGCCUGGUAAUGAUGA	eca-mir-200b	GCCGUCGCCAUCUUACUGGGCAGCAUUGGAUGUGUCUGGUCUCUAAUACUGCCUGGUAAUGAUGACGGC	-	-	43	76	46	46	31	56	3.43940594580504	7.88224	4.19331357918002	4.26900761720885	3.00890305294951	5.6943056739892	62.3752502011293	36.746653198108	0.764706871197888	0.102258418097226	0.983107239068003	FALSE
eca-miR-200c	UAAUACUGCCGGGUAAUGAUGGA	eca-mir-200c	CCGUCUUACCCAGCAGUGUUUGGGUGCUGGUUGGGAGUCUCUAAUACUGCCGGGUAAUGAUGGA	-	-	18	20	13	17	18	14	1.43975132615095	2.07427	1.18506688107261	1.57767672809892	1.74710499848681	1.4235764184973	19.727826530492	13.5617238701227	0.53801729770945	0.408314092356025	0.983107239068003	FALSE
eca-miR-204b	UUCCCUUUGUCAUCCUAUGCCU	eca-mir-204b-2	UGGACUUCCCUUUGUCAUCCUAUGCCUGAGAAUAUAUGAAGGAGGCUGGGAAGGCAAAGGGACGUUCA	-	-	4	5	3	1	2	3	0.319944739144655	0.5185682703425	0.273476972555218	0.0928045134175838	0.194122777609646	0.305052089677993	4.59761620788025	1.63342429383281	1.48501238194886	0.28023780479099	0.983107239068003	FALSE
eca-miR-205	UCCUUCAUUCCACCGGAGUCUG	eca-mir-205	CUCUUGUCCUUCAUUCCACCGGAGUCUGUCUCAUACCCAACCAGAUUUCAGUGGAGUGAAGUUCAGGAG	-	-	2	0	0	0	1	1	0.159972369572327	0	0	0	0.0970613888048229	0.101684029892664	0.864888262176229	0.53743055984814	0.650024311636755	0.833311290820267	0.983107239068003	FALSE
eca-miR-206	UGGAAUGUAAGGAAGUGUGUGG	eca-mir-206-2	AGGCCACAUGCUUCUUUAUAUCCCCAUACGGAUUACUUUGCUAUGGAAUGUAAGGAAGUGUGUGGUUUC	-	-	0	7	3	0	2	0	0	0.7259955784795	0.273476972555218	0	0.194122777609646	0	3.4480074327852	0.540803960890106	2.67659203657578	0.205782516571813	0.983107239068003	FALSE
eca-miR-20a	UAAAGUGCUUAUAGUGCAGGUAG	eca-mir-20a	GUAGCACUAAAGUGCUUAUAGUGCAGGUAGUGUUUAGUUAUCUACUGCAUUAUGAGCACUUAAAGUACUGC	-	-	1117	1164	552	1145	2413	1437	89.3445684061449	120.722693335734	50.3197629501602	106.261167863133	234.209131186038	146.119950955759	1081.50306160394	1370.00715838594	-0.341172	0.374638927755973	0.983107239068003	FALSE
eca-miR-20b	CAAAGUGCUCAUAGUGCAGGUAG	eca-mir-20b	AGUACCAAAGUGCUCAUAGUGCAGGUAGUUUUGGCAUUACUCUACUGUAGUGUGGGCACUUCCAGUACU	-	-	1	1	0	2	4	3	0.0799861847861637	0.1037136540685	0	0.185609026835168	0.388245555219292	0.305052089677993	0.722528005716818	2.46576284945636	-1.73576	0.382518609845033	0.983107239068003	FALSE
eca-miR-21	UAGCUUAUCAGACUGAUGUUGA	eca-mir-21	UGUCGGGUAGCUUAUCAGACUGAUGUUGACUGUUGAAUCUCAUGGCAACAGCAGUCGAUGGGCUGUCUGACA	-	-	13060	16419	8640	24153	34043	23962	1044.6195733073	1702.8744861507	787.613680959029	2241.5074125749	3304.26085908259	2436.55272428802	14492.7779834462	22645.2685065446	-0.643871	0.0450087656143864	0.983107239068003	TRUE
eca-miR-211	UUCCCUUUGUCAUCCUUUGCCU	eca-mir-211	UGUGACUUGUGGGCUUCCCUUUGUCAUCCUUUGCCUAGGGCUCUGAGUGGGGCAGGGACUGCAAAGGGGUGCUCAGUUGUCACCUCU	-	-	4	7	1	1	2	2	0.319944739144655	0.7259955784795	0.0911589908517395	0.0928045134175838	0.194122777609646	0.203368059785329	4.23283708354814	1.36639571442972	1.64756401059948	0.265515822582534	0.983107239068003	FALSE
eca-miR-212	UAACAGUCUCCAGUCACGGCC	eca-mir-212	CCUUGGCUCUAGACUGCUUACUGCCCGGGCCGCCCUCAGUAACAGUCUCCAGUCACGGCC	-	-	0	1	0	0	0	0	0	0.1037136540685	0	0	0	0	0.290083874628703	0	1.45959954137714	0.720565191770877	0.983107239068003	FALSE
eca-miR-214	ACAGCAGGCACAGACAGGCAGU	eca-mir-214	UCUGCCUGUCUACACUUGCUGUGCAGAACAUCCGCUCACCUGUACAGCAGGCACAGACAGGCAGU	-	-	1	1	0	0	0	1	0.0799861847861637	0.1037136540685	0	0	0	0.101684029892664	0.722528005716818	0.267028579403087	1.29911936373245	0.711196170650856	0.983107239068003	FALSE
eca-miR-215	AUGACCUAUGAAUUGACAGAC	eca-mir-215	AUCAUUAAGAAAUGGUAUACAGGAAAAUGACCUAUGAAUUGACAGACAAUAUGACUAAGUUUGUCUGUCAUUUCUGUAGGCCAAUAUUCUGUAUAUCUCUGCUACUUCAA	-	-	67	134	66	157	187	146	5.35907438067297	13.897629645179	6.01649339621481	14.5703086065606	18.1504797065019	14.845868364329	99.028242811604	135.322274309226	-0.44659	0.238276449190267	0.983107239068003	FALSE
eca-miR-218	UUGUGCUUGAUCUAACCAUGU	eca-mir-218-2	UUGUGCUUGAUCUAACCAUGUGGUGGCACGAUGGAAACGGAACAUGGUUCUGUCAAGCACCGC	-	-	5	12	6	8	6	8	0.399930923930819	1.24456	0.546953945110437	0.74243610734067	0.582368332828938	0.813472239141315	8.47806777175357	6.09091727576257	0.48775241404064	0.5944157724977	0.983107239068003	FALSE
eca-miR-219-5p	UGAUUGUCCAAACGCAAUUCU	eca-mir-219-2	ACUCAGGGGCUUCGCCACUGAUUGUCCAAACGCAAUUCUUGUACGAGUCUGCGGCCAACCGAGAAUUGUGGCUGGACAUCUGUGGCUGAGCUCCGGG	-	-	0	4	1	5	1	5	0	0.414855	0.0911589908517395	0.464022567087919	0.0970613888048229	0.508420149463322	1.63280893530957	3.06321785112771	-0.841095	0.616206415972318	0.983107239068003	FALSE
eca-miR-22	AAGCUGCCAGUUGAAGAACUGU	eca-mir-22	GGCUGAGCCGCAGUAGUUCUUCAGUGGCAAGCUUUAUGUCCUGACCCAGCUAAAGCUGCCAGUUGAAGAACUGUUGCCCUCUGCC	-	-	1461	1200	1001	1646	1858	2168	116.859815972585	124.456	91.2501498425912	152.756229085343	180.340060399361	220.450976807296	1452.84743530573	1561.19078274405	-0.104252	0.759329397929532	0.983107239068003	FALSE
eca-miR-221	AGCUACAUUGUCUGCUGGGUUUC	eca-mir-221	CCAACAUCCAGGUCUGGGGCAUGAACCUGGCAUACAAUGUAGAUUUCUGUGUUUCUUGGGCAACAGCUACAUUGUCUGCUGGGUUUCAGGCUACCUGGAAACAUGUUCUC	-	-	373	601	193	588	793	777	29.8348469252391	62.3319060951685	17.5936852343857	54.5690538895392	76.9696813222246	79.0084912266002	426.829442849106	593.332318392391	-0.473599	0.189363572855828	0.983107239068003	FALSE
eca-miR-222	AGCUACAUCUGGCUACUGGGU	eca-mir-222	GCUGCUGGAAAGUGUAGGUACCCUCAAUGGCUCAGUAGCCAGUGUAGAUCCUGUCUUUUGUAAUCAGCAGCUACAUCUGGCUACUGGGUCUCUGAUGGCAUCUUCUAGCU	-	-	342	580	190	392	481	442	27.355275196868	60.1539	17.3202082618305	36.3793692596928	46.6865280151198	44.9443412125577	405.914493107787	362.371545825745	0.165507603765315	0.643635429044812	0.983107239068003	FALSE
eca-miR-223	UGUCAGUUUGUCAAAUACCCCA	eca-mir-223	GCCCAGCCUCCUGCAGUGCCACGCUCCGUGUAUUUGACAAGCUGAGUUGGACACUCCAUGUGGUAGAGUGUCAGUUUGUCAAAUACCCCAAGUGCGGCACAUGC	-	-	1410	4751	1342	4825	3612	3547	112.780520548491	492.743570479443	122.335365723034	447.781777239842	350.58573636302	360.673254029281	2621.99406537378	3330.49674409915	-0.344594	0.382613595894219	0.983107239068003	FALSE
eca-miR-224	CAAGUCACUAGUGGUUCCGUU	eca-mir-224	GGGCUUUCAAGUCACUAGUGGUUCCGUUUAGUAGAUGGUUGUGCAUUGUUUCAAAAUGGUGCCCUAGUGACUACAAAGCCC	-	-	0	1	0	0	0	1	0	0.1037136540685	0	0	0	0.101684029892664	0.290083874628703	0.267028579403087	0.497818861948281	0.902898790525015	0.983107239068003	FALSE
eca-miR-23a	AUCACAUUGCCAGGGAUUUCC	eca-mir-23a	GGCCGGCUGGGGUUCCUGGGGAUGGGAUUUGCUGCUUGUCACAAAUCACAUUGCCAGGGAUUUCCAACCGACC	-	-	493	1157	316	1227	909	1551	39.4331890995787	119.996697757254	28.8062411091497	113.871137963375	88.2288024235841	157.711930363522	698.123605598994	1017.66967461668	-0.542248	0.162834060244001	0.983107239068003	FALSE
eca-miR-23b	AUCACAUUGCCAGGGAUUACC	eca-mir-23b	GGCUGCUUGGGUUCCUGGCAUGCUGAUUUGUGACUUAAGAUUAAAAUCACAUUGCCAGGGAUUACCACGCAACC	-	-	337	619	248	769	762	902	26.9553442729372	64.1987518684015	22.6074297312314	71.3666708181219	73.9607782692751	91.7189949631833	442.469002896962	671.096191070734	-0.599339	0.069724859700602	0.983107239068003	FALSE
eca-miR-24	UGGCUCAGUUCAGCAGGAACAG	eca-mir-24-2	CUCCGGUGCCUACUGAGCUGAUAUCAGUUCUCAUUUUACACACUGGCUCAGUUCAGCAGGAACAGGAG	-	-	92	158	36	153	165	249	7.35872900032706	16.386757342823	3.28172367066262	14.1990905528903	16.0151291527958	25.3193234432734	102.627155976053	155.711236039019	-0.595114	0.180298655322507	0.983107239068003	FALSE
eca-miR-2483	UCUGUCAACCAUCCAGCUGUUUGG	eca-mir-2483	GGCUGUAUCUAGAUGACACCCAAAAAUGUGAGUGAAAAGUUCUGUCAACCAUCCAGCUGUUUGGGGUGAUGCAAACAAACAUCUAGUUGGUUGAGAGAAUUUUUUACUUAGUCUCUGGGUGUUUUGGAGUCAUUUAACAGGCU	-	-	662	2069	982	1907	1232	1272	52.9508543284404	214.583550267726	89.5181290164082	176.978207087332	119.579631007542	129.342086023469	1350.43046631957	1228.75206506571	0.136783083576711	0.720794736689814	0.983107239068003	FALSE
eca-miR-25	CAUUGCACUUGUCUCGGUCUGA	eca-mir-25	GGCCAGUGUUGAGAGGCGGAGACUUGGGCAAUUGCUGGACGCUGCCCUGGGCAUUGCACUUGUCUCGGUCUGACAGUGCCGGCC	-	-	771468	840701	758172	1092565	1255939	1117053	61706.7820046122	87192.172689042	69114.194412045	101394.963202082	121903.183594141	113586.45064369	935706.742928067	956413.963121082	-0.0315805	0.919477639178565	0.983107239068003	FALSE
eca-miR-26a	UUCAAGUAAUCCAGGAUAGGCU	eca-mir-26a-2	GUGGCCUCGUUCAAGUAAUCCAGGAUAGGCUGUGCAGGUCCCAAUGGGCCUAUUCUUGGUUACUUGCACGCGGACGC	-	-	18549	42002	16276	32600	40992	34890	1483.66374159855	4356.18089818514	1483.70373510291	3025.42713741323	3978.7404498873	3547.75580295506	27895.4867469797	29904.9729060876	-0.100321	0.759018384435263	0.983107239068003	FALSE
eca-miR-27a	UUCACAGUGGCUAAGUUCCGC	eca-mir-27a	CUGGGGAGCAGGGCUUAGCUGCUUGUGAGCAGGGUCCACACCGAGUCAUGUUCACAGUGGCUAAGUUCCGCCCCCCG	-	-	210	285	145	450	445	467	16.7970988050944	29.5583914095225	13.2180536735022	41.7620310379127	43.1923180181462	47.4864419598743	241.995820132925	376.22179550934	-0.635841	0.0538039401694207	0.983107239068003	FALSE
eca-miR-27b	UUCACAGUGGCUAAGUUCUGC	eca-mir-27b	AGGUGCAGAGCUUAGCUGAUUGGUGAACAGUGACUGGUUUCCGCUUUGUUCACAGUGGCUAAGUUCUGCACCU	-	-	6782	8126	4846	12818	15813	13685	542.466305219762	842.777152960631	441.756469667529	1189.56825298659	1534.83174117067	1391.54594908111	7579.66393697984	11667.0430612022	-0.622251	0.0408042921360019	0.983107239068003	TRUE
eca-miR-28-5p	AAGGAGCUCACAGUCUAUUGAG	eca-mir-28	GGUCCUUGCCCUCAAGGAGCUCACAGUCUAUUGAGUUGCCUUUCUGACUUUCCCACUAGAUUGUGAGCUCCUGGAGGGCAGGCACU	-	-	3	11	0	30	25	9	0.239958554358491	1.1408501947535	0	2.78413540252751	2.42653472012057	0.915156269033979	4.48825501418008	17.9093445677574	-1.9154	0.0470517299039351	0.983107239068003	TRUE
eca-miR-28-3p	CACUAGAUUGUGAGCUCCUGGA	eca-mir-28	GGUCCUUGCCCUCAAGGAGCUCACAGUCUAUUGAGUUGCCUUUCUGACUUUCCCACUAGAUUGUGAGCUCCUGGAGGGCAGGCACU	-	-	3388	4802	765	6149	2455	2797	270.993194055523	498.032966836937	69.7366280015807	570.654953004722	238.28570951584	284.410231609782	3219.54566124156	3203.36202159899	0.00747352792173058	0.988219949161144	0.994699475936172	FALSE
eca-miR-296	GAGGGUUGGGUGGAGGCUUUCC	eca-mir-296	AGGACUCUUCCGGAGGGCCCCCCCCAAUCCUGUUGUGUUUGAUUCAGAGGGUUGGGUGGAGGCUUUCCUGAAGGCUCU	-	-	222	194	321	547	354	472	17.7569330225283	20.120448889289	29.2620360634084	50.7640688394183	34.3597316369073	47.9948621093376	303.942841990648	381.229	-0.329838	0.429209363604156	0.983107239068003	FALSE
eca-miR-299	UAUGUGGGAUGGUAAACCGCUU	eca-mir-299	AAGAAAUGGUUUACCGUCCCACAUACAUUUUGAGUAUGUAUGUGGGAUGGUAAACCGCUUCUU	-	-	1	3	0	0	0	2	0.0799861847861637	0.3111409622055	0	0	0	0.203368059785329	1.30269575497422	0.534057158806175	1.31195036069677	0.634437399650079	0.983107239068003	FALSE
eca-miR-29a	UAGCACCAUCUGAAAUCGGUUA	eca-mir-29a	GAUGACUGAUUUCUUUUGGUGUUCAGAGUCAAUAUAAUUUUCUAGCACCAUCUGAAAUCGGUUAU	-	-	320	486	155	510	571	605	25.5955791315724	50.404835877291	14.1296435820196	47.3303018429677	55.4220530075539	61.5188380850619	352.596267720934	464.63446468705	-0.396261	0.275734678220372	0.983107239068003	FALSE
eca-miR-29b	UAGCACCAUUUGAAAUCAGUGUU	eca-mir-29b-2	CUUCUGGAAGCUGGUUUCACAUGGUGGCUUAGAUUUUUCCAUCUUUGUAUCUAGCACCAUUUGAAAUCAGUGUUUUAGGAG	-	-	60	81	30	176	189	103	4.79917108716982	8.4008059795485	2.73476972555218	16.3335943614947	18.3446024841115	10.4734550789444	63.6176448140546	129.920006655719	-1.02532	0.0204310819696759	0.983107239068003	TRUE
eca-miR-29c	UAGCACCAUUUGAAAUCGGUUA	eca-mir-29c-2	AUCUCUUACACAGGCUGACCGAUUUCUCCUGGUGUUCAGAGUCUGUUUUUGUCUAGCACCAUUUGAAAUCGGUUAUGACGUAGGGGGA	-	-	37	57	9	203	110	43	2.95948883708806	5.9116782819045	0.820430917665655	18.8393162237695	10.6767527685305	4.37241328538457	36.7874746352492	100.407969494178	-1.4372	0.0193615525125221	0.983107239068003	TRUE
eca-miR-301a	CAGUGCAAUAGUAUUGUCAAAGC	eca-mir-301a	ACUGCUAACGAAUGCUCUGACUUUAUUGCACUACUGUACUUUACAGCUAGCAGUGCAAUAGUAUUGUCAAAGCAUCUGAAAGCAGG	-	-	0	0	1	0	0	2	0	0	0.0911589908517395	0	0	0.203368059785329	0.472473436794759	0.534057158806175	-0.357233	0.924799632827881	0.983107239068003	FALSE
eca-miR-3065	UCAGCACCAGGAUAUUGUUGGGG	eca-mir-3065	CAGGUCAGGAGGCUGGCAGCUGCCCUCUUCAACAAAAUCACUGAUGCUGGAGUUGCGUGUGUCAUCACUCAGCACCAGGAUAUUGUUGGGGAGGACGGCCCGUGCGGCGGCUGGGGCUGGC	-	-	9	9	6	4	3	2	0.719875663075474	0.9334228866165	0.546953945110437	0.371218053670335	0.291184166414469	0.203368059785329	9.33759267221992	2.51140147907511	1.89608996456282	0.0724453977288688	0.983107239068003	FALSE
eca-miR-30b	UGUAAACAUCCUACACUCAGCU	eca-mir-30b	UGUAAACAUCCUACACUCAGCUGUACUACAUGGAUUGGCUGGGAGGUGGAUGUUUACU	-	-	105	194	44	140	169	154	8.39854940254719	20.120448889289	4.01099559747654	12.9926318784617	16.4033747080151	15.6593406034703	122.47173666119	127.635179185972	-0.053281	0.901768141004253	0.983107239068003	FALSE
eca-miR-30c	UGUAAACAUCCUACACUCUCAGC	eca-mir-30c-2	UGUAAACAUCCUACACUCUCAGCUGUGGAAAGUGAGAAAGCUGGGAGAAGGCUGUUUACU	-	-	5237	9615	1959	4984	6368	7719	418.887649725139	997.206783868627	178.580463078558	462.537694873237	618.086923909112	784.899026741476	5979.44183174437	5236.12183603802	0.191658487175032	0.639076268166859	0.983107239068003	FALSE
eca-miR-30d	UGUAAACAUCCCCGACUGGAAG	eca-mir-30d	UGUGGUUGUAAACAUCCCCGACUGGAAGCUGUGAGACAUGGCUAAGCUUUCAGUCAGAUGUUUGCUGCGAC	-	-	9647	12167	6616	14105	25837	19480	771.626724632122	1261.88402905144	603.107883475108	1309.00766175502	2507.77510255021	1980.8049023091	10827.1232930486	16300.1881542462	-0.590241	0.0768730257934371	0.983107239068003	FALSE
eca-miR-30e	UGUAAACAUCCUUGACUGGAAG	eca-mir-30e	GGGCAGUCUUUGCUACUGUAAACAUCCUUGACUGGAAGCUGUAAGGUGUUCAGAGGAGCUUUCAGUCGGAUGUUUACAGCGGCAGGCUGCCA	-	-	2694	3828	2137	4513	7084	4937	215.482781813925	397.015867774218	194.806763450167	418.826769053555	687.582878293366	502.014055580084	3285.12129566046	4549.54335201783	-0.469755	0.140769570656338	0.983107239068003	FALSE
eca-miR-31	AGGCAAGAUGCUGGCAUAGCU	eca-mir-31	GGAGAGGAGGCAAGAUGCUGGCAUAGCUGUUGAACUGAGAACCUGCUAUGCCAACAUAUUGCCAUCU	-	-	3	1	0	2	10	4	0.239958554358491	0.1037136540685	0	0.185609026835168	0.970613888048229	0.406736119570657	1.58741626789305	4.35520331152977	-1.47343	0.345961357174531	0.983107239068003	FALSE
eca-miR-32	UAUUGCACAUUACUAAGUUGCA	eca-mir-32	GGAGAUAUUGCACAUUACUAAGUUGCACGUUGUCACGGCCUCAGUGCAAUUUAGUGUGUGUGAUAUUUUC	-	-	10	36	20	33	52	43	0.799861847861637	3.73369	1.82317981703479	3.06254894278026	5.04719221785079	4.37241328538457	24.2169295334096	35.1637735236792	-0.529811	0.34881177242276	0.983107239068003	FALSE
eca-miR-3200	CACCUUGCGCUACUCAGGUCUGCU	eca-mir-3200	CACCGACCGAGAGAGACAGAAAAGGAGGCGGUCGAGGGAAUCUGAGAAGGCGCACAAGGUUUGUGUCCAAUACGCUCCACACCUUGCGCUACUCAGGUCUGCUCGUGCCCUCCCAUGGUAUCAGCUCUCCUGCGAUGUGGGGA	-	-	505	1248	631	1440	645	708	40.3930233170127	129.434640277488	57.5213232274476	133.638499321321	62.6045957791108	71.9922931640064	878.539700353613	783.275328020605	0.166241885773665	0.685411273965269	0.983107239068003	FALSE
eca-miR-323-3p	CACAUUACACGGUCGACCUCU	eca-mir-323	UUGGUACUUGGAGAGAGGUGGUCCGUGGCGCGUUCGCUUUAUUUAUGGCGCACAUUACACGGUCGACCUCUUUGCAGUAUCUAAUC	-	-	4	15	4	2	21	24	0.319944739144655	1.5557048110275	0.364635963406958	0.185609026835168	2.03828916490128	2.44041671742395	7.97092839096204	12.6701966844871	-0.645308	0.494802151293722	0.983107239068003	FALSE
eca-miR-324-5p	CGCAUCCCCUAGGGCAUUGGUGU	eca-mir-324	CUGACUAUGCCUCCCCGCAUCCCCUAGGGCAUUGGUGUAAAGCUGGAGACCCACUGCCCCAGGUGCUGCUGGGGGUUGUAGUC	-	-	16	25	18	50	34	39	1.27977895657862	2.5928413517125	1.64086183533131	4.64022567087919	3.30008721936398	3.96567716581391	22.6757248254331	34.1845116685244	-0.593876	0.277591539128469	0.983107239068003	FALSE
eca-miR-324-3p	CCACUGCCCCAGGUGCUGCUGG	eca-mir-324	CUGACUAUGCCUCCCCGCAUCCCCUAGGGCAUUGGUGUAAAGCUGGAGACCCACUGCCCCAGGUGCUGCUGGGGGUUGUAGUC	-	-	44	39	26	85	24	35	3.5193921305912	4.0448325086715	2.37013376214523	7.88838364049462	2.32947333131575	3.55894104624325	42.6251222350602	40.6160883621321	0.0690654782336828	0.905763642612112	0.983107239068003	FALSE
eca-miR-326	CCUCUGGGCCCUUCCUCCAGC	eca-mir-326	CUCGUCUGUCUGUUGGGCUGGAGGCAGGGCCUUUGUGAAGGCGAGUUGUGCUGGGAUCGCCUCUGGGCCCUUCCUCCAGCCCAGAGGCGGAUUCA	-	-	35	46	23	74	29	64	2.79951646751573	4.77083	2.09665678959001	6.8675339929012	2.81478027533987	6.50777791313052	39.3462918672838	46.505046524979	-0.238266	0.650714830798029	0.983107239068003	FALSE
eca-miR-328	CUGGCCCUCUCUGCCCUUCCGU	eca-mir-328	GGAGCGGGGGGGCAGGAGGGGCUCAGGGAGAAAGUGUGUGCAGCCCCUGGCCCUCUCUGCCCUUCCGUCCC	-	-	706	558	284	665	745	1402	56.4702464590316	57.872218970223	25.889153401894	61.7150014226932	72.3107346595931	142.561009909515	601.354814640737	769.694049252433	-0.356442	0.393313904319422	0.983107239068003	FALSE
eca-miR-329b	AACGAACCUGGUUAACCUCUUUU	eca-mir-329b	AAUCAGUGGUAUUCAUGUCGGUGUUAAUUGGUACCUGAAGAGAGGUUUUCUAGGUCUCUGUUUCUUUAGUGAGGGUGAAACGAACCUGGUUAACCUCUUUUCCAGUAUCAGAUCCCACCUUGGAGGCCUUCUGGUCCAGAU	-	-	1	5	0	0	14	5	0.0799861847861637	0.5185682703425	0	0	1.35885944326752	0.508420149463322	1.88286350423163	5.12077062324618	-1.36834	0.396813467108038	0.983107239068003	FALSE
eca-miR-330	UCUCUGGGCCUGUGUCUUAGGC	eca-mir-330	UCUCUGGGCCUGUGUCUUAGGCUCUUCAAAGAUCAACCGAGCAAAAGCACACGGCCUGCAGAGA	-	-	159	256	396	333	260	229	12.7178	26.550695441536	36.0989603772888	30.9039029680554	25.235961089254	23.2856428454201	330.119569718683	228.535079645258	0.528548260504829	0.231720791361838	0.983107239068003	FALSE
eca-miR-331	GCCCCUGGGCCUAUCCUAGAA	eca-mir-331	GAAUUUGGUUUUGUUUGGGUUUGUUCUAGGUAUGGUCCCAGGGAUCCCAGAUCAAACCAGGCCCCUGGGCCUAUCCUAGAACCAACCUAAAC	-	-	71	115	53	211	60	90	5.67901911981763	11.9270702178775	4.83142651514219	19.5817523311102	5.82368332828938	9.15156269033979	89.1042710396792	101.770490461738	-0.18827	0.709751287350854	0.983107239068003	FALSE
eca-miR-335	UCAAGAGCAAUAACGAAAAAUGU	eca-mir-335	GAGCGGGGGUCAAGAGCAAUAACGAAAAAUGUUUGUCAUAAACCGUUUUUCAUUAUUGCUCCUGACCUCCUCUCA	-	-	0	1	1	0	1	8	0	0.1037136540685	0.0911589908517395	0	0.0970613888048229	0.813472239141315	0.762557311423463	2.40663061566975	-1.66782	0.450527385427412	0.983107239068003	FALSE
eca-miR-338-3p	UCCAGCAUCAGUGAUUUUGUUG	eca-mir-338	CAACAAUAUCCUGGUGCUGAGUGAUGACACACGCAACUCCAGCAUCAGUGAUUUUGUUG	-	-	3	0	0	0	3	0	0.239958554358491	0	0	0	0.291184166414469	0	1.29733239326434	0.811205941335159	0.650838224964352	0.81906475666665	0.983107239068003	FALSE
eca-miR-338-5p	AACAAUAUCCUGGUGCUGAGUG	eca-mir-338	CAACAAUAUCCUGGUGCUGAGUGAUGACACACGCAACUCCAGCAUCAGUGAUUUUGUUG	-	-	9	4	6	4	3	2	0.719875663075474	0.414855	0.546953945110437	0.371218053670335	0.291184166414469	0.203368059785329	7.8871732990764	2.51140147907511	1.63736053057884	0.148112876920932	0.983107239068003	FALSE
eca-miR-33a	GUGCAUUGUAGUUGCAUUGCA	eca-mir-33a	CUGUGGUGCAUUGUAGUUGCAUUGCAUGUUCUGGCGGUACCCAUGCAAUGUUUCCACAGUGCAUCACAG	-	-	1	0	0	1	0	2	0.0799861847861637	0	0	0.0928045134175838	0	0.203368059785329	0.432444131088115	0.825591753539619	-0.978775	0.758659640946907	0.983107239068003	FALSE
eca-miR-33b	GUGCAUUGCUGUUGCAUUGC	eca-mir-33b	GUGCAUUGCUGUUGCAUUGCACGUGUGUGAGGCGGGUGCAGUGCCUCGGCAGUGCA	-	-	1	0	0	0	5	0	0.0799861847861637	0	0	0	0.485306944024115	0	0.432444131088115	1.35200990222526	-1.69298	0.580102826570668	0.983107239068003	FALSE
eca-miR-340-3p	UCCGUCUCAGUUACUUUAUAGCC	eca-mir-340	GGUUAUAAAGCAAUGAGACUGAUUGUCAUGUGUCGCUUGUGGGAUCCGUCUCAGUUACUUUAUAGCC	-	-	64	104	139	110	175	101	5.11911582631448	10.786220023124	12.6710997283918	10.2084964759342	16.985743040844	10.2700870191591	123.518955065496	106.359038518275	0.210862278690171	0.643832967245808	0.983107239068003	FALSE
eca-miR-340-5p	UUAUAAAGCAAUGAGACUGAUU	eca-mir-340	GGUUAUAAAGCAAUGAGACUGAUUGUCAUGUGUCGCUUGUGGGAUCCGUCUCAGUUACUUUAUAGCC	-	-	184	207	268	264	577	314	14.7174580006541	21.4687263921795	24.4306095482662	24.5003915422421	56.0044213403828	31.9287853862966	266.23996322935	316.834049658994	-0.253859	0.546096538447179	0.983107239068003	FALSE
eca-miR-342-5p	AGGGGUGCUAUCUGUGAUUGAG	eca-mir-342	GAACCUGGGCUCAAGGUGAGGGGUGCUAUCUGUGAUUGAGGGACAUGGCAAAUAGAAUUGUCUCACACAGAAAUCGCACCCGUCACCUUGGCCCGCCUA	-	-	9	15	1	4	12	7	0.719875663075474	1.5557048110275	0.0911589908517395	0.371218053670335	1.16473666565788	0.711788209248651	8.71572873601834	6.28016220009602	0.493223730754821	0.624110820004804	0.983107239068003	FALSE
eca-miR-342-3p	UCUCACACAGAAAUCGCACCCGU	eca-mir-342	GAACCUGGGCUCAAGGUGAGGGGUGCUAUCUGUGAUUGAGGGACAUGGCAAAUAGAAUUGUCUCACACAGAAAUCGCACCCGUCACCUUGGCCCGCCUA	-	-	287	824	111	400	435	486	22.956035033629	85.460050952444	10.1186479845431	37.1218053670335	42.221704130098	49.4184385278349	415.585129800559	364.014588976876	0.193953107299536	0.67728873537532	0.983107239068003	FALSE
eca-miR-345-3p	CCUGAACUAGGGGUCUGGAGGC	eca-mir-345	ACCCAACCCCAGGUCUGCUGACUCCUAGUCCAGUGCUCGUGAUGGCUAGUGGGCCCUGAACUAGGGGUCUGGAGGCCUGGGUUUGAAUAUCGCCAG	-	-	3	1	2	4	2	8	0.239958554358491	0.1037136540685	0.182317981703479	0.371218053670335	0.194122777609646	0.813472239141315	2.53236314148257	3.84317097504858	-0.642882	0.645110929994718	0.983107239068003	FALSE
eca-miR-345-5p	GCUGACUCCUAGUCCAGUGCUC	eca-mir-345	ACCCAACCCCAGGUCUGCUGACUCCUAGUCCAGUGCUCGUGAUGGCUAGUGGGCCCUGAACUAGGGGUCUGGAGGCCUGGGUUUGAAUAUCGCCAG	-	-	0	0	0	3	0	0	0	0	0	0.278413540252751	0	0	0	0.874603784200333	-2.01633	0.61335217792326	0.983107239068003	FALSE
eca-miR-34a	UGGCAGUGUCUUAGCUGGUUGU	eca-mir-34a	UGGCAGUGUCUUAGCUGGUUGUUGUGAGUAAUAGUGCGGGAAGCAAUCAGCAAGUAUACUGCC	-	-	2	7	1	6	0	4	0.159972369572327	0.7259955784795	0.0911589908517395	0.556827080505502	0	0.406736119570657	3.36794882137191	2.81732188601302	0.298274276549329	0.843205432678609	0.983107239068003	FALSE
eca-miR-34c	AGGCAGUGUAGUUAGCUGAUUGC	eca-mir-34c	AGUCUAGUUACUAGGCAGUGUAGUUAGCUGAUUGCUAAUAAUACCAAUCACUAACCACACGGCCAGGUAAAAAGAUU	-	-	4	0	1	1	2	2	0.319944739144655	0	0.0911589908517395	0.0928045134175838	0.194122777609646	0.203368059785329	2.20224996114722	1.36639571442972	0.64898244624167	0.730095750699839	0.983107239068003	FALSE
eca-miR-350	UUCACAAAGCCCAUACACUUUUAC	eca-mir-350	AAACCCUUUGCUCCUAUAAGAGUAAAGUGCACGCGCUUUGGGACAGUGAGGAAGAUGAUGUUCACAAAGCCCAUACACUUUUACUCUUUAGGAGAG	-	-	123	174	75	405	218	280	9.83830072869814	18.046175807919	6.83692431388046	37.5858279341214	21.1593827594514	28.471528369946	139.100730068839	251.787144836931	-0.853669	0.0321917141853653	0.983107239068003	TRUE
eca-miR-3548	CAGCACUGUCCGGUAAGAUGCC	eca-mir-3548	CUCCCCAGCGGGCGGCAGUGGGUCACCUUUGAACAUCGUUACCAGACAGUGUUAGAGUCGAGCCGAGAAAUCCAGCACUGUCCGGUAAGAUGCCCACAGGGGCCCAGGCGCCUCAGCCUGAGGACGUGG	-	-	1	3	1	0	0	0	0.0799861847861637	0.3111409622055	0.0911589908517395	0	0	0	1.77516919176898	0	3.5550452837087	0.197817739232322	0.983107239068003	FALSE
eca-miR-361-5p	UUAUCAGAAUCUCCAGGGGUAC	eca-mir-361	GGAGCUUAUCAGAAUCUCCAGGGGUACUGAUAAUUUUAAAAAGUCCCCCAGGCGUGAUUCUGAUUUGCUUC	-	-	1024	1810	899	2205	2275	1760	81.9058532210317	187.721713863985	81.9519327757138	204.633952085772	220.814659530972	178.963892611089	1392.62822299067	1727.96858664917	-0.310915	0.325345273846414	0.983107239068003	FALSE
eca-miR-361-3p	UCCCCCAGGCGUGAUUCUGAUUU	eca-mir-361	GGAGCUUAUCAGAAUCUCCAGGGGUACUGAUAAUUUUAAAAAGUCCCCCAGGCGUGAUUCUGAUUUGCUUC	-	-	16354	25088	14102	22966	18311	22244	1308.09406599292	2601.96815327053	1285.52408899123	2131.34845514823	1777.29109040511	2261.85956093243	21012.6359721796	17586.4978868199	0.256799706821878	0.39682905932917	0.983107239068003	FALSE
eca-miR-362-5p	AAUCCUUGGAACCUAGGUGUGAGU	eca-mir-362	UCUCGAAUCCUUGGAACCUAGGUGUGAGUGCCAUUUCAGUGCAACACACCUAUUCAAGGAUUCAAA	-	-	4	14	1	14	15	11	0.319944739144655	1.45199	0.0911589908517395	1.29926318784617	1.45592083207234	1.11852432881931	6.26342420594906	11.074828406378	-0.767425	0.411269274584796	0.983107239068003	FALSE
eca-miR-363	AAUUGCACGGUAUCCAUCUGUA	eca-mir-363	UGUUGUCGGGUGGAUCACGAUGCAAUUUUGAUUAGUAUAAUAGGAGAAAAAUUGCACGGUAUCCAUCUGUAAACC	-	-	43	87	26	51	119	88	3.43940594580504	9.0230879039595	2.37013376214523	4.73303018429677	11.5503052677739	8.94819463055446	56.1167040861498	70.5446149918386	-0.321667	0.506412012718473	0.983107239068003	FALSE
eca-miR-365	UAAUGCCCCUAAAAAUCCUUAU	eca-mir-365-2	ACCGCAGGGAAAAUGAGGGACUUUUGGGGGCAGAUGUGUUUCCAUUCCACUAUCAUAAUGCCCCUAAAAAUCCUUAUUGCUCUUGCA	-	-	7	8	2	2	14	3	0.559903293503146	0.829709	0.182317981703479	0.185609026835168	1.35885944326752	0.305052089677993	6.29272678823595	5.16978265390689	0.288766759756967	0.797901018711012	0.983107239068003	FALSE
eca-miR-369-3p	AAUAAUACAUGGUUGAUCUUU	eca-mir-369	UUGAAGGGAGAUCGACCGUGUCAUAUUCGCUUUAUUGACUUCGAAUAAUACAUGGUUGAUCUUUUCUCGG	-	-	4	0	0	1	3	0	0.319944739144655	0	0	0.0928045134175838	0.291184166414469	0	1.72977652435246	1.1027405360686	0.625961315447408	0.791220531660934	0.983107239068003	FALSE
eca-miR-370	GCCUGCUGGGGUGGAACCUGGU	eca-mir-370	AGACAGAGAGGCCAGGUCACGUCUCUGCAGUUACACAGCUCAUGAGUGCCUGCUGGGGUGGAACCUGGUCUGUCU	-	-	5	6	2	0	9	4	0.399930923930819	0.622282	0.182317981703479	0	0.873552499243406	0.406736119570657	4.84767077680231	3.50173214161783	0.468815810961394	0.723558749804498	0.983107239068003	FALSE
eca-miR-374a	UUAUAAUACAACCUGAUAAGUG	eca-mir-374a	UACAUCGGCCAUUAUAAUACAACCUGAUAAGUGUUACAGCACUUAUCAGGUUGUAUUGUAAUUGUCUGUGUA	-	-	211	173	151	224	541	295	16.8770849898805	17.9424621538505	13.7650076186127	20.7882110055388	52.5102113434092	29.996788818336	212.773710926367	290.364651564976	-0.451051	0.280325435119981	0.983107239068003	FALSE
eca-miR-374b	AUAUAAUACAACCUGCUAAGUG	eca-mir-374b	ACUCGGAUGGAUAUAAUACAACCUGCUAAGUGUCCUAGCACUUAUCAGGUUGUAUUAUCAUUGUCCGUGUCU	-	-	489	434	119	446	747	553	39.1132443604341	45.011725865729	10.847919911357	41.3908129842424	72.5048574372027	56.2312685306434	393.585920669522	479.681513053478	-0.285049	0.525405922863394	0.983107239068003	FALSE
eca-miR-378	ACUGGACUUGGAGUCAGAAGG	eca-mir-378	AGGGCUCCUGACUCCAGGUCCUGUGUGUUACCUCGAAAUAGCACUGGACUUGGAGUCAGAAGGCCU	-	-	779	1691	717	1849	2139	2351	62.3092379484215	175.379789029833	65.3609964406972	171.595545309112	207.614310653516	239.059154277654	1166.16926429662	1745.22149201077	-0.580955	0.0716750272593838	0.983107239068003	FALSE
eca-miR-379	UGGUAGACUAUGGAACGUAGG	eca-mir-379	AGAGAUGGUAGACUAUGGAACGUAGGCUUUAUGAUUUUUGACCUAUGUAACAUGGUCCACUAACUCU	-	-	23	66	34	35	99	79	1.83968225008177	6.8451	3.09940568895914	3.24815796961543	9.60907749167747	8.03303836152049	45.1558475915429	58.0687646525747	-0.358293	0.488479485885999	0.983107239068003	FALSE
eca-miR-380	UAUGUAAUAUGGUCCACGUCUU	eca-mir-380	AAGACGGUUGACCAUAGAGCAUGCGCUGUCUCUAGGUCGUAUGUAAUAUGGUCCACGUCUU	-	-	0	1	0	0	0	0	0	0.1037136540685	0	0	0	0	0.290083874628703	0	1.45959954137714	0.720565191770877	0.983107239068003	FALSE
eca-miR-381	UAUACAAGGGCAAGCUCUCUGU	eca-mir-381	UACUUAAAGCGAGGUUGCCCUUUGUAUAUUCGGUUUAUUGACAUAGAAUAUACAAGGGCAAGCUCUCUGUGAGUA	-	-	32	34	34	33	61	92	2.55955791315724	3.52626	3.09940568895914	3.06254894278026	5.9207447170942	9.35493075012512	39.7651607832174	50.6817917384359	-0.359851	0.488511987410071	0.983107239068003	FALSE
eca-miR-382	GAAGUUGUUCGUGGUGGAUUCG	eca-mir-382	UACUUGAAGAGAAGUUGUUCGUGGUGGAUUCGCUUUACUUAUGACGAAUCAUUCACGGACAACACUUUUUUCAGUA	-	-	6	9	7	6	9	10	0.479917108716982	0.9334228866165	0.638112935962176	0.556827080505502	0.873552499243406	1.01684029892664	8.51273371575033	6.85311118643702	0.305537680195309	0.731980533215712	0.983107239068003	FALSE
eca-miR-383	AGAUCAGAAGGUGAUUGUGGCU	eca-mir-383	CUCCUCAGAUCAGAAGGUGAUUGUGGCUUUGGGUGGAUAUUAAUCAGCCACAGCACUGCCUGGUCAGAAAGAG	-	-	0	1	0	1	0	0	0	0.1037136540685	0	0.0928045134175838	0	0	0.290083874628703	0.291534594733444	0.497818861948281	0.902898790525015	0.983107239068003	FALSE
eca-miR-384	AUUCCUAGAAAUUGUUCACA	eca-mir-384	UGUUAAAUCAGGAGUUGUAAACAAUUCCUAGGCAAUGUGUAUAAUGUUUGUAAGUCAUUCCUAGAAAUUGUUCACAAUGCCUGUAACA	-	-	0	1	1	0	0	0	0	0.1037136540685	0.0911589908517395	0	0	0	0.762557311423463	0	2.32123963940856	0.565872825603332	0.983107239068003	FALSE
eca-miR-3958	CAGAUAUUGCACGGUUGAUCUCUU	eca-mir-3958	GGCGGAGAAACAGGGUCACAGAAGCUGGUCUGAGAUGUUCGAAAGGAGGUUGUCCGUGAUGUAUUUGCUUUGUUUGUGGCAGAUAUUGCACGGUUGAUCUCUUUUCAUCAUCAAAUGCCUUCUCGAAGGACUUGCUGCGCGGU	-	-	0	0	0	0	0	4	0	0	0	0	0	0.406736119570657	0	1.06811431761235	-2.31508	0.5602810002983	0.983107239068003	FALSE
eca-miR-409-3p	GAAUGUUGCUCGGUGAACCCCU	eca-mir-409	UGGUACUCGGGGAGAGGUUACCCGAGCAACUUUGCAUCUGGACGACGAAUGUUGCUCGGUGAACCCCUUUUCGGUAUCA	-	-	16	46	19	24	67	64	1.27977895657862	4.77083	1.73202082618305	2.22730832202201	6.50311304992314	6.50777791313052	29.2399596294306	42.2035920452188	-0.519611	0.358320733801028	0.983107239068003	FALSE
eca-miR-409-5p	AGGUUACCCGAGCAACUUUGCAU	eca-mir-409	UGGUACUCGGGGAGAGGUUACCCGAGCAACUUUGCAUCUGGACGACGAAUGUUGCUCGGUGAACCCCUUUUCGGUAUCA	-	-	4	7	1	8	5	9	0.319944739144655	0.7259955784795	0.0911589908517395	0.74243610734067	0.485306944024115	0.915156269033979	4.23283708354814	6.08754387472061	-0.492197	0.656530593471479	0.983107239068003	FALSE
eca-miR-410	AAUAUAACACAGAUGGCCUGU	eca-mir-410	UGAGGAGAGGUUGUCUGUGAUGAGUUCGCUUUAUUAAUGACGAAUAUAACACAGAUGGCCUGUCUUCAGUACCA	-	-	0	1	1	1	1	1	0	0.1037136540685	0.0911589908517395	0.0928045134175838	0.0970613888048229	0.101684029892664	0.762557311423463	0.828965154581585	-0.123822	0.961449175925069	0.989549945243625	FALSE
eca-miR-411	UAGUAGACCGUAUAGCGUACG	eca-mir-411	UGGUACUUGGAGAGAUAGUAGACCGUAUAGCGUACGCUUUAUCUGUGACGUAUGUAACACGGUCCACUAACCCUCAGUAUCA	-	-	2	7	2	2	3	12	0.159972369572327	0.7259955784795	0.182317981703479	0.185609026835168	0.291184166414469	1.22020835871197	3.84042225816667	4.5986180836391	-0.235086	0.850889289749635	0.983107239068003	FALSE
eca-miR-423-5p	UGAGGGGCAGAGAGCGAGACUUU	eca-mir-423	AGGCUGAGGGGCAGAGAGCGAGACUUUUCUAUUUUCCAAAAGCUCGGUCUGAGGCCCCUCAGU	-	-	30666	45488	16567	45149	37617	49807	2452.8563426525	4717.72669626793	1510.23100144077	4190.03097629049	3651.15826267102	5064.57647686393	34284.1344404374	36634.0991703514	-0.0956287	0.778293048370006	0.983107239068003	FALSE
eca-miR-423-3p	AGCUCGGUCUGAGGCCCCUCAGU	eca-mir-423	AGGCUGAGGGGCAGAGAGCGAGACUUUUCUAUUUUCCAAAAGCUCGGUCUGAGGCCCCUCAGU	-	-	33816	34665	47383	39797	39546	38239	2704.81282472891	3595.23381828455	4319.38646352797	3693.34122047958	3838.38968167553	3888.29561906559	47066.4971065258	32506.4248330816	0.533952867982392	0.13736558604482	0.983107239068003	FALSE
eca-miR-424	CAGCAGCAAUUCAUGUUUUGAA	eca-mir-424	CGAGGGGAUGCAGCAGCAAUUCAUGUUUUGAAGUGAUUUAAACGGUUCAAAACGUGAGGCGCUGCUAUACCCCCUCGCGGGGAAGUUGGAAGGUGGGG	-	-	0	0	0	0	0	1	0	0	0	0	0	0.101684029892664	0	0.267028579403087	-0.463954	0.909474826388928	0.983107239068003	FALSE
eca-miR-425	CCAUCGGGAAUAUCGUGUCCGCCC	eca-mir-425	GUCCCCGGGUCGUGCGCCUGCGGCAUGGAAAGCGCUUUGGAAUGACACGAUCACUCCCGUUGAGUGGGCACACAAGAAGCCAUCGGGAAUAUCGUGUCCGCCCAGUGCUCUUUCGGCGCCUCCCAGCAGGACCUUGAGGCCCU	-	-	390	749	376	680	646	737	31.1946120666039	77.6815268973065	34.275780560254	63.1070691239569	62.7016571679156	74.9411300308936	563.576045456093	569.723266806322	-0.0147619	0.962906850587496	0.989549945243625	FALSE
eca-miR-431	UGUCUUGCAGGCCGUCAUGCAGG	eca-mir-431	CGUCCUGCGAGGUGUCUUGCAGGCCGUCAUGCAGGCCACACUGACGGUAACGUUGCAGGUCGUCUUGCAGGGCUUCUCGCAAGACGACA	-	-	1	0	0	0	0	1	0.0799861847861637	0	0	0	0	0.101684029892664	0.432444131088115	0.267028579403087	0.497818861948281	0.902898790525015	0.983107239068003	FALSE
eca-miR-432	UCUUGGAGUAGGUCAUUGGGUGG	eca-mir-432	UGCGUGACUCCUCCAGGUCUUGGAGUAGGUCAUUGGGUGGAUCCUUUAUUUCCCUAUGUGGGCCACUGGAUGGCUCCUCCAUGUCUUGG	-	-	0	2	0	1	6	23	0	0.207427	0	0.0928045134175838	0.582368332828938	2.33873268753128	0.580167749257406	8.05560380367477	-3.5607	0.0367817455990446	0.983107239068003	TRUE
eca-miR-433	AUCAUGAUGGGCUCCUCGGUGU	eca-mir-433	UGCCCGGGGAGAAGUACGGUGAGCCUGUCAUUAUUCAGAGAGGCUAGAUCCUCUGUGUUAAGAAGGAUCAUGAUGGGCUCCUCGGUGUUCUCCAGGUAGCGGCACCACACCAUGAAGGCAGCCC	-	-	5	9	5	6	9	5	0.399930923930819	0.9334228866165	0.455794954258697	0.556827080505502	0.873552499243406	0.508420149463322	7.1353427110727	5.51796828942158	0.375111122023996	0.700016559338422	0.983107239068003	FALSE
eca-miR-450a	UUUUGCGAUGUGUUCCUAAUAU	eca-mir-450a	GAAAGAUGCUAAACUGUUUUUGCGAUGUGUUCCUAAUAUGCAGUAUAAAUAUAUUGGGAGCAUUUUGCAUGCAUGGUUUUGUAUCAAUAUA	-	-	2	4	1	0	4	3	0.159972369572327	0.414855	0.0911589908517395	0	0.388245555219292	0.305052089677993	2.4976971974858	1.88269365998947	0.420079233966578	0.802971634261233	0.983107239068003	FALSE
eca-miR-450b-5p	UUUUGCAAUAUGUUCCUGAAUA	eca-mir-450b	UACAAAAUUAUUUUUGCAAUAUGUUCCUGAAUAUGUAAUAUAAGUGUAUUGGGAACAUUUUGCAUCCAUAGUUUUGUAU	-	-	5	45	28	32	24	11	0.399930923930819	4.6671144330825	2.55245174384871	2.96974442936268	2.32947333131575	1.11852432881931	28.4452512439855	18.7560689355855	0.608657307172698	0.398238645077447	0.983107239068003	FALSE
eca-miR-450c	UUUUGCGAUGUGUUCCUAAUAC	eca-mir-450c	GAAAGAUGCUCAACUAUUUUUGCGAUGUGUUCCUAAUACGUAAUAUAAAUGUAUUGGGAACAUUUUGCAUUCAUAGUUUUGUAUCAAUA	-	-	2	4	2	0	4	3	0.159972369572327	0.414855	0.182317981703479	0	0.388245555219292	0.305052089677993	2.97017063428056	1.88269365998947	0.656004555104895	0.681752314664007	0.983107239068003	FALSE
eca-miR-451	AAACCGUUACCAUUACUGUGUU	eca-mir-451	CUUGGGAAUGUCGAGGAAACCGUUACCAUUACUGUGUUUAGUAAUGGUAACGGUUCUCUUGCUGUACCCAGA	-	-	7643	13421	4429	13781	19871	14067	611.334410320649	1391.94095125334	403.743170482354	1278.93899940772	1928.70685694064	1430.38924850011	9290.97102686227	13147.0870299085	-0.500757	0.152630918620036	0.983107239068003	FALSE
eca-miR-454	UAGUGCAAUAUUGCUUAUAGGGU	eca-mir-454	AGAACCCUAUCGAUAUUGUCUCUGCUGUGUAAAUCGCUCUGAGUAGUGCAAUAUUGCUUAUAGGGUUUU	-	-	70	153	100	175	296	212	5.59903293503146	15.8681890724805	9.11589908517395	16.2407898480772	28.7301710862276	21.5570143372448	121.901265673836	187.667599123543	-0.621981	0.108470299625666	0.983107239068003	FALSE
eca-miR-483	UCACUCCUCUCCUCCCGUCUUCUU	eca-mir-483	GCUGAGCCUUGGAGCCUGUGGUGGGGGAGCGGGGGAGGACGGGAGGGGAGGAGGGCGUGGUUUUAUGCAGCUCCUCACUCCUCUCCUCCCGUCUUCUUCUUCUUCCUCCCAUUCCUGCCUGUCUCGGCGGCUC	-	-	5	7	1	2	0	1	0.399930923930819	0.7259955784795	0.0911589908517395	0.185609026835168	0	0.101684029892664	4.66528121463625	0.850097768869976	2.48668251593393	0.129929175777472	0.983107239068003	FALSE
eca-miR-485-5p	AGAGGCUGGCCGUGAUGAAUUC	eca-mir-485	ACUUGAAGAGAGGCUGGCCGUGAUGAAUUCGAUUCAUCAAAGCGAGUCAUACACGGCUCUCCUCUCUUUUAGU	-	-	1	0	0	2	2	6	0.0799861847861637	0	0	0.185609026835168	0.194122777609646	0.610104179355986	0.432444131088115	2.72604462677552	-2.70373	0.209482616018282	0.983107239068003	FALSE
eca-miR-485-3p	GUCAUACACGGCUCUCCUCUCU	eca-mir-485	ACUUGAAGAGAGGCUGGCCGUGAUGAAUUCGAUUCAUCAAAGCGAGUCAUACACGGCUCUCCUCUCUUUUAGU	-	-	2	1	0	2	0	6	0.159972369572327	0.1037136540685	0	0.185609026835168	0	0.610104179355986	1.15497213680493	2.18524066588541	-0.922031	0.655651276996391	0.983107239068003	FALSE
eca-miR-486-5p	UCCUGUACUGAGCUGCCCCGAG	eca-mir-486	GGAUCCUGUACUGAGCUGCCCCGAGGCCCUUCACUGUGCCCAGCUCGGGGCAGCUCAGUACAGGAU	-	-	5206699	3378922	4129200	3736542	3314793	3325717	416463.988339934	350440.347432444	376413.705025003	346767.962174365	321738.412180505	338172.306842542	5182714.52593344	2873719.33564659	0.850786956021223	0.0210918179595925	0.983107239068003	TRUE
eca-miR-486-3p	CGGGGCAGCUCAGUACAGGAU	eca-mir-486	GGAUCCUGUACUGAGCUGCCCCGAGGCCCUUCACUGUGCCCAGCUCGGGGCAGCUCAGUACAGGAU	-	-	5189540	3369934	4116337	3725236	3303753	3316246	415091.505395188	349508.169109676	375241.126925677	345718.714345666	320667	337209.257395429	5166609.51740545	2864908.97997889	0.85072674100931	0.0210741712645429	0.983107239068003	TRUE
eca-miR-487b	AAUCGUACAGGGUCAUCCACUU	eca-mir-487b	UUGGUACUUGGAGAGUGGUUAUCCCUGUCCUGUUCGUUUUAAUUACGUCGAAUCGUACAGGGUCAUCCACUUUUUCAGUAUCAA	-	-	1	1	0	1	2	3	0.0799861847861637	0.1037136540685	0	0.0928045134175838	0.194122777609646	0.305052089677993	0.722528005716818	1.63342429383281	-1.14845	0.603816517496085	0.983107239068003	FALSE
eca-miR-490-5p	CCAUGGAUCUCCAGGUGGGU	eca-mir-490	UCGACACCAUGGAUCUCCAGGUGGGUCACGUUUAGAGAUACACCAACCUGGAGGACUCCAUGCUGUUGA	-	-	0	1	0	0	0	1	0	0.1037136540685	0	0	0	0.101684029892664	0.290083874628703	0.267028579403087	0.497818861948281	0.902898790525015	0.983107239068003	FALSE
eca-miR-490-3p	CAACCUGGAGGACUCCAUGCUG	eca-mir-490	UCGACACCAUGGAUCUCCAGGUGGGUCACGUUUAGAGAUACACCAACCUGGAGGACUCCAUGCUGUUGA	-	-	0	0	1	0	0	0	0	0	0.0911589908517395	0	0	0	0.472473436794759	0	1.45959954137714	0.720565191770877	0.983107239068003	FALSE
eca-miR-491-5p	AGUGGGGAACCCUUCCAUGAGG	eca-mir-491	UUGACUUAGCUGGGUAGUGGGGAACCCUUCCAUGAGGAGUAGAACACUCCUUAUGCAAGAUUCCCUUCUACCUGACUGGGUUGG	-	-	44	62	18	88	85	92	3.5193921305912	6.43025	1.64086183533131	8.16679718074737	8.25021804840995	9.35493075012512	45.5172638571623	73.2058419794567	-0.676951	0.145860682174344	0.983107239068003	FALSE
eca-miR-491-3p	CUUAUGCAAGAUUCCCUUCUAC	eca-mir-491	UUGACUUAGCUGGGUAGUGGGGAACCCUUCCAUGAGGAGUAGAACACUCCUUAUGCAAGAUUCCCUUCUACCUGACUGGGUUGG	-	-	0	3	0	1	1	3	0	0.3111409622055	0	0.0928045134175838	0.0970613888048229	0.305052089677993	0.87025162388611	1.36302231338776	-0.536742	0.820746980259408	0.983107239068003	FALSE
eca-miR-493b	UGAAGGUCUUCCGUGUGCCAGG	eca-mir-493b	CUGGCCUCCAGGGCCUUGUACAUGGUAGGCUUUCAUUCAUUCGUUUGCACAUUCGGUGAAGGUCUUCCGUGUGCCAGGCUCUGUGCCAG	-	-	0	1	0	0	0	0	0	0.1037136540685	0	0	0	0	0.290083874628703	0	1.45959954137714	0.720565191770877	0.983107239068003	FALSE
eca-miR-494	UGAAACAUACACGGGAAACCUC	eca-mir-494	GAUACUCGAAGGAGAGGUUGUCCGUGUUGUCUUCUCUUUAUUUAUGAUGAAACAUACACGGGAAACCUCUUUUUUAGUAUC	-	-	1	1	2	1	3	5	0.0799861847861637	0.1037136540685	0.182317981703479	0.0928045134175838	0.291184166414469	0.508420149463322	1.66747487930634	2.43788343308404	-0.592668	0.723529153568938	0.983107239068003	FALSE
eca-miR-495	AAACAAACAUGGUGCACUUCUU	eca-mir-495	UGGUCCCUGAAAAGAAGUUGCCCAUGUUAUUUUCGCUUGAUAUGUGACGAAACAAACAUGGUGCACUUCUUUUUCGGUAUCA	-	-	1	3	0	1	0	1	0.0799861847861637	0.3111409622055	0	0.0928045134175838	0	0.101684029892664	1.30269575497422	0.558563174136532	1.27114856219254	0.620879926289634	0.983107239068003	FALSE
eca-miR-496	UGAGUAUUACAUGGCCAAUCUC	eca-mir-496	ACCCUAGCCAGGUACUCGAAUGGAGGUUGUCCAUGGUGUGUUCAUUUUAUUUAUGAUGAGUAUUACAUGGCCAAUCUCCUUUCAGUACUAAAUUCUUCUUGGG	-	-	0	0	1	0	0	0	0	0	0.0911589908517395	0	0	0	0.472473436794759	0	1.45959954137714	0.720565191770877	0.983107239068003	FALSE
eca-miR-499-5p	UUAAGACUUGCAGUGAUGUUU	eca-mir-499	UGUUCUGUCCCCUGCACCCUGGGCGGGCGGCUGUUAAGACUUGCAGUGAUGUUUAACUCCUCUCCACGUGAACAUCACAGCAAGUCUGUGCUGCUUCCCGUCCCCAUGCUGCCUGGGCAGGGU	-	-	34	103	90	83	63	71	2.71953028272957	10.6825063690555	8.20430917665655	7.70277461365945	6.11486749470385	7.21956612237917	87.1043488552807	60.1917252685334	0.532425088944707	0.263516137337903	0.983107239068003	FALSE
eca-miR-500	UAAUCCUUGCUACCUGGGUGAGA	eca-mir-500-2	GCUCCCCCUCUCUAAUCCUUGCUACCUGGGUGAGAGUGCUUUCUGAAUGCAAUGCACCUGGGCAAGGAUUCCGAGAGGGAGAGU	-	-	11	23	5	17	10	15	0.879848032647801	2.3854140435755	0.455794954258697	1.57767672809892	0.970613888048229	1.52526044838997	13.7911817424032	11.6655366059654	0.263802943554818	0.728352128751494	0.983107239068003	FALSE
eca-miR-501-5p	AUCCUUCGUCCCUGGGUGAGA	eca-mir-501	GCUCUCCCUCUCUCAUCCUUCGUCCCUGGGUGAGAGUGCUUUCCGAAUGCAAUGCACCUGGGCAAGGAUUCCAGAGGGCGAGGC	-	-	18	25	10	20	29	34	1.43975132615095	2.5928413517125	0.911589908517395	1.85609026835167	2.81478027533987	3.45725701635059	19.7608255932512	22.7513210272804	-0.197983	0.74396392215581	0.983107239068003	FALSE
eca-miR-502-5p	AUCCUUGCUAUCUGGGUGCUA	eca-mir-502	UGCUCCCCCUCUCUAAUCCUUGCUAUCUGGGUGCUAGUGCUGUCUCAAUGCAAUGCACCUGGGCAAGGAUUCAGAGAGGG	-	-	0	0	0	0	1	1	0	0	0	0	0.0970613888048229	0.101684029892664	0	0.53743055984814	-1.32595	0.742810325951388	0.983107239068003	FALSE
eca-miR-502-3p	AAUGCACCUGGGCAAGGAUUCA	eca-mir-502	UGCUCCCCCUCUCUAAUCCUUGCUAUCUGGGUGCUAGUGCUGUCUCAAUGCAAUGCACCUGGGCAAGGAUUCAGAGAGGG	-	-	137	403	105	274	369	483	10.9581073157044	41.7966025896055	9.57169403943264	25.4284366764179	35.8156524689797	49.1133864381569	225.758358297889	308.633613592879	-0.446615	0.281651382205276	0.983107239068003	FALSE
eca-miR-503	UAGCAGCGGGAACAGUACUGCAG	eca-mir-503	UGCCCUAGCAGCGGGAACAGUACUGCAGUGGGCGAUCGGUGCUCUGGAGUAUUGUUCCUGCUGCCCGGGCA	-	-	1	1	2	0	0	1	0.0799861847861637	0.1037136540685	0.182317981703479	0	0	0.101684029892664	1.66747487930634	0.267028579403087	2.46940196458617	0.335987835925745	0.983107239068003	FALSE
eca-miR-504	AGACCCUGGUCUGCACUCUAUC	eca-mir-504	GCUGCUGUUGGGAGACCCUGGUCUGCACUCUAUCUGUAUGCUUACUGAAGGGAGCGCAGGGCAGGGUUUCCCAUACAGAGGGC	-	-	1532	1478	1304	1546	1433	2679	122.538835092403	153.288780713243	118.871324070668	143.475777743584	139.088970157311	272.411516082448	1707.35373710858	1553.56808565654	0.135791225824283	0.707205750577073	0.983107239068003	FALSE
eca-miR-505	CGUCAACACUUGCUGGUUUCCU	eca-mir-505	GAUGCACCCAGUGGGGGAGCCAGGAAGUAUUGAUGUUUCUGCCAGUUUAGCGUCAACACUUGCUGGUUUCCUCUCUGGAGCAUC	-	-	521	531	188	438	514	533	41.6728022735913	55.0719503103735	17.137890280127	40.6483768769017	49.889553845679	54.1975879327901	468.162935842164	409.005003263851	0.195274909189427	0.615247757123722	0.983107239068003	FALSE
eca-miR-532-5p	CAUGCCUUGAGUGUAGGACCGU	eca-mir-532	GAUUUGCUUUCUCUCUUACAUGCCUUGAGUGUAGGACCGUUGGCAUCUUAAUUACCCUCCCACACCCAAGGCUUGCAGGAGGGCAAGCCU	-	-	1396	3743	2028	3037	3534	3828	111.660713961485	388.200207178395	184.870433447328	281.847307249202	343.014948036244	389.246466429119	2647.65207955402	2863.17656505331	-0.112719	0.738109112240461	0.983107239068003	FALSE
eca-miR-532-3p	CCUCCCACACCCAAGGCUUGCA	eca-mir-532	GAUUUGCUUUCUCUCUUACAUGCCUUGAGUGUAGGACCGUUGGCAUCUUAAUUACCCUCCCACACCCAAGGCUUGCAGGAGGGCAAGCCU	-	-	14	44	12	22	26	30	1.11980658700629	4.5634	1.09390789022087	2.04169929518684	2.5235961089254	3.05052089677993	24.4875895604337	21.4550699577998	0.210085426871845	0.730358575030909	0.983107239068003	FALSE
eca-miR-542-3p	UGUGACAGAUUGAUAACUGAAA	eca-mir-542	AGGACCUCAGACAUCUCGGGGAUCAUCAUGUCACGAGAUACCACUGUGCACUUGUGACAGAUUGAUAACUGAAAGGUCUGGGAGCC	-	-	1	3	11	1	0	1	0.0799861847861637	0.3111409622055	1.00274889936913	0.0928045134175838	0	0.101684029892664	6.49990355971658	0.558563174136532	3.52775589703997	0.0373750314251917	0.983107239068003	TRUE
eca-miR-543	AAACAUUCGCGGUGCACUUCUU	eca-mir-543	CUUAAGGAGAAGUUGCCCGUGUUUUUUUCGCUUUAUUUGUGACGAAACAUUCGCGGUGCACUUCUUUUUCAG	-	-	2	5	1	2	1	0	0.159972369572327	0.5185682703425	0.0911589908517395	0.185609026835168	0.0970613888048229	0	2.7877810721145	0.853471169911942	1.74622429671158	0.349599361330177	0.983107239068003	FALSE
eca-miR-545	UCAACAAACAUUUAUUGUGUGC	eca-mir-545	CCCAGCCUGGCACAUUAGUAGGCCUCAGUAAAUGUUUAUUGGAUGAAUAAAUGAAUGACUCAUCAACAAACAUUUAUUGUGUGCCUGCUAACGUGAUCUCCACAGG	-	-	1	1	0	0	0	0	0.0799861847861637	0.1037136540685	0	0	0	0	0.722528005716818	0	2.25708803630061	0.577228156503145	0.983107239068003	FALSE
eca-miR-551a	GCGACCCACUCUUGGUUUCCA	eca-mir-551a	UGGAAAUCCAGAGUGGGUGAGGCCUGUCUGACCAUUUCUAGGCGACCCACUCUUGGUUUCCA	-	-	0	0	0	0	0	1	0	0	0	0	0	0.101684029892664	0	0.267028579403087	-0.463954	0.909474826388928	0.983107239068003	FALSE
eca-miR-582-5p	UUACAGUUGUUCAACCAGUUACU	eca-mir-582	UUUGGUUACAGUUGUUCAACCAGUUACUAAUCUAACUAAUUGUAACCGGUUGAACAACUGAACCCAAA	-	-	0	0	0	1	2	0	0	0	0	0.0928045134175838	0.194122777609646	0	0	0.83233855562355	-1.95108	0.625214969186359	0.983107239068003	FALSE
eca-miR-590-3p	UAAUUUUAUGUAUAAGCUAGU	eca-mir-590	CAAUCAGAAACGAGCUUAUUCAUAAAAGUACAGUAUAAUCCAGUAAACCUGUAAUUUUAUGUAUAAGCUAGUCUCUGAUUG	-	-	17	14	12	21	86	27	1.35976514136478	1.45199	1.09390789022087	1.94889478176926	8.34727943721477	2.74546880710194	17.0824057148369	36.5865684515602	-1.11049	0.0957283573663749	0.983107239068003	FALSE
eca-miR-590-5p	GAGCUUAUUCAUAAAAGUACAG	eca-mir-590	CAAUCAGAAACGAGCUUAUUCAUAAAAGUACAGUAUAAUCCAGUAAACCUGUAAUUUUAUGUAUAAGCUAGUCUCUGAUUG	-	-	5	5	1	0	3	3	0.399930923930819	0.5185682703425	0.0911589908517395	0	0.291184166414469	0.305052089677993	4.08511346537885	1.61229167954442	1.33779977847129	0.383903891281505	0.983107239068003	FALSE
eca-miR-592	UUGUGUCAAUAUGCGAUGAUGU	eca-mir-592	UUAUGCCAUGACAUUGUGUCAAUAUGCGAUGAUGUGUGUGAUGGCACAGCGUCAUCACGUGGUGACGCAACAUCAUGACGUAA	-	-	0	0	1	0	0	1	0	0	0.0911589908517395	0	0	0.101684029892664	0.472473436794759	0.267028579403087	0.497818861948281	0.902898790525015	0.983107239068003	FALSE
eca-miR-615-3p	UCCGAGCCUGGGUCUCCCUCUC	eca-mir-615	ACGCGGGAGGGGCGGGAGGGGGGUCCCCGGUGCUCGGAUCUCGAGGGUGCUUAUUGUUCGGUCCGAGCCUGGGUCUCCCUCUCCCCCCCUCCUCAGC	-	-	0	0	1	4	6	2	0	0	0.0911589908517395	0.371218053670335	0.582368332828938	0.203368059785329	0.472473436794759	3.32260742041027	-2.9865	0.141876625551063	0.983107239068003	FALSE
eca-miR-628a	AUGCUGACAUAUUUACUAGAGG	eca-mir-628a	AUAGCUGUUGUGUCACUUCCUCAUGCUGACAUAUUUACUAGAGGGUAAAAUUAAUAACCUUCUAGUAAGAGUGGCAGUCGAAGGGAAGGGCUCAU	-	-	7	12	3	23	27	18	0.559903293503146	1.24456	0.273476972555218	2.13450380860443	2.62065749773022	1.83031253806796	7.92553572354552	18.8126635801412	-1.22155	0.103810135124347	0.983107239068003	FALSE
eca-miR-652	AAUGGCGCCACUAGGGUUGUG	eca-mir-652	ACGAAUGGCUAUGCACUGCACAACCCUAGGAGAGGGUGCCAUUCACAUAGACUAUAAUUGAAUGGCGCCACUAGGGUUGUGCAGUGCACAACCUACAC	-	-	868	1894	944	2421	1316	1632	69.4280083943901	196.433660805739	86.0540873640421	224.67972698397	127.732787667147	165.948336784828	1370.7952886655	1497.4449017012	-0.12707	0.727236869704738	0.983107239068003	FALSE
eca-miR-6529	CCUGUGCCUUUUACCUCUUUAA	eca-mir-6529	AACCUGUUCUCUUGAGAGAUCAGAGGCGCAGAGUGCGUCAAUGUCAGUGAAGCCUGUGCCUUUUACCUCUUUAAGAGCGCACGGUUUCA	-	-	8	10	11	10	7	10	0.63988947828931	1.03714	1.00274889936913	0.928045134175837	0.679429721633761	1.01684029892664	11.5575995997343	7.47844560448069	0.616445654910159	0.455567965978255	0.983107239068003	FALSE
eca-miR-660	UACCCAUUGCAUAUCGGAGUUG	eca-mir-660	CUGCUCCUUCUCCUGUACCCAUUGCAUAUCGGAGUUGUGAAUUCUGAAAGCACCUCCUGUGUGCAUGGAUUACAGGAGGGCGAGCCUUGUCAUCAUG	-	-	10	22	6	17	41	26	0.799861847861637	2.2817	0.546953945110437	1.57767672809892	3.97951694099774	2.64378477720927	13.5411271734812	22.985312373196	-0.742801	0.273461527784534	0.983107239068003	FALSE
eca-miR-664	UAUUCAUUUAUCUCCUAGCCUACA	eca-mir-664	GAACAUUGAAACAGGCUAGGAAAACUGAUUGGAUAGAAAAUAUUACUCUAUUCAUUUAUCUCCUAGCCUACAAA	-	-	0	17	0	4	12	2	0	1.7631321191645	0	0.371218053670335	1.16473666565788	0.203368059785329	4.93142586868795	4.94501930308059	0.0537563626601393	0.970526480441491	0.99046880538207	FALSE
eca-miR-671-5p	AGGAAGCCCUGGAGGGGCUGGAG	eca-mir-671	GGCCAGGAAGAGGAGGAAGCCCUGGAGGGGCUGGAGGUGAUGGAUGUUUUCCUCCGGUUCUCAGGGCUCCACCUCUUCCGGGCC	-	-	1	0	0	2	0	0	0.0799861847861637	0	0	0.185609026835168	0	0	0.432444131088115	0.583069189466889	-0.465079	0.901789275495359	0.983107239068003	FALSE
eca-miR-671-3p	UCCGGUUCUCAGGGCUCCACC	eca-mir-671	GGCCAGGAAGAGGAGGAAGCCCUGGAGGGGCUGGAGGUGAUGGAUGUUUUCCUCCGGUUCUCAGGGCUCCACCUCUUCCGGGCC	-	-	225	222	310	461	258	331	17.9968915768868	23.024431203207	28.2592871640392	42.7828806855061	25.0418383116443	33.6574138944719	308.165315068773	292.547618909363	0.0727037908692783	0.860593261982313	0.983107239068003	FALSE
eca-miR-672	UGAGGUUGGUGUACUGUGUGUGA	eca-mir-672	GAUGGCGAUCUAGCCCUUUAGUUUUGAGGUUGGUGUACUGUGUGUGAGUAUAUAUAUUUAUCACACAUAGGCAAUAUCUUUGAAAGUGAGGGUGCACGUC	-	-	1	0	0	0	1	0	0.0799861847861637	0	0	0	0.0970613888048229	0	0.432444131088115	0.270401980445053	0.497818861948281	0.902898790525015	0.983107239068003	FALSE
eca-miR-676	CCGUCCUAAGGUUGUUGAGUU	eca-mir-676	GAGACUUCAUGUUGGUUCCUCACCAGAAUGCAUGACUCUUCAAUCUCGGGACUCGCAGAAUUAAUGGAAUGCCGUCCUAAGGUUGUUGAGUUCUGCGUUUCUGGGCAUUUCAUCUCUGUGGGGAAGU	-	-	3	15	13	12	16	22	0.239958554358491	1.5557048110275	1.18506688107261	1.11365	1.55298222087717	2.23704865763862	11.7907451910268	13.6994755707901	-0.219336	0.779749080132796	0.983107239068003	FALSE
eca-miR-7	UGGAAGACUAGUGAUUUUGUUGU	eca-mir-7-3	UGGUCUAGUUCUGUGUGGAAGACUAGUGAUUUUGUUGUUUGUAGAUAACUAAAUCGACAACAAAUCACAGUCUGCCAUAUGGCACAGG	-	-	25450	54016	38780	61698	83941	64156	2035.64840280787	5602.19673816409	3535.14566523046	5725.85286883808	8147.43003766564	6523.64062179378	44997.3935870373	57816.3996065867	-0.361639	0.275978228429631	0.983107239068003	FALSE
eca-miR-7045	CUGGCGGCCGGGGGAGGGGGAGU	eca-mir-7045	CGAGUGACAGGCUUUCCUUGAGGUGCUGGCGGCCGGGGGAGGGGGAGUUGCCCGUGGAGACUCGCUCACUCUGGCCCCCCGGCCGCCAGGGCACGGUCAUCGUGGAGCGCU	-	-	0	0	2	0	0	0	0	0	0.182317981703479	0	0	0	0.944946873589519	0	2.60152725695766	0.517470711354683	0.983107239068003	FALSE
eca-miR-708	AAGGAGCUUACAAUCUAGCUGGG	eca-mir-708	GGUAACUGCCCUCAAGGAGCUUACAAUCUAGCUGGGGGUAAAUGACUUGCACAUGAACGCAACUAGACUGUGAGCUUCUAGAGGGCAGGGGCC	-	-	0	0	0	0	1	0	0	0	0	0	0.0970613888048229	0	0	0.270401980445053	-0.463954	0.909474826388928	0.983107239068003	FALSE
eca-miR-7143	UCUGCACUUGAAGCUGAGCCUG	eca-mir-7143	GAUUUUGCUCAACGGUCUCCUAGCAAAGCAAGCUCAGCUCUGAAGUGCAGGGGCUAUUUGCACUUCCUCUGCACUUGAAGCUGAGCCUGAAUGGCUCCUUAGCUGAAAGAGUACGAAGG	-	-	0	3	0	1	0	2	0	0.3111409622055	0	0.0928045134175838	0	0.203368059785329	0.87025162388611	0.825591753539619	0.161190524998611	0.954518244368009	0.989549945243625	FALSE
eca-miR-7177b	AAAUGGUCCCCUAGUGCUCUGG	eca-mir-7177b	UGCUCAUCCAUACGAAGUGAUUAGUUUCUCCAGGGCACUAGGAGACCACUUGGUAAAUUACUUUAACCAAGCACUCUAAAUGGUCCCCUAGUGCUCUGGGAAAGUUAAUCUCAUUCACCUUCCAUGGAAGAGCAGAUUA	-	-	552	220	589	531	734	291	44.1523740019624	22.817	53.6926456116745	49.279196624737	71.2431	29.5900526987653	580.814467051067	430.985240056426	0.428951671829963	0.393407293805023	0.983107239068003	FALSE
eca-miR-744	UGCGGGGCUAGGGCUAACAGCAGU	eca-mir-744	CUGGGUUGGGCAAGGUGCGGGGCUAGGGCUAACAGCAGUCUUACUGAAGGUUUCCUGGAAACCACGCACAUGCUGUUGCCACUAACCUCAACC	-	-	997	1884	1217	1492	1203	2727	79.7462262318052	195.396524265054	110.940491866567	138.464334019035	116.764850732202	277.292349517296	1552.66499107455	1488.45013384992	0.0609272788171693	0.870303913892436	0.983107239068003	FALSE
eca-miR-758	UUUGUGACCUGGUCCACUAACC	eca-mir-758	GCCUGGGUACAUGAGAUGGUUGACCAGAGAGCACACGCUUUAUUUGUGCCGUUUGUGACCUGGUCCACUAACCCUCAGUAUCUAA	-	-	0	0	0	4	0	1	0	0	0	0.371218053670335	0	0.101684029892664	0	1.43316695833687	-2.73109	0.400822468002028	0.983107239068003	FALSE
eca-miR-767-5p	UGCACCAUGGUUGUCUGAGCAUG	eca-mir-767	GCUUUUGUAUUAUAGGUUUUUGCUCAUGCACCAUGGUUGUCUGAGCAUGCAGCAUGCUUGUCUGCUCAUACUCCAUGGUUCCUGAGCAGGAACCUUCAUUGCCUACUG	-	-	0	0	0	3	0	2	0	0	0	0.278413540252751	0	0.203368059785329	0	1.40866094300651	-2.70823	0.403835338484183	0.983107239068003	FALSE
eca-miR-767-3p	UCUGCUCAUACUCCAUGGUUCCU	eca-mir-767	GCUUUUGUAUUAUAGGUUUUUGCUCAUGCACCAUGGUUGUCUGAGCAUGCAGCAUGCUUGUCUGCUCAUACUCCAUGGUUCCUGAGCAGGAACCUUCAUUGCCUACUG	-	-	1	0	0	0	0	0	0.0799861847861637	0	0	0	0	0	0.432444131088115	0	1.45959954137714	0.720565191770877	0.983107239068003	FALSE
eca-miR-872	AAGGUUACUUGUUAGUUCAGG	eca-mir-872	UACUUGUUAGAAGGUUACUUGUUAGUUCAGGACCUCGUUAUUUCUUGCCUGAACUUUGCAGUAGCCUCCUAACUGGUCUC	-	-	54	51	34	112	125	124	4.31925397845284	5.2893963574935	3.09940568895914	10.3941055027694	12.1326736006029	12.6088197066904	54.2103575358439	99.5636660117602	-0.881619	0.0344196161095084	0.983107239068003	TRUE
eca-miR-873	GCAGGAACUUGUGAGUCUCCU	eca-mir-873	GUGUGCAUUUGCAGGAACUUGUGAGUCUCCUAUUGAAAAUGAACAGGAGACUGAUGAGUUCCCGGGAACACCCACAA	-	-	68	24	48	153	32	8	5.43906056545913	2.48913	4.37563156088349	14.1990905528903	3.10596444175433	0.813472239141315	59.0469388712291	55.3938850036834	0.090628825630775	0.939512516106187	0.988146105175213	FALSE
eca-miR-876-3p	UGGUGGUGGUUUACAAAGUAAUUCA	eca-mir-876	UGAAGUGCUGUGGAUUUCUUUGUGAAUCACCAUAUCUGAGCUAAUGUGGUGGUGGUUUACAAAGUAAUUCAUAGUGCUUCA	-	-	0	0	0	3	0	0	0	0	0	0.278413540252751	0	0	0	0.874603784200333	-2.01633	0.61335217792326	0.983107239068003	FALSE
eca-miR-885-3p	AGGCAGCGGGGUGUAGUGGAUA	eca-mir-885	CCGCGCUCUCUCCAUUACACUACCCUGCCUCUUCUCCAUGAGAGGCAGCGGGGUGUAGUGGAUAGAGCACGGGU	-	-	0	1	0	0	0	0	0	0.1037136540685	0	0	0	0	0.290083874628703	0	1.45959954137714	0.720565191770877	0.983107239068003	FALSE
eca-miR-889	UUAAUAUCGGACAACCAUUGU	eca-mir-889	GUGCUUAAAGAAUGGCUGUCUGUAGUAUGGUCUCCAUAUUCAUGGUGAUUAAUAUCGGACAACCAUUGUUUUAGUAUC	-	-	0	3	0	1	4	2	0	0.3111409622055	0	0.0928045134175838	0.388245555219292	0.203368059785329	0.87025162388611	1.90719967531983	-1.00633	0.643824245356227	0.983107239068003	FALSE
eca-miR-8908e	UACCCAGCAAGGUACUGAUCGCUUA	eca-mir-8908e	GGCAGAUUCUCCACUUUGAUCCGUUCUGUGUGCAGUGCCCUACCCAGCAAGGUACUGAUCGCUUAGACGAGGUAUGAUCAGUGCCUGUCUGGGUGGAGUAAUGCUCAACAAGAACAACAUUUGGGAGGUUAGUCAGACUGGUGCU	-	-	0	0	0	0	0	2	0	0	0	0	0	0.203368059785329	0	0.534057158806175	-1.31808	0.744326966343775	0.983107239068003	FALSE
eca-miR-8908j	CUACCCGGAAGGUACUGAUCACCUA	eca-mir-8908j	GCUGUGUGUGGUGCCCUACCCGGAAGGUACUGAUCACCUAGCCUAUGUGUCAUUAGUACCUGUCUGGGUAGAGUAACUCUCAACAAGAACAACAU	-	-	0	0	0	4	0	1	0	0	0	0.371218053670335	0	0.101684029892664	0	1.43316695833687	-2.73109	0.400822468002028	0.983107239068003	FALSE
eca-miR-8908l	CCUGCCCAGAAUGGUUCCGAUUACG	eca-mir-8908l-2	UGUGCCCGUCCUCCACCUUGAGCCAUUUUGUGUGCAGCGCCCUGCCCAGAAUGGUUCCGAUUACGUAGAUUAAGUGUAGUCGGUGCCAUCUGGGUAGAGCGAUGCUCAACAUGAACAACGUUUGGGGUGUCUUUCAGAGCAGGUG	-	-	0	1	0	0	0	0	0	0.1037136540685	0	0	0	0	0.290083874628703	0	1.45959954137714	0.720565191770877	0.983107239068003	FALSE
eca-miR-8914	UUUGAGCUGUGUUGGUUGUCACG	eca-mir-8914	GGGUGAAGAAGCGGAGCUCUCGGGACAGAAGGCCAGGCUUUUUGAGCUGUGUUGGUUGUCACGGUUCCUGUUUCGUGAACCACAAGCAGCUCAACAAACUGUGGUCUGUGUUCUCUCCUAAAACCCUUUGCACUUCCCACU	-	-	10	3	2	7	12	21	0.799861847861637	0.3111409622055	0.182317981703479	0.649631593923086	1.16473666565788	2.13536462774595	6.13963980835677	10.8931660959396	-0.851032	0.379919964022594	0.983107239068003	FALSE
eca-miR-8915	CAGCACGGCCUGGAUGUUGGGCAG	eca-mir-8915	CUUAUUUGGCUUUGUGGUGGCUCUCGGUCUUCUUGGGCAGCAGCACGGCCUGGAUGUUGGGCAGCACACCGCCCUGCGCGAUAGUCACUUUGCCCAGCAGCUUGUUGAGCUCCUCGUCAUUGCGGAUGGCCAGCUGCAGGUGG	-	-	0	0	0	0	0	1	0	0	0	0	0	0.101684029892664	0	0.267028579403087	-0.463954	0.909474826388928	0.983107239068003	FALSE
eca-miR-8917	CUUGCCCUUCUUCCUCUGACCUU	eca-mir-8917	CCAAUGCUGGUCGUCUCACAGUGGACAGAGUGAGAGAGUCAGCGGUUGGGGGGCAAGUCUCCAAGAGACUUGCCCUUCUUCCUCUGACCUUCCCAAUCUCCUGCCACUCCAGGGUUCUGGG	-	-	32	17	12	26	14	29	2.55955791315724	1.7631321191645	1.09390789022087	2.41291734885718	1.35885944326752	2.94883686688727	24.4393193050447	19.1093559919898	0.347022294410462	0.598645457654454	0.983107239068003	FALSE
eca-miR-8920	UUUCCCCGCGGGCCCGGGCUCU	eca-mir-8920	CUGCCCCCGCCGUCACCUUCUCGCUACGCGAGCCGGGCUCCCGGGGACCCGGCGGGCCUCCGUUUCCCCGCGGGCCCGGGCUCUUGGCGCGGAAGCGGCGCCCCGAGCG	-	-	71	27	49	74	20	53	5.67901911981763	2.8002686598495	4.46679055173523	6.8675339929012	1.94122777609646	5.38925358431121	61.6869963251743	41.1341143275396	0.577816955762418	0.340843125282941	0.983107239068003	FALSE
eca-miR-8934	CCCCUGGAGGCCUCUGUACCCCACU	eca-mir-8934-2	UGGUCCCCAUGAAAACGGGCAGCCAAGGGGGCUCGGGGGGCCCCUGGAGGCCUCUGUACCCCACUUGAGAAAGGGUGGCAGUGGGGCAGCAGGCCUGGGGCCCCCAGGGCUCCACCGUUCCUGCUUGGGGACCUGAGAGGUGCAC	-	-	0	3	0	0	0	0	0	0.3111409622055	0	0	0	0	0.87025162388611	0	2.55987244454738	0.524533314020504	0.983107239068003	FALSE
eca-miR-8946	CCACGUUUCAGGAGGCACUGCU	eca-mir-8946	GGGUCAGGGCUGUGGUGAGGCAAGAGAGGCGCCCAGGACGCCACGUUUCAGGAGGCACUGCUGGCCCCAAGAGCAGCGCCGCUUGAAGUGUGGUGCCCUUGCACCUCCCACUUCACCCUCCCCUGGCUCUAGAGGUGGC	-	-	2	0	0	0	0	0	0.159972369572327	0	0	0	0	0	0.864888262176229	0	2.48903863153812	0.536650487042756	0.983107239068003	FALSE
eca-miR-8951	UUUUUGAAGACAUUCCUAGAAUCC	eca-mir-8951	UGAACUGGCCCAGAACAUAAUUGAAUCCAUGUUGUUUUUUGAAGACAUUCCUAGAAUCCAGUGAGUUGUUUUAAUCUGAUUCUAAGAAUGUCUUCAAAAACAACAUGGAUUCUCUUGCACAAAUUCUAAGAAU	-	-	11	24	6	15	34	31	0.879848032647801	2.48913	0.546953945110437	1.39206770126376	3.30008721936398	3.1522049266726	14.5537390538267	21.8445722176292	-0.565708	0.403547849760876	0.983107239068003	FALSE
eca-miR-8958	GGAUGAUUGUCCCUUUGCUGCU	eca-mir-8958	AGGCAUAAAAUAAGGAUGUGCAUCAUGUGGGAGGGAGGAAGGAUGAUUGUCCCUUUGCUGCUUCCAUGGCUGGGUGAGCUCAGAGGGUUAAUUAUCUUACCUCUCCACAGUUUCUCCUGCGGUUGUUGCCUUCAUGGAU	-	-	5	4	0	1	2	2	0.399930923930819	0.414855	0	0.0928045134175838	0.194122777609646	0.203368059785329	3.32255615395539	1.36639571442972	1.28817999638658	0.439840547544517	0.983107239068003	FALSE
eca-miR-8964	AGUGUAGAAUUUAAGGAGAUGCG	eca-mir-8964	GACAGGACCCAGACUAGGGCGAGACAGGAGAGGCACCUGGAGUGUAGAAUUUAAGGAGAUGCGCACUAUCAACCUGAAACGCCUCCUUAAAUUCUGCACCCUGGGAGCCUCUCUUGCUUUAUCCUAGUCCCAGACGUGCCC	-	-	24	47	70	81	68	48	1.91966843486793	4.8745417412195	6.38112935962176	7.51716558682428	6.60017443872796	4.88083343484789	57.0857418292969	54.8190086550208	0.0508010241043418	0.923999105470181	0.983107239068003	FALSE
eca-miR-8970	GCCUGGGGGCUGUAGUGUCCGCGCC	eca-mir-8970	GGCGGCGGGCGGAGGCGUGGCCAGGCAGUAUAAGAACGGAGGGGGCGGCGGCGCUACGGCUCAUUCGGUGCAGCUGCCUGGGGGCUGUAGUGUCCGCGCCGCUCCUGCUGGGGGCUGCCCACGCCAAAGACCUGC	-	-	3	4	0	2	0	1	0.239958554358491	0.414855	0	0.185609026835168	0	0.101684029892664	2.45766789177916	0.850097768869976	1.56390228635163	0.44494568862331	0.983107239068003	FALSE
eca-miR-8976	CCCGCUGUGGGUCUCACUCCACU	eca-mir-8976	CUUUACGUGUUGAAGGUGACAGGGGAGAUCUGGUGAGUGAGCAGGCCGCGGCCAGGCUAGGGUCACAGCCCGCUGUGGGUCUCACUCCACUCUCACUCUUCCCCACCACUCUGCCUGCCUC	-	-	0	0	1	1	2	6	0	0	0.0911589908517395	0.0928045134175838	0.194122777609646	0.610104179355986	0.472473436794759	2.43451003204207	-2.54197	0.256295210783995	0.983107239068003	FALSE
eca-miR-8977	AGUGAGGCGAGGGUAUGACUCUAC	eca-mir-8977	AUUGGAACACUUGGAGAGCUUGUUAAAACAGUAUGCAACUUGAGCCAUACUCCAGUCUUACUGAUUUACAGAGUAUAGCAGUGAGGCGAGGGUAUGACUCUACAGUUGUACACUAAAAAUACGCCAGGUAUCAGGUUUACAAA	-	-	3	7	13	1	6	5	0.239958554358491	0.7259955784795	1.18506688107261	0.0928045134175838	0.582368332828938	0.508420149463322	9.47007419399714	3.2490893744192	1.51865673583378	0.166288179513282	0.983107239068003	FALSE
eca-miR-8982	CACCCGGGGUAGGACUUCAGCA	eca-mir-8982	ACUGGCACUGACUCUGCUUCCAAACGAGGCCGCUCUGUGUCACCCGGGGUAGGACUUCAGCACAGGAGGUCGAGGGGCUGCGGUCCAGCCCUGAGUGGAGCAGGCCGGCUGCAGUCGAGAGGGGAUGCAGCACCCAGGC	-	-	0	2	0	0	0	5	0	0.207427	0	0	0	0.508420149463322	0.580167749257406	1.33514289701544	-1.06489	0.720102780400057	0.983107239068003	FALSE
eca-miR-8985	UACUUUUUGGUCUGAGUGCGUCC	eca-mir-8985	GGCCCAGUUCAACGUGGACGUCAGGGGAGCACCGGGUGGUUACUUUUUGGUCUGAGUGCGUCCCACACGACAUUGAGACACACUCACACUAAAAGGGAUCGGCCGGCGGCCUGAGCUCACGCGUAGCGGGCGUGCUUUAUU	-	-	12	8	21	13	21	11	0.959834217433965	0.829709	1.91433880788653	1.20645867442859	2.03828916490128	1.11852432881931	17.4319427427769	12.4057056943148	0.466829185763254	0.536556532871914	0.983107239068003	FALSE
eca-miR-8986a	UAGUGUGCUAGAGUCCUCGAAGAG	eca-mir-8986a	UUGAUGUGAACCGAGAGAACUUGUCGUCGAGGCUAGAGUCACGCUUGGGUAUCAGCUAUUGCCUUAGUGUGCUAGAGUCCUCGAAGAGUAACUGCUGACCUUAUUCACUGGCU	-	-	104	162	260	196	141	208	8.31856321776103	16.801611959097	23.7013376214523	18.1896846298464	13.6857	21.1502782176742	214.810870889651	150.80940432635	0.50697620897936	0.26376652893547	0.983107239068003	FALSE
eca-miR-8986b	UGGUGUGCUAGAGUCCUCGGAGA	eca-mir-8986b	GUAAUGGAGUGGAGGCGGGGCUACGUUUUGCCCGAGACUAGAGUCACAUCCUGACACAGCUCUUGUCCUGGUGUGCUAGAGUCCUCGGAGAAAAUCUGCUGGUCUUGAUUCACUGGCGAGG	-	-	83	40	111	67	66	85	6.63885333725159	4.14855	10.1186479845431	6.21790239897811	6.40605166111831	8.64314254087647	99.9407693496799	60.0767778057767	0.725413291046514	0.163252150469508	0.983107239068003	FALSE
eca-miR-8992	CGCGCUGCAGGCUGCGCCCGGGGA	eca-mir-8992	CCCGCUGUCAGCCGCACUCGGGCCACCGGGUGCAGCCGGCACGCGCUUGCCGGGCACCCCGCGCUGCAGGCUGCGCCCGGGGACGGGGAGGCGGGAGCUCCUC	-	-	2	0	0	1	0	0	0.159972369572327	0	0	0.0928045134175838	0	0	0.864888262176229	0.291534594733444	1.52272567951193	0.671754287924897	0.983107239068003	FALSE
eca-miR-8997	UUGCGGACAAGGGAAGCCCCAG	eca-mir-8997	GUGCUCGCUCUGUCCCAGUGUUGGCCUCAGGCCCCUCUGGCUGCCUUGGUCUGCCGUCUGCUAAGCUCUCAGAGUGAUUGCGGACAAGGGAAGCCCCAGGGACCCUAAAGCCCCCUCCUGCCACCAUGCUCUCCGCCGC	-	-	0	4	0	2	0	6	0	0.414855	0	0.185609026835168	0	0.610104179355986	1.16033549851481	2.18524066588541	-0.815019	0.710309775722278	0.983107239068003	FALSE
eca-miR-9000	AGGGCUGACCCAGUGGCGCAGUG	eca-mir-9000	UGAUUACGAGUGGAAAGACUAGGGCUGACCCAGUGGCGCAGUGGUUAAGUGCGCACAUUCCGCUUCUCGGGAGCCCGGGGUUCGCUGGUUCGGAUCCCCAG	-	-	0	0	0	0	2	0	0	0	0	0	0.194122777609646	0	0	0.540803960890106	-1.33379	0.741299979293002	0.983107239068003	FALSE
eca-miR-9021	CUGCUGCCGAGAGUUGUUCACUGU	eca-mir-9021	UCCUCCUUCAGUUUCUCCAGAAGCUGAGAGUGGGCAGCCCCUGGCCUGCAGAGGUUAGAGUAACCUGCUGCCGAGAGUUGUUCACUGUCUCCUUCUGACGUGUCCUCGAGACU	-	-	1139	1226	721	1136	841	1157	91.1042644714405	127.152939887981	65.7256324041042	105.425927242375	81.6286279848561	117.648422585813	1188.85004353317	867.543431540854	0.454481514225844	0.176059366998517	0.983107239068003	FALSE
eca-miR-9027	GAGCUGGCCAAUGAGUUGUCG	eca-mir-9027	UUCCUUAAGCACGUUACGCGGCCUCGGCCCGGUACCGCGUUCUCAUUGGCUUCCUGUCCUGUCAGUUCCAGGAGCUGGCCAAUGAGUUGUCGGUGCUGGCGCCCUUCUCGACGCCGUGGACGCCGCG	-	-	1	4	2	4	1	4	0.0799861847861637	0.414855	0.182317981703479	0.371218053670335	0.0970613888048229	0.406736119570657	2.53772650319245	2.50465467699118	0.0384219970371756	0.979669049949766	0.990804359787601	FALSE
eca-miR-9036	ACUGCACUGACCUGGGGUGAGU	eca-mir-9036	GAGGCCCGGGAAGCUGGCCGGCUCUCCUCCUCACCUGAGAGCGGUGCCUACGUGGUCACCCCCUUCCACUGCACUGACCUGGGGUGAGUAGGCGUGCAGGGGCUGACUGGACUGCCAGG	-	-	0	0	0	0	0	3	0	0	0	0	0	0.305052089677993	0	0.801085738209262	-1.90109	0.634362478878969	0.983107239068003	FALSE
eca-miR-9040	ACUGUCCUACCGGAUGCCAGUAGC	eca-mir-9040	GAUGCCUGUGCUGGAACUGACUGACUGCUGGCAUCCUGCAAGGCAGUGUGGGAUGGAACACUGUCCUACCGGAUGCCAGUAGCCAGAGUCCCCACCUCUUUCA	-	-	7	18	14	25	14	16	0.559903293503146	1.86685	1.27622587192435	2.32011283543959	1.35885944326752	1.62694447828263	14.8632467760601	15.3464498650162	-0.0447924	0.949503638346503	0.989549945243625	FALSE
eca-miR-9048	CCAUCUGCAGUUGGCUGAGCCC	eca-mir-9048	CGGCCCUCCGUAUCUGUGAGCUCUGCAUCUGCGGGAUUCAACCAACCGCGGAUCGUGUAUGUACUGUGGUUACCAUCUGCAGUUGGCUGAGCCCACGGGUGCAGAAUCCACCAAUACAGAGGACCUAGU	-	-	2	1	1	0	1	0	0.159972369572327	0.1037136540685	0.0911589908517395	0	0.0970613888048229	0	1.62744557359969	0.270401980445053	2.44149961570831	0.344016434256201	0.983107239068003	FALSE
eca-miR-9055	AGAGAGCACCAAGGGAGCUGCGU	eca-mir-9055	AUGGGCAGUGUCCUGAGAGAGCACCAAGGGAGCUGCGUGGGGCUAUUUAUCACAGCGUCCCUCCGUGCUGUCCCAUGGCUUGGAACCAAAA	-	-	50	51	40	51	73	94	3.99930923930819	5.2893963574935	3.64635963406958	4.73303018429677	7.08548138275208	9.55829880991045	55.3154	59.7082953677847	-0.11642	0.797613628826754	0.983107239068003	FALSE
eca-miR-9060	UGAGCACGCUGAUGUCUGCUGC	eca-mir-9060	GGGGCUAAAAUCAUCGUCAGCUGGCUCCUUCUGUGGCAUUGGCUUCAGCCUGCUGACAUGGUGCUGUCGUAUAGCUGUGAGCACGCUGAUGUCUGCUGCAGAGGCCUGCCCAGACCUCCUGACUGAAAUCGUCCCUGUC	-	-	0	0	0	0	0	1	0	0	0	0	0	0.101684029892664	0	0.267028579403087	-0.463954	0.909474826388928	0.983107239068003	FALSE
eca-miR-9072	UAAAGCCUGGAAAUCUGCAGCU	eca-mir-9072	UUUGGACCAGCCGCGGCACGCUUGGCGGGGAGGGUGGUGCUUACUAAAAUGCAGAUUACUGGGCGCUACCCCCCAGGUAAAGCCUGGAAAUCUGCAGCUUAGCCAGUUCCACGGAUGAUUCCCGUCAGGUGGCCCCAGG	-	-	0	5	0	2	7	4	0	0.5185682703425	0	0.185609026835168	0.679429721633761	0.406736119570657	1.45041937314352	3.54399737019461	-1.16829	0.49840413832289	0.983107239068003	FALSE
eca-miR-9094	UCACCCGUGUCCUUUCUCUGCCUAG	eca-mir-9094	CGUGGAAAAAGAGCAGGUGACACGGCAGGAGCAAAGACCUGGAGGCAGGGUGGGCGGGUUGAGGGUCUGUGGGCUUGGCCUCACCCGUGUCCUUUCUCUGCCUAGGACCUAUACUGCCCCUGUACCCCACCCAAGCCAUGGGCCC	-	-	0	0	1	1	0	0	0	0	0.0911589908517395	0.0928045134175838	0	0	0.472473436794759	0.291534594733444	0.497818861948281	0.902898790525015	0.983107239068003	FALSE
eca-miR-9097	CCGAAGGGCUGGCAGGGAUUGGGA	eca-mir-9097	AGGAAGACCAGCAGCCCAGCCCUCCUGUCCCCAUCCCAGUCCCUGGGGUCUCUCCGAGGUAUCCAGCUGACACUCCGAAGGGCUGGCAGGGAUUGGGAUGGGAGUGGGGACAUGGACGCCGGUUUCAGUGACC	-	-	3	15	4	13	1	4	0.239958554358491	1.5557048110275	0.364635963406958	1.20645867442859	0.0970613888048229	0.406736119570657	7.53848425987393	5.12846602959218	0.588178739982571	0.600524773788504	0.983107239068003	FALSE
eca-miR-9098	UGACCUUGGUCGGGACGUAGUGAAC	eca-mir-9098	GAUCAUCCAGCAGGGUGUGGUGUCAUGCACUCUCAUGACCUUGGUCGGGACGUAGUGAACCCCAGAGGUCAAGAAGUGGGGUGGCGCUGAGUCUUGCCACAAAGAUCCUGAGGUGGCCAGGCUCCUGGGGGUUUU	-	-	1	2	0	0	2	0	0.0799861847861637	0.207427	0	0	0.194122777609646	0	1.01261188034552	0.540803960890106	0.930465768532383	0.751563506531271	0.983107239068003	FALSE
eca-miR-9104	CUGACCUGAGGCCUCUGCUGCA	eca-mir-9104	GGAGGGUAGAGAGCUGGUGAGGGCAGGGAGUGGCUGGGCUCAGCAGGGCGGAGGGUCAGGAGGUGAGCUUGGCUCUGCUGACCUGAGGCCUCUGCUGCAGGCCCUACUUCACCUACUGGCUGACUUUUGUCCACAUCAU	-	-	30	14	15	21	30	10	2.39958554358491	1.45199	1.36738486277609	1.94889478176926	2.91184166414469	1.01684029892664	24.1215997293667	16.9045716967848	0.501898388794061	0.467742896903102	0.983107239068003	FALSE
eca-miR-9114	AGGGCCUCACCAUUCUAGCUCU	eca-mir-9114	CUGGAAGAAUGGUGGAGGGCCUCACCAUUCUAGCUCUUGGGUCAGUGCCAGAGCUGUGACGGUGAGGCCCCCUGGCACCUCCCAACCCA	-	-	0	0	0	0	1	0	0	0	0	0	0.0970613888048229	0	0	0.270401980445053	-0.463954	0.909474826388928	0.983107239068003	FALSE
eca-miR-9120	UCAGUCUCCCUCUCUCUGCAG	eca-mir-9120	AGCCUUGAGGCCACAAAGGGCUGUCAUGCAGGGAUGAAGGGCGGUGCCUGUGGGUGGAUGCACUCCUCAGUCUCCCUCUCUCUGCAGCUCAGAGCCCUGGCGCUGUGGAGGAGAUCC	-	-	2	6	3	1	1	0	0.159972369572327	0.622282	0.273476972555218	0.0928045134175838	0.0970613888048229	0	4.02281182033273	0.561936575178497	2.86175876729653	0.110194031878573	0.983107239068003	FALSE
eca-miR-9132	UCAUAAUGGUCAGUGGUCUCGUCUG	eca-mir-9132	GUCCAGUCGCCUCGGCCCGAGUCCCCUCCGCCUUUGACAGGACACAGCUGGGGUUGUGCGGGAGGGGCUCAGCCCUCAUAAUGGUCAGUGGUCUCGUCUGUGCUGGGGGCGCGGGAUUCUAACGAGAAGUGUCUG	-	-	3	0	0	0	0	0	0.239958554358491	0	0	0	0	0	1.29733239326434	0	3.07714315129977	0.406228564787838	0.983107239068003	FALSE
eca-miR-9133	UGUGGAGAGAGAUGAUCUGGCA	eca-mir-9133	UUCUGGGGGCCGGCAGAGGUGGGGCUCGUGGUCUUGAGGCUGUGGAGAGAGAUGAUCUGGCAGGUUUCCCAUGUGCCUCUCGUCUUUUCUCCAGGCCGUGGCCGCGGUGACAGUUGCUUUUACCAAAGAAGCAUUGAGG	-	-	0	0	2	1	0	3	0	0	0.182317981703479	0.0928045134175838	0	0.305052089677993	0.944946873589519	1.09262033294271	-0.279307	0.916655178581166	0.983107239068003	FALSE
eca-miR-9151	UGCCGGCUGUGCAGUGGGAGCUGG	eca-mir-9151	UUCCCCUGACUUUCUGCCGUCCUGGAGCGGGGGAAGAGGCUGCCGGCUGUGCAGUGGGAGCUGGGGGUGUUGGAUGUCAGCCUCACUGCUCAGAGCCUCAGCCGCUUCGCCCUUCUCUCUACAGGUGGUGGUGAGGUGUAAUG	-	-	1	1	1	0	0	0	0.0799861847861637	0.1037136540685	0.0911589908517395	0	0	0	1.19500144251158	0	2.96317515534134	0.356736995561435	0.983107239068003	FALSE
eca-miR-9152	CCCGGGUGUGGACGUGGUCCCG	eca-mir-9152	GGCCCAGUGGCGCAGUGGUUAGGUGCACACAUUCCGCUUUGGCAGCCUGGGGUUUGUCAGUUCAGAUCCCGGGUGUGGACGUGGUCCCGCUUGGCAAGCCAUGCUGUGGCAGGGGUCAC	-	-	0	0	0	1	0	0	0	0	0	0.0928045134175838	0	0	0	0.291534594733444	-0.463954	0.909474826388928	0.983107239068003	FALSE
eca-miR-9156	UCUAGGGCGCCUGUGAAGAUGGU	eca-mir-9156	GUCCGAGGUUCUUGGAGAAGCUGGCUCUAGGGCGCCUGUGAAGAUGGUCUUUCUUGAGCCUCGCCUUCUGCGCACGCGCCGUCCUGGCAGCGCCGAGCCCGACGUCUGUAU	-	-	0	32	0	0	0	0	0	3.31884	0	0	0	0	9.2826839881185	0	5.93379921634537	0.129912919429326	0.983107239068003	FALSE
eca-miR-9159	UCCUCUUUCUUUGCUUCCUUCU	eca-mir-9159	AAAGGUGCUGCACAUGUUACCAGCGACCCUGCUAGCCUUGUCCUCUUUCUUUGCUUCCUUCUUUUUGAAAGAUCAAGAAUGAAGCAGGGAAAGGAACAAGGAGGGACAGGUAAAGGAUUCUGGUGGUUUACGGCUUCCU	-	-	9	14	15	11	12	11	0.719875663075474	1.45199	1.36738486277609	1.02084964759342	1.16473666565788	1.11852432881931	15.0402729765163	9.38901868084248	0.669369882288318	0.369313330279856	0.983107239068003	FALSE
eca-miR-9160	UCCAAGAGCCUGUUAUCGUGCU	eca-mir-9160	UUUGUUCUCUCCAUUCCCUCUUUGACCAAGGUCAUACAUAAGCACGAUAACAGGCUCUUGGAAAACUAGAUCAGUUUUCCAAGAGCCUGUUAUCGUGCUUAUGUACUAACACCAUCCUAGACCCUAUGGUCAAUAGAAA	-	-	4	1	3	3	1	1	0.319944739144655	0.1037136540685	0.273476972555218	0.278413540252751	0.0970613888048229	0.101684029892664	3.43728070936544	1.41203434404847	1.26355958252431	0.427515791731811	0.983107239068003	FALSE
eca-miR-9162	CCCUGCAGAUGACUGGACUCCA	eca-mir-9162	UAACCUUAGCAGCAGCCUCCAUAAAAUAGCCCUAGCACCCAGAGUCCAAGCAGCUGCAGACAGAAUCGUAAAGGCCUCCCUGCAGAUGACUGGACUCCAGGCGCUCCUGGCUGCAACAGGUUGCCGUGGCUGUGGGGAG	-	-	0	0	1	0	0	2	0	0	0.0911589908517395	0	0	0.203368059785329	0.472473436794759	0.534057158806175	-0.357233	0.924799632827881	0.983107239068003	FALSE
eca-miR-9163	UGCCCCAAGAAGCCUGGACUUGUG	eca-mir-9163	UAUGAAAAAUGUAAGGCUUCAUGACAUCUGUUCUUCUCACUGCCCCAAGAAGCCUGGACUUGUGGGUUUGUGGCUCUGCUGUGCACAGGUCCUGGCGUCUGGGUGCUGGAGAGAAGGACGGGUUACUCCACUGCGGCAGAGCA	-	-	21	12	18	18	21	36	1.67970988050944	1.24456	1.64086183533131	1.67048124151651	2.03828916490128	3.66062507613592	21.0668551107005	20.5390931530593	0.0168035473668836	0.979392685878142	0.990804359787601	FALSE
eca-miR-9174	CAGUUGACUGACACUUGAGCGCU	eca-mir-9174	UGACUAAAGCAGGCAUAUGCCAGUUGACUGACACUUGAGCGCUUGGGAUCUUGUGGCUGUGCUCAGGGGUAGAGUCAACUUGCAUGUGCAUUCCAGAGGAA	-	-	30	55	19	30	30	53	2.39958554358491	5.7042509737675	1.73202082618305	2.78413540252751	2.91184166414469	5.38925358431121	37.9049323363225	31.0106119637185	0.297635103996755	0.576166869855335	0.983107239068003	FALSE
eca-miR-9177	GAGCAGUGGGUGCAGACAGGC	eca-mir-9177	AUGCAGAAACCGUUACUUACAGGAACACCAUCCUGCUUUGCUCCCACUUUGUCCUGUGGCCUGAUUACCAGGAGCAGUGGGUGCAGACAGGCUGGCACUCUUGGGAUCAGCUUUCUGCUGAAGCUAC	-	-	0	1	0	0	0	3	0	0.1037136540685	0	0	0	0.305052089677993	0.290083874628703	0.801085738209262	-0.940255	0.796933528217848	0.983107239068003	FALSE
eca-miR-9178	UAGGCUGUGGGCUGCAUUUGGC	eca-mir-9178	CAGAUAGUAAAUGUUUCAGGCUUCCUGGGUCAUAUGCAGGUCAUCUCCUAUUUUUCUCCUCUUUGGCAGUACAAAAAUAGGCUGUGGGCUGCAUUUGGCCUAUGGGGCUUCCUAGUUUGCCAGUCCCUAUCCAAGACCA	-	-	0	3	2	3	0	0	0	0.3111409622055	0.182317981703479	0.278413540252751	0	0	1.81519849747563	0.874603784200333	1.08018928931734	0.648784788508768	0.983107239068003	FALSE
eca-miR-9179	GUCAUGGGUGGACUUCCUGCUAA	eca-mir-9179	GUAAGGUUCUCCUUGCUCAGGACUUUAGCAGGACGUCUACCUCUGACCCUCCAGGAGAAUAGGGUCAUGGGUGGACUUCCUGCUAAAGUCCUGAGCACAGUCAGCAGGAAC	-	-	35	44	13	45	43	59	2.79951646751573	4.5634	1.18506688107261	4.17620310379127	4.17363971860739	5.9993577636672	34.0413897500788	40.5010281069244	-0.243621	0.64409940320498	0.983107239068003	FALSE
eca-miR-9180	CUUGGACCUCUGAUGGGAGCCCA	eca-mir-9180	CUGCAGGGCUGCCUGGUGGCCACGUCUGGAGCCCCUUUAAGAGGUCCCCAGCCUGUGCCUGGGGAGGGCUUGGACCUCUGAUGGGAGCCCAGAAACAGCCACCCCUUCUCCGUCAUCUCCA	-	-	338	2953	1185	886	1129	2429	27.0353304577233	306.26642046428	108.023404159311	82.2247988879792	109.582307960645	246.990508609282	1562.66482068813	1212.1959062264	0.366735386549374	0.486816819889523	0.983107239068003	FALSE
eca-miR-9185	AUCCGCGGAUUGAACCAGCCACGUA	eca-mir-9185	UUAAUCGGUCCUCCGUAUCCACGGUCCUGCAUCCGCGGAUUGAACCAGCCACGUAGUAUGUCUAUAAUACGUGGUUGGUUGAAUCCGCAGAUGUGAAACCCGCGGAUACCGUCGGCCGACUGUAC	-	-	3	4	3	3	5	6	0.239958554358491	0.414855	0.273476972555218	0.278413540252751	0.485306944024115	0.610104179355986	3.87508820216343	3.82878516284412	0.00816857382866747	0.994617270273442	0.994699475936172	FALSE
eca-miR-92a	UAUUGCACUUGUCCCGGCCUGU	eca-mir-92a-2	UCAUCCGUGGGUGGGGAUUUGUUGCAUUACUUGUGUUAUAUAUAAAGUAUUGCACUUGUCCCGGCCUGUGGAAGA	-	-	368077	281952	215377	252339	305964	261903	29441.0749375368	29242.2721919217	19633.5499726751	23418.1981112797	29697.2907642788	26631.3524809785	342722.378454377	226234.40567674	0.599219094507568	0.0833040207683968	0.983107239068003	FALSE
eca-miR-92b	UAUUGCACUCGUCCCGGCCUCC	eca-mir-92b	GGGCGGGAGGGACGGGACGCGGUGCAGUGUUGUUCUUUCCCCCGCCAAUAUUGCACUCGUCCCGGCCUCCGGCCC	-	-	109	142	129	108	97	104	8.71849414169185	14.727338877727	11.7595098198744	10.022887449099	9.41495471406783	10.5751391088371	149.277393832404	85.4857005923032	0.801459226585451	0.0353455242298656	0.983107239068003	TRUE
eca-miR-93	CAAAGUGCUGUUCGUGCAGGUAG	eca-mir-93	CAAAGUGCUGUUCGUGCAGGUAGUGUGAUUACCUGACCUACUGCUGAGCUAGCACUUCC	-	-	9951	18214	5695	18133	19687	19772	795.942524807115	1889.04049520366	519.150452900656	1682.82424180105	1910.84756140055	2010.49663903776	12277.5754634912	15889.4896672811	-0.371971	0.276805607440986	0.983107239068003	FALSE
eca-miR-95	UUCAACGGGUCUUUAUUGAGCA	eca-mir-95	AACACAGUGGGCGCUCAAUAAAUGUUUGUUGAAUUGAGAUGCGUUAAAUUCAACGGGUCUUUAUUGAGCAACCACUCUGUG	-	-	0	1	1	0	0	2	0	0.1037136540685	0.0911589908517395	0	0	0.203368059785329	0.762557311423463	0.534057158806175	0.500622179072439	0.874711946877256	0.983107239068003	FALSE
eca-miR-96	UUUGGCACUAGCACAUUUUUGCU	eca-mir-96	UGGCCGAUUUUGGCACUAGCACAUUUUUGCUUGUGUCUCUCCGCUCUGAGCAAUCAUGUGCAGUGCCAAUAUGGGAAA	-	-	0	1	1	1	2	0	0	0.1037136540685	0.0911589908517395	0.0928045134175838	0.194122777609646	0	0.762557311423463	0.83233855562355	-0.128371	0.962401912102587	0.989549945243625	FALSE
eca-miR-98	UGAGGUAGUAAGUUGUAUUGUU	eca-mir-98	AGGAUUCUGCUCAUGCCAGGGUGAGGUAGUAAGUUGUAUUGUUGUGGGGUAGGGAUUUUAGGCCCCAAUUAGAAGAUAACUAUACAACUUACUACUUUCCCUGGUGUGUGGCAUAUUCA	-	-	1719	2230	1836	3367	5457	3865	137.496251647415	231.281448572755	167.367907203794	312.472796677004	529.663998707919	393.008775535148	2257.71973171766	3489.24604714909	-0.62828	0.0554174394317909	0.983107239068003	FALSE
eca-miR-99a	AACCCGUAGAUCCGAUCUUGUG	eca-mir-99a-2	CCCAUUGGCAUAAACCCGUAGAUCCGAUCUUGUGGUGAAGUGGACCUCACAAGCUCGCUUCUAUGGGUCUGUGUCAGUGUG	-	-	169	119	147	386	261	166	13.5176652288617	12.3419248341515	13.4003716552057	35.8225421791873	25.3330224780588	16.8795489621823	177.056634443537	227.434014644181	-0.364468	0.414422132388618	0.983107239068003	FALSE
eca-miR-99b	CACCCGUAGAACCGACCUUGCG	eca-mir-99b	GGCACCCACCCGUAGAACCGACCUUGCGGGGCCUUCGCCGCACACAAGCUCGUGUCUGUGGGUCCGUGUC	-	-	65	114	84	86	91	83	5.19910201110064	11.823356563809	7.65735523154612	7.9811881539122	8.83258638123889	8.43977448109114	100.866198919159	71.8419274580323	0.488577225248972	0.217669470782851	0.983107239068003	FALSE
eca-miR-9a	UCUUUGGUUAUCUAGCUGUAUGA	eca-mir-9a-2	GAGUUGUUAUCUUUGGUUAUCUAGCUGUAUGAGUGUAUUGGUCUUCAUAAAGCUAGAUAACCGAAAGUAAAAACUCCU	-	-	365	465	349	306	357	346	29.1949574469498	48.2268491418525	31.8144878072571	28.3981811057806	34.6509158033218	35.1826743428619	457.62433899088	278.134981480786	0.717478492758158	0.0252673642435076	0.983107239068003	TRUE
novel_111	cgcgucccuccuuccccguca	novel_111	cgcggggaggcggggagccggccgccgcgccgcgucccuccuuccccguca	-32.6	NC_009147.3:103970365..103970416:+	20	12	5	6	18	16	1.59972369572327	1.24456	0.455794954258697	0.556827080505502	1.74710499848681	1.62694447828263	14.4922563012805	10.888900486861	0.404585338507055	0.615806633654272	0.983107239068003	FALSE
novel_116	uggccggucucuucucugcagu	novel_116	ugugggguagacucuagccaaggcucuggggucucauccuuggccggucucuucucugcagu	-25.3	NC_009145.3:56377472..56377534:+	10	8	22	13	7	7	0.799861847861637	0.829709	2.00549779873827	1.20645867442859	0.679429721633761	0.711788209248651	17.0395279173955	7.55196365047176	1.15667090472036	0.162649331874539	0.983107239068003	FALSE
novel_118	cugggagguggauguuuacuu	novel_118	uguaaacauccuacacucagcuguacuacauggauuggcugggagguggauguuuacuu	-25.2	NC_009152.3:77314898..77314957:-	3	8	0	6	6	4	0.239958554358491	0.829709	0	0.556827080505502	0.582368332828938	0.406736119570657	3.61800339029397	4.43973376868333	-0.242288	0.851962005593588	0.983107239068003	FALSE
novel_124	ugcgaggcaugcugggacuugu	novel_124	cgugucccggcaugcguugcgugcugccacucaacggaugcgaggcaugcugggacuugu	-35.5	NC_009145.3:32940215..32940275:-	7	4	11	14	12	11	0.559903293503146	0.414855	1.00274889936913	1.29926318784617	1.16473666565788	1.11852432881931	9.38465222087397	10.2636224650428	-0.161793	0.850468907924485	0.983107239068003	FALSE
novel_128	augggagauggagcaaagcaga	novel_128	augggagauggagcaaagcagaugcugucauggguccuuugccuugccucaucucccca	-27.5	NC_009148.3:54009836..54009895:+	2	16	7	3	3	8	0.159972369572327	1.65942	0.638112935962176	0.278413540252751	0.291184166414469	0.813472239141315	8.8135443137988	3.82203836076019	1.21817119390615	0.252327006426556	0.983107239068003	FALSE
novel_133	accuggauuccuggggcuccgg	novel_133	ugggccaccuggagucaggaagcaucccccaaagcaccuggauuccuggggcuccgg	-23.5	NC_009165.3:50627251..50627308:-	6	6	2	4	4	4	0.479917108716982	0.622282	0.182317981703479	0.371218053670335	0.388245555219292	0.406736119570657	5.28011490789043	3.31586061832634	0.676151596470713	0.562211475279644	0.983107239068003	FALSE
novel_136	cgggugaccggucuuuccugagc	novel_136	cgcgggaagaccggccccuccaggaccgacgggcuccgggugaccggucuuuccugagc	-29.7	NC_009168.3:1060857..1060916:-	3	1	8	5	3	4	0.239958554358491	0.1037136540685	0.729271926813916	0.464022567087919	0.291184166414469	0.406736119570657	5.36720376225112	3.33699323261473	0.646724307084219	0.606107399575986	0.983107239068003	FALSE
novel_140	uccacgcugaccccuacccucu	novel_140	ugggauggggucugcagggacagagagcgagcguccacgcugaccccuacccucu	-26.1	NC_009151.3:31611012..31611067:+	5	11	4	6	1	5	0.399930923930819	1.1408501947535	0.364635963406958	0.556827080505502	0.0970613888048229	0.508420149463322	7.24303702353535	3.35475244586116	1.1282601062851	0.312573325289392	0.983107239068003	FALSE
novel_143	acuuugcauuacuaugaccgucu	novel_143	aaggucauaguaaugcaaagcaauaaauauguuuuuuucauacaugaauacauauaauguuauuacuuugcauuacuaugaccgucu	-36.5	NC_009144.3:68855659..68855746:-	3	2	5	7	9	1	0.239958554358491	0.207427	0.455794954258697	0.649631593923086	0.873552499243406	0.101684029892664	4.23986732649555	4.74138856654267	-0.192713	0.876772295824145	0.983107239068003	FALSE
novel_146	accgcaaggagcuguagccugg	novel_146	accgcaaggagcuguagccuggcugcaguugcuaggcugcaagcuccuugaggg	-38.9	NC_009159.3:77585346..77585400:-	2	3	0	4	6	1	0.159972369572327	0.3111409622055	0	0.371218053670335	0.582368332828938	0.101684029892664	1.73513988606234	3.05557884100718	-0.773177	0.638366482263016	0.983107239068003	FALSE
novel_148	ugagcccucuucuugccccagg	novel_148	augggguacagaugaggggagcagaggcagacccuagaugacuggcugagcccucuucuugccccagg	-28	NC_009146.3:18361895..18361963:+	1	0	0	0	0	0	0.0799861847861637	0	0	0	0	0	0.432444131088115	0	1.45959954137714	0.720565191770877	0.983107239068003	FALSE
novel_150	cuccgccgcgcgcccgcgcu	novel_150	ccgcgggcacucgggggagggccagggccgggacgcccgagccuccgcuuccccuccgccgcgcgcccgcgcu	-47.5	NC_009156.3:576392..576465:+	8	0	4	2	2	1	0.63988947828931	0	0.364635963406958	0.185609026835168	0.194122777609646	0.101684029892664	5.34944679588395	1.39090172976008	1.92000005908196	0.211850358711954	0.983107239068003	FALSE
novel_162	guggaggcugggccuggcucu	novel_162	agccaggucaagccccccaccauugccagaacugaccccaugguggaggcugggccuggcucu	-33.9	NC_009175.3:32055468..32055531:-	1	4	2	3	5	0	0.0799861847861637	0.414855	0.182317981703479	0.278413540252751	0.485306944024115	0	2.53772650319245	2.2266136864256	0.20538013485521	0.900632753968515	0.983107239068003	FALSE
novel_171	accuuggcucuagacugcuuacu	novel_171	accuuggcucuagacugcuuacugcccgggccgcccucaguaacagucuccagucacggccacc	-24.9	NC_009154.3:45961975..45962039:-	1	4	1	2	4	6	0.0799861847861637	0.414855	0.0911589908517395	0.185609026835168	0.388245555219292	0.610104179355986	2.06525306639769	3.26684858766562	-0.620648	0.67416497595184	0.983107239068003	FALSE
novel_184	ucuccucuccagcccuugucugc	novel_184	gagcggggucugaagagagagguuuuaaugcccccucuccucuccagcccuugucugc	-21.9	NC_009149.3:8777205..8777263:+	2	0	0	3	2	5	0.159972369572327	0	0	0.278413540252751	0.194122777609646	0.508420149463322	0.864888262176229	2.75055064210588	-1.73024	0.387375094269699	0.983107239068003	FALSE
novel_190	uuucugagugcugugcccgugg	novel_190	ccgggccacagagcagagacaucguuauuucaaaucauguuucugagugcugugcccgugg	-26.8	NC_009145.3:51215080..51215141:+	3	2	0	0	0	0	0.239958554358491	0.207427	0	0	0	0	1.87750014252175	0	3.62713874368445	0.213586635238713	0.983107239068003	FALSE
novel_196	ucccaaaguuccuuaccagcccga	novel_196	ugggcuggacaggcuuaugggugagaagauuuguacuacaucucccaaaguuccuuaccagcccga	-25.3	NC_009146.3:18859981..18860047:-	0	2	1	3	0	0	0	0.207427	0.0911589908517395	0.278413540252751	0	0	1.05264118605217	0.874603784200333	0.302822715824889	0.910923268378165	0.983107239068003	FALSE
novel_200	aaacacgguguaagcuauucucu	novel_200	agcaguagcugccugguguuuaagaaacacgguguaagcuauucucu	-12.9	NC_009163.3:28166178..28166225:-	3	0	3	2	0	3	0.239958554358491	0	0.273476972555218	0.185609026835168	0	0.305052089677993	2.71475270364862	1.38415492767615	0.935503131896212	0.619606131453311	0.983107239068003	FALSE
novel_203	cugaggccccagagacucgacg	novel_203	cugaggccccagagacucgacgauagcuguuagcccucgagcauucugggagucg	-20.8	NC_009155.3:34633070..34633125:+	0	0	1	2	0	2	0	0	0.0911589908517395	0.185609026835168	0	0.203368059785329	0.472473436794759	1.11712634827306	-1.41211	0.628025619373816	0.983107239068003	FALSE
novel_206	uuaguuaugauggcaggagggg	novel_206	uucuccugucucauagcucugaaaacucuuagcaguuuuuaguuaugauggcaggagggg	-27.9	NC_009146.3:116580828..116580888:-	0	0	0	0	3	0	0	0	0	0	0.291184166414469	0	0	0.811205941335159	-1.91752	0.631349860946428	0.983107239068003	FALSE
novel_210	uuccuucccucccuccuucagg	novel_210	agaaggaggagaaggggggaaaaaagcaaugagaccccuccagguuccuccuuccuucccucccuccuucagg	-31.8	NC_009145.3:52450804..52450877:-	0	0	0	1	0	0	0	0	0	0.0928045134175838	0	0	0	0.291534594733444	-0.463954	0.909474826388928	0.983107239068003	FALSE
novel_216	augugugugugccuggcucc	novel_216	augugugugugccuggcucccugggugugugggacccaggcucacacacag	-33.6	NC_009165.3:44956665..44956716:-	4	0	0	0	0	0	0.319944739144655	0	0	0	0	0	1.72977652435246	0	3.49269061845996	0.292941312091972	0.983107239068003	FALSE
novel_222	accuccgcacgcccugcucugag	novel_222	accuccgcacgcccugcucugaggaugggcucugcaggccgugcugggggca	-29.5	NC_009167.3:44590189..44590241:-	0	5	0	0	0	0	0	0.5185682703425	0	0	0	0	1.45041937314352	0	3.28837032412733	0.351502241779655	0.983107239068003	FALSE
novel_225	uguguccgggugccggccccc	novel_225	gggccggugcccggacacgccaggagucuacaggguguguccgggugccggccccc	-49.5	NC_009154.3:4185102..4185158:-	9	12	4	10	13	0	0.719875663075474	1.24456	0.364635963406958	0.928045134175837	1.2617980544627	0	9.26289742251651	6.43057169312013	0.53572434769659	0.617953508954665	0.983107239068003	FALSE
novel_228	caggaggcugggauggggccugg	novel_228	caggaggcugggauggggccuggccuugcugagcgccguggccucccucccaccuccu	-37.3	NC_009168.3:1183660..1183718:+	0	0	0	0	0	2	0	0	0	0	0	0.203368059785329	0	0.534057158806175	-1.31808	0.744326966343775	0.983107239068003	FALSE
novel_234	ucccucccccguuccuccccuc	novel_234	ucccucccccguuccuccccuccaggggcggggcggcggggggcgg	-33.4	NC_009144.3:89941522..89941568:-	0	2	0	1	0	0	0	0.207427	0	0.0928045134175838	0	0	0.580167749257406	0.291534594733444	1.08869325764582	0.785399663976827	0.983107239068003	FALSE
novel_235	ugggagcaggucuggccucuggc	novel_235	ugggagcaggucuggccucuggcugugaaaggaagcccggccguccugccucuggga	-25.6	NC_009148.3:39824305..39824362:+	0	0	1	1	0	0	0	0	0.0911589908517395	0.0928045134175838	0	0	0.472473436794759	0.291534594733444	0.497818861948281	0.902898790525015	0.983107239068003	FALSE
novel_238	cccaccccaccugcucugugcu	novel_238	cgcggagcggggggggggggggcgguggaccagcaggacccccaccccaccugcucugugcu	-45.1	NC_009156.3:43202989..43203051:+	78	17	10	59	6	30	6.23892241332077	1.7631321191645	0.911589908517395	5.47546629163744	0.582368332828938	3.05052089677993	43.3868024615085	26.8338103540362	0.690632415814395	0.396056205752085	0.983107239068003	FALSE
novel_242	agucccccgguccucccccu	novel_242	agucccccgguccucccccuccccgcgacugcugggaaggagggggagggaagagggggcggc	-43.4	NC_009149.3:18825793..18825856:-	0	0	2	8	0	2	0	0	0.182317981703479	0.74243610734067	0	0.203368059785329	0.944946873589519	2.86633391667373	-1.69105	0.437273327592135	0.983107239068003	FALSE
novel_246	ugggaguugugguucggacc	novel_246	ugggaguugugguucggacccagacgccgcucuucgcccggucgggcugcggacuacaacucccg	-37.1	NC_009145.3:48382301..48382366:-	324	512	172	438	129	200	25.915523870717	53.101390883072	15.6793464264992	40.6483768769017	12.5209191558222	20.3368059785329	369.900273411144	215.979723851278	0.777978274542708	0.10092787785762	0.983107239068003	FALSE
novel_251	cccgugccggacgccccgucg	novel_251	uguccgagcacggccccgcggggcccgugccggacgccccgucg	-28.4	NW_019643269.1:2558..2602:+	27	7	24	15	14	18	2.15962698922642	0.7259955784795	2.18781578044175	1.39206770126376	1.35885944326752	1.83031253806796	25.0459411448542	12.965161076488	0.930383097417446	0.201155509964643	0.983107239068003	FALSE
novel_258	ugggagggacgagugcacguggc	novel_258	ugggagggacgagugcacguggcaccgagcacacccccgcguggcgcccggugcacgugcgcucgccccucc	-51.1	NC_009156.3:43402691..43402763:+	3	5	0	8	3	5	0.239958554358491	0.5185682703425	0	0.74243610734067	0.291184166414469	0.508420149463322	2.74775176640786	4.47862559621815	-0.658787	0.629183837123879	0.983107239068003	FALSE
novel_259	caccaccccggucccgccccgg	novel_259	ugggcgaggagggggcggaccggguggcuccccuuguccgcggcaccaccccggucccgccccgg	-35.4	NC_009149.3:18796215..18796280:+	0	0	0	0	1	0	0	0	0	0	0.0970613888048229	0	0	0.270401980445053	-0.463954	0.909474826388928	0.983107239068003	FALSE
novel_262	cugagcuuggaguagccugucca	novel_262	cugagcuuggaguagccuguccaggcaagcaggccuggauggccuucaggcucaccc	-35.3	NC_009157.3:3951450..3951507:-	0	3	0	5	0	3	0	0.3111409622055	0	0.464022567087919	0	0.305052089677993	0.87025162388611	2.25875871187648	-1.2518	0.578347147678894	0.983107239068003	FALSE
novel_270	caagcccucccucucucccagg	novel_270	ggggagagagggaggaggggaguccgccccaggacaagcccucccucucucccagg	-37.7	NC_009155.3:30071312..30071368:-	0	0	1	0	0	0	0	0	0.0911589908517395	0	0	0	0.472473436794759	0	1.45959954137714	0.720565191770877	0.983107239068003	FALSE
novel_272	cagagaugauucugggaacugg	novel_272	agucccauacacaccccugcccguccuccgauuuggcagagaugauucugggaacugg	-16.5	NC_009152.3:30148490..30148548:+	1	0	2	6	2	2	0.0799861847861637	0	0.182317981703479	0.556827080505502	0.194122777609646	0.203368059785329	1.37739100467763	2.82406868809695	-1.11467	0.530390017521115	0.983107239068003	FALSE
novel_276	ugaaauguuuaggaccacuaga	novel_276	cagugguucuuaacaguucaacaguucuguagcgcaauugugaaauguuuaggaccacuaga	-22.4	NC_009167.3:45947386..45947448:+	5	8	3	17	13	25	0.399930923930819	0.829709	0.273476972555218	1.57767672809892	1.2617980544627	2.54210074731661	5.90031196285448	15.1470283413314	-1.34458	0.10365662856553	0.983107239068003	FALSE
novel_296	ucuggccaggccugaccccuca	novel_296	cucggggugaguccuggccgguccugguccgguggucuggccaggccugaccccuca	-36.3	NC_009146.3:36177881..36177938:+	0	5	1	0	3	2	0	0.5185682703425	0.0911589908517395	0	0.291184166414469	0.203368059785329	1.92289280993828	1.34526310014133	0.554722210251441	0.785411802056523	0.983107239068003	FALSE
novel_297	accggacuccuucccugcaggu	novel_297	accggacuccuucccugcaggugcugagcggggccugggggcaggggaccggcgg	-32.1	NC_009163.3:43992694..43992749:+	2	2	5	1	5	0	0.159972369572327	0.207427	0.455794954258697	0.0928045134175838	0.485306944024115	0	3.80742319540743	1.64354449695871	1.18445707848898	0.461651366977058	0.983107239068003	FALSE
novel_299	accccaguccucuccgucuuc	novel_299	accccaguccucuccgucuuccagcucaagcccugggaggggguggggcugggguca	-36.5	NC_009153.3:9492052..9492109:+	0	0	1	0	0	4	0	0	0.0911589908517395	0	0	0.406736119570657	0.472473436794759	1.06811431761235	-1.35528	0.673972409425614	0.983107239068003	FALSE
novel_303	uagugugaccaggcuuccuaga	novel_303	uaggaagccuagucacacuacauuucuaauuuagugugaccaggcuuccuaga	-30.8	NC_009144.3:147178981..147179034:-	13	41	34	29	40	23	1.03982040222013	4.2522598168085	3.09940568895914	2.69133088910993	3.88245555219292	2.33873268753128	33.5793094149441	25.412239791343	0.400932326048714	0.491795029584899	0.983107239068003	FALSE
novel_306	cugggcauggcugggggccu	novel_306	cugggcauggcugggggccucaccuccucccgccugcccgcguc	-23.5	NC_009151.3:31615016..31615060:+	0	0	0	4	2	0	0	0	0	0.371218053670335	0.194122777609646	0	0	1.70694233982388	-2.98425	0.323471857809625	0.983107239068003	FALSE
novel_307	ucacacggcugcagcugcuca	novel_307	ugcggcugcagcccagguggccccucaaagcuggucacacggcugcagcugcuca	-34.7	NC_009175.3:128279..128334:+	1	1	1	2	0	2	0.0799861847861637	0.1037136540685	0.0911589908517395	0.185609026835168	0	0.203368059785329	1.19500144251158	1.11712634827306	0.0851136721909509	0.96915737445736	0.99046880538207	FALSE
novel_311	ugggccguagacucagcuucug	novel_311	gaggcugagcuacggcacacggggagcgcggggugacagggcggcccugggccguagacucagcuucug	-46.4	NC_009162.3:3367110..3367179:-	0	1	0	4	3	2	0	0.1037136540685	0	0.371218053670335	0.291184166414469	0.203368059785329	0.290083874628703	2.51140147907511	-2.58125	0.24409736804298	0.983107239068003	FALSE
novel_320	cggcucugggucuguggggagc	novel_320	cccccgcaguccaccagagcccggauaccuccgaaauucggcucugggucuguggggagc	-35.3	NC_009148.3:68041386..68041446:-	3	0	0	2	0	0	0.239958554358491	0	0	0.185609026835168	0	0	1.29733239326434	0.583069189466889	1.15105835410502	0.699915343471206	0.983107239068003	FALSE
novel_322	ugaggaggggcuguaccggca	novel_322	cuggucgccuuccucuucugugugauuccaggaccaugaggaggggcuguaccggca	-20.7	NC_009168.3:39938807..39938864:+	5	0	0	2	4	2	0.399930923930819	0	0	0.185609026835168	0.388245555219292	0.203368059785329	2.16222065544057	2.19873427005328	-0.0549697	0.976236219665668	0.990804359787601	FALSE
novel_326	uacaugucaguggaccccuuaau	novel_326	auuaagggguccacugauaugcauauacagauacagauauguauacaugucaguggaccccuuaau	-39.4	NC_009152.3:3252270..3252336:+	5	11	2	16	5	12	0.399930923930819	1.1408501947535	0.182317981703479	1.48487221468134	0.485306944024115	1.22020835871197	6.29809014994583	9.22090637079742	-0.516675	0.59026658632921	0.983107239068003	FALSE
novel_327	ugaacggcgucggcugcagucg	novel_327	ugaacggcgucggcugcagucgcugcaccagcccgucuggccaccaacgccgccga	-20.2	NC_009160.3:25767634..25767690:+	0	1	0	3	1	2	0	0.1037136540685	0	0.278413540252751	0.0970613888048229	0.203368059785329	0.290083874628703	1.67906292345156	-1.9997	0.425542231321797	0.983107239068003	FALSE
novel_337	cacccgucuccauaccuccccaga	novel_337	aggggugggaugggcggguacaguuggccuugucugacacccgucuccauaccuccccaga	-28.3	NC_009145.3:14925368..14925429:+	5	2	1	0	1	1	0.399930923930819	0.207427	0.0911589908517395	0	0.0970613888048229	0.101684029892664	3.21486184149274	0.53743055984814	2.55298774329776	0.189692788604097	0.983107239068003	FALSE
novel_338	cacaauacacggucgaccucu	novel_338	aggucgcccguggcgcguucgcauccaucaugacgcacaauacacggucgaccucu	-21.2	NC_009167.3:43375410..43375466:+	2	5	1	3	16	14	0.159972369572327	0.5185682703425	0.0911589908517395	0.278413540252751	1.55298222087717	1.4235764184973	2.7877810721145	8.9394355829644	-1.63785	0.149889189552538	0.983107239068003	FALSE
novel_351	accagcuguggguuugcgccucu	novel_351	accagcuguggguuugcgccucucccccagggagaggucgagcucacagcuggc	-43.1	NC_009154.3:5671696..5671750:-	8	7	6	3	10	4	0.63988947828931	0.7259955784795	0.546953945110437	0.278413540252751	0.970613888048229	0.406736119570657	8.3249807918744	4.64673790626321	0.827848183687647	0.40888662348142	0.983107239068003	FALSE
novel_358	ugccucgcucaccucaccuu	novel_358	gaugagcugagugaggcucccagggcacaaaacucguugccucgcucaccucaccuu	-24.8	NC_009147.3:84072451..84072508:-	4	3	0	1	0	2	0.319944739144655	0.3111409622055	0	0.0928045134175838	0	0.203368059785329	2.60002814823857	0.825591753539619	1.66186141506837	0.41309421853387	0.983107239068003	FALSE
novel_363	gaggccaauggaacugggacu	novel_363	gaggccaauggaacugggacuccagggggagaaaaucuggagucccacuccuggccaugu	-34	NC_009157.3:56965579..56965639:+	0	9	0	0	5	8	0	0.9334228866165	0	0	0.485306944024115	0.813472239141315	2.61075487165833	3.48823853744996	-0.351277	0.843941570605885	0.983107239068003	FALSE
novel_365	ucucuccccucuccccccucc	novel_365	agggggggcaggaaggagcggcgccccuccccuccucgucucuccccucuccccccucc	-28.52	NC_009145.3:47623751..47623810:-	9	1	7	9	2	4	0.719875663075474	0.1037136540685	0.638112935962176	0.835240620758254	0.194122777609646	0.406736119570657	7.48939511198505	4.23272963110345	0.800370276069659	0.491922881153326	0.983107239068003	FALSE
novel_380	ugcccuguucugucaccaga	novel_380	ugcccuguucugucaccagaguggcauugugacauucccaggugacugaagagcuggca	-23	NC_009152.3:82364158..82364217:-	1	9	2	8	1	39	0.0799861847861637	0.9334228866165	0.182317981703479	0.74243610734067	0.0970613888048229	3.96567716581391	3.98814587633596	13.016793335033	-1.65977	0.154692561431877	0.983107239068003	FALSE
novel_384	cuggagcucccaucccgcggg	novel_384	ggcggggugggggcgccggccggggaagggcuggagcucccaucccgcggg	-42	NC_009144.3:127451831..127451882:-	0	1	4	1	2	4	0	0.1037136540685	0.364635963406958	0.0928045134175838	0.194122777609646	0.406736119570657	2.17997762180774	1.9004528732359	0.149687259140821	0.933239772962598	0.983863628571418	FALSE
novel_387	uuccugcucccaggccucagg	novel_387	agaggccugguggcaggucuggugcccgucucuccuuccugcucccaggccucagg	-33.7	NC_009150.3:25152342..25152398:-	0	0	0	6	0	0	0	0	0	0.556827080505502	0	0	0	1.74920756840067	-3.01797	0.362636968342774	0.983107239068003	FALSE
novel_395	uuucacuggccgagucuccuggu	novel_395	uuucacuggccgagucuccugguccuuugccuccauugcagggagagcuggguuuccacagaugccuggucggugagggu	-33.1	NC_009154.3:4161840..4161920:-	0	4	2	14	9	7	0	0.414855	0.182317981703479	1.29926318784617	0.873552499243406	0.711788209248651	2.10528237210433	8.38430220609531	-1.94674	0.108985499955182	0.983107239068003	FALSE
novel_4	aaaagcuggguugagagggcga	novel_4	gccuucucuucccgguucuucccggagucgggaaaagcuggguugagagggcga	-36.8	NC_009145.3:51365771..51365825:-	4248	8766	5062	7301	8382	5922	339.781312971624	909.153891564471	461.446811691505	677.565752461779	813.568560962026	602.172825024358	6771.55845091259	5976.34672346439	0.180274612194691	0.576562062817521	0.983107239068003	FALSE
novel_402	acaggcugcuguguggacgagg	novel_402	ccgcccagacacagccuugauggucguggguccauaccacaggcugcuguguggacgagg	-27.2	NC_009152.3:82447597..82447657:-	0	8	2	0	2	2	0	0.829709	0.182317981703479	0	0.194122777609646	0.203368059785329	3.26561787061914	1.07486111969628	1.62418477391094	0.38052292496726	0.983107239068003	FALSE
novel_403	cuguguugaccucguccggca	novel_403	cuguguugaccucguccggcaguggccuggguuccugccugcuggagucagcacaugaa	-29.4	NC_009151.3:31603774..31603833:+	12	8	12	15	21	22	0.959834217433965	0.829709	1.09390789022087	1.39206770126376	2.03828916490128	2.23704865763862	13.1796818116241	15.9260892572157	-0.297647	0.676386543672576	0.983107239068003	FALSE
novel_406	caacugcugacguccgggcugcu	novel_406	cucccggucacagcagcaguaagugcaagugacaauaaugaccacaacugcugacguccgggcugcu	-22	NC_009165.3:44956221..44956288:+	1	5	1	0	1	0	0.0799861847861637	0.5185682703425	0.0911589908517395	0	0.0970613888048229	0	2.35533694102639	0.270401980445053	3.01507715949749	0.193819208675548	0.983107239068003	FALSE
novel_419	agcgggacgggagccgggcgu	novel_419	agcgggacgggagccgggcguggugacgggaacacucccucacgggaauagacccauucugcccgcaaa	-30.4	NC_009171.3:46279213..46279282:+	0	0	0	2	0	0	0	0	0	0.185609026835168	0	0	0	0.583069189466889	-1.42834	0.723140527654406	0.983107239068003	FALSE
novel_421	caagguccgcugugaacacgu	novel_421	gcauucaccgcgugccuuaauuguauagacauuaaaucaagguccgcugugaacacgu	-16.5	NC_009165.3:49970500..49970558:-	3	0	0	9	2	2	0.239958554358491	0	0	0.835240620758254	0.194122777609646	0.203368059785329	1.29733239326434	3.69867247229728	-1.55627	0.388387272877597	0.983107239068003	FALSE
novel_427	agugcucugugcucuccugugu	novel_427	cuagggguucacagagcugugcugaggauccugagauuauggcagugcucugugcucuccugugu	-30	NC_009145.3:11455825..11455890:-	2	0	3	1	4	4	0.159972369572327	0	0.273476972555218	0.0928045134175838	0.388245555219292	0.406736119570657	2.28230857256051	2.44125683412601	-0.159465	0.923763213229937	0.983107239068003	FALSE
novel_433	cugcuuucuucucuguccaagu	novel_433	ggggacagagcagaaggcaacauugcugagacuugucugagcugcuuucuucucuguccaagu	-32.6	NC_009156.3:43641732..43641795:-	33	61	37	50	68	58	2.6395440979434	6.3265328981785	3.37288266151436	4.64022567087919	6.60017443872796	5.89767373377453	49.4472898396648	48.4517220123149	0.0305829894008436	0.946049018084103	0.989549945243625	FALSE
novel_435	uggacagucuccugccagccagu	novel_435	cagcuggucuggggccuuccaccaacaagaccaggguggacagucuccugccagccagu	-26.7	NC_009152.3:3193851..3193910:-	0	4	1	1	2	1	0	0.414855	0.0911589908517395	0.0928045134175838	0.194122777609646	0.101684029892664	1.63280893530957	1.09936713502664	0.617319700500665	0.764037779667559	0.983107239068003	FALSE
novel_436	aaggacugugguagagcaggugcu	novel_436	aaggacugugguagagcaggugcugguguaggcagcuggugcucugucgcagucccaag	-32.4	NC_009158.3:16260422..16260481:+	2	3	4	0	6	1	0.159972369572327	0.3111409622055	0.364635963406958	0	0.582368332828938	0.101684029892664	3.62503363324138	1.8894404620734	0.917872909058636	0.562120815272473	0.983107239068003	FALSE
novel_439	agguuggggauguagcucagug	novel_439	agguuggggauguagcucagugguagagcgcaugcuuagcaugcaugagguccuggguucgauccccagcaucucc	-33.1	NC_009156.3:28458769..28458845:-	1	3	1	5	1	2	0.0799861847861637	0.3111409622055	0.0911589908517395	0.464022567087919	0.0970613888048229	0.203368059785329	1.77516919176898	2.26213211291845	-0.314265	0.851237579463177	0.983107239068003	FALSE
novel_441	ugugggcucgugcgucagcu	novel_441	cugucucacgggcucgcugucucacaacugugggcucgugcgucagcu	-23.1	NC_009148.3:3833405..3833453:-	11	18	12	14	11	16	0.879848032647801	1.86685	1.09390789022087	1.29926318784617	1.06767527685305	1.62694447828263	15.648076426823	11.3283633816132	0.465689105728847	0.50896442989814	0.983107239068003	FALSE
novel_442	ucccucccgaucagccccugg	novel_442	uaaggggcuugacaggaggagcuuugggaaacaaaggggucccucccgaucagccccugg	-31.5	NC_009160.3:79954121..79954181:-	0	0	0	4	0	0	0	0	0	0.371218053670335	0	0	0	1.16613837893378	-2.43267	0.528750998958282	0.983107239068003	FALSE
novel_45	ccuguccugcuccgcccccagc	novel_45	uguggagcagggaguggggagcucuguguguucagcguggccuguccugcuccgcccccagc	-29.4	NC_009154.3:43072162..43072224:-	139	89	144	145	61	113	11.1180796852768	9.2305152120965	13.1268946826505	13.4566544455496	5.9207447170942	11.4902953778711	153.963373961648	88.9412665160465	0.787774548804098	0.102666923101672	0.983107239068003	FALSE
novel_454	uguggugugacugggcuccc	novel_454	gagcccagccacagcacaguuucuuuccacagauggaguguggugugacugggcuccc	-30.4	NC_009151.3:46353533..46353591:+	9	7	25	15	12	28	0.719875663075474	0.7259955784795	2.27897477129349	1.39206770126376	1.16473666565788	2.8471528369946	17.7344202220629	15.0946429096287	0.206110933096489	0.79074470177258	0.983107239068003	FALSE
novel_465	ccgacugcugagcgcugcucucc	novel_465	gcagcagcccuugcuucggcugcuuaguggcgcuagccgacugcugagcgcugcucucc	-27.3	NC_009163.3:24933384..24933443:-	234	226	1176	493	213	252	18.7167672399623	23.439285819481	107.202973241646	45.7526251148688	20.6740758154273	25.6243755329514	722.379644011343	268.613379047962	1.42687041401402	0.142634	0.983107239068003	FALSE
novel_47	uuggcucugugaggucggcuca	novel_47	uuggcucugugaggucggcucaaggugggucuggauauugagcaggccugucagggcguugu	-26.1	NC_009156.3:41809741..41809803:+	65	133	96	107	129	177	5.19910201110064	13.7939159911105	8.75126312176699	9.93008293568146	12.5209191558222	17.9980732910016	112.047473778642	113.340115668237	-0.0174515	0.965198604309219	0.989549945243625	FALSE
novel_471	uagguguuagguaaugaauucu	novel_471	uagguguuagguaaugaauucugcaguggauuauauaaccauguuacaacuauagaagaauuaauugccuaacgcuuacg	-26.1	NC_009150.3:82101721..82101801:-	1	4	7	0	2	1	0.0799861847861637	0.414855	0.638112935962176	0	0.194122777609646	0.101684029892664	4.90009368716624	0.807832540293193	2.56967427689995	0.119749947733243	0.983107239068003	FALSE
novel_474	uggacuuuguguggugggguag	novel_474	uccccacccccaaucuguccauacacacuucuguuuauauggacuuuguguggugggguag	-25.8	NC_009169.3:24102056..24102117:-	0	3	0	1	2	0	0	0.3111409622055	0	0.0928045134175838	0.194122777609646	0	0.87025162388611	0.83233855562355	0.151603443071845	0.957165139992286	0.989549945243625	FALSE
novel_483	auggauacagagggcugacucu	novel_483	aguuggcccuccauauccguggaugcagaacccacagauguggaagccauggauacagagggcugacucu	-35.7	NC_009144.3:127897853..127897923:-	3	14	9	4	5	1	0.239958554358491	1.45199	0.820430917665655	0.371218053670335	0.485306944024115	0.101684029892664	9.61076756921902	2.78517686056213	1.7963964611257	0.0988176302632439	0.983107239068003	FALSE
novel_488	gcuggggccguagacggacgu	novel_488	guccgccgcggccccgccgccuucucgcgcuuguugcgugcggcuggggccguagacggacgu	-43.4	NC_009145.3:51546341..51546404:-	0	0	0	0	0	3	0	0	0	0	0	0.305052089677993	0	0.801085738209262	-1.90109	0.634362478878969	0.983107239068003	FALSE
novel_49	aacauucauugcugucggugggu	novel_49	aacauucauugcugucgguggguugaacugugcggacaagcucacuggacaaugaaugca	-23.4	NC_009173.3:27734175..27734235:-	0	0	0	1	0	0	0	0	0	0.0928045134175838	0	0	0	0.291534594733444	-0.463954	0.909474826388928	0.983107239068003	FALSE
novel_490	acggugcuguguaagcggggca	novel_490	acggugcuguguaagcggggcagcugcccgccacagcucaggugcagcugaacccuaccagcgccagag	-36.4	NC_009154.3:20025457..20025526:+	31	31	48	43	16	60	2.47957172837108	3.2151232761235	4.37563156088349	3.9905940769561	1.55298222087717	6.10104179355986	45.0770931433698	32.8841340248442	0.445377564690411	0.453926497920911	0.983107239068003	FALSE
novel_498	uaggugcccccggauuguugacu	novel_498	uaggugcccccggauuguugacuccuugcuacucugggucucagcccucuggcaccuuug	-21.8	NC_009144.3:122129789..122129849:+	0	5	10	6	0	3	0	0.5185682703425	0.911589908517395	0.556827080505502	0	0.305052089677993	6.17515374109111	2.55029330660993	1.26894359332726	0.390176508722445	0.983107239068003	FALSE
novel_510	uagggcaguguggaagagaugc	novel_510	uagggcaguguggaagagaugcuggaaaggucggcgucuacgcugcacucgccucuca	-27.7	NC_009146.3:37711515..37711573:+	11	9	8	9	0	5	0.879848032647801	0.9334228866165	0.729271926813916	0.835240620758254	0	0.508420149463322	11.1474278079857	3.95895424961644	1.49475128978941	0.160361875083883	0.983107239068003	FALSE
novel_512	uccuucccagugccucgcccugca	novel_512	uaggguggggucagggaaucuguuccuuuuggccgacuccuucccagugccucgcccugca	-27.8	NC_009156.3:41809476..41809537:+	0	2	0	1	2	0	0	0.207427	0	0.0928045134175838	0.194122777609646	0	0.580167749257406	0.83233855562355	-0.377873	0.901347433167038	0.983107239068003	FALSE
novel_519	ugaagucucgggcaagcacug	novel_519	auguuugccuaggucaucaucuuucucugucccagaugaagucucgggcaagcacug	-21.6	NC_009171.3:5941096..5941153:+	1	0	0	7	3	3	0.0799861847861637	0	0	0.649631593923086	0.291184166414469	0.305052089677993	0.432444131088115	3.65303384267853	-3.12077	0.116538697863543	0.983107239068003	FALSE
novel_524	acucccuucuccucuucccagu	novel_524	aggggagaggagcggggagcagaccugaugggggcucacucccuucuccucuucccagu	-36.6	NC_009147.3:61538652..61538711:+	1	0	0	1	0	1	0.0799861847861637	0	0	0.0928045134175838	0	0.101684029892664	0.432444131088115	0.558563174136532	-0.411432	0.906510087073823	0.983107239068003	FALSE
novel_527	ugcaccucugugaacaaagagca	novel_527	ugcaccucugugaacaaagagcauguguuccagugacaugcuucuuugucagggguuucacu	-23.6	NC_009168.3:4992963..4993025:-	0	0	0	0	2	9	0	0	0	0	0.194122777609646	0.915156269033979	0	2.94406117551789	-3.77777	0.134012723594342	0.983107239068003	FALSE
novel_529	uaagaacuucugcugaccaucc	novel_529	ggggccagcagaagagucaucuauguauaggaaagauaagaacuucugcugaccaucc	-18	NC_009164.3:6154345..6154403:+	7	14	4	5	7	7	0.559903293503146	1.45199	0.364635963406958	0.464022567087919	0.679429721633761	0.711788209248651	8.97817690959768	5.2196868926042	0.797900434543516	0.394638307290665	0.983107239068003	FALSE
novel_531	ccagggaccagggacugag	novel_531	aagugccugccuggaagggaauaaguaggccaauuccaacaagauaggccauacauuuccagggaccagggacugag	-27.4	NC_009150.3:26749168..26749245:-	1	0	5	0	0	0	0.0799861847861637	0	0.455794954258697	0	0	0	2.79481131506191	0	4.17044461707472	0.108203227181319	0.983107239068003	FALSE
novel_537	uggacagagaagaaagcagcuc	novel_537	uggacagagaagaaagcagcucagacaagucucagcaauguugccuucugcucugucccca	-25.8	NC_009156.3:43641736..43641797:+	20	62	65	56	65	55	1.59972369572327	6.43025	5.92533440536307	5.19705275138469	6.30899027231349	5.59262164409654	57.3448562404012	48.5886379011711	0.234960327128222	0.650181397192666	0.983107239068003	FALSE
novel_538	uugccccaaauccacagccuucg	novel_538	uugccccaaauccacagccuucguaagauuauuugucaagggcugaaguuuuggaguga	-16.1	NC_009153.3:9963982..9964041:-	0	0	0	6	0	0	0	0	0	0.556827080505502	0	0	0	1.74920756840067	-3.01797	0.362636968342774	0.983107239068003	FALSE
novel_540	aguggacccagggaagugacu	novel_540	aguggacccagggaagugacucugaacaagucacuucgcugaauccaaguc	-23.3	NC_009145.3:27340423..27340474:+	0	6	1	6	4	1	0	0.622282	0.0911589908517395	0.556827080505502	0.388245555219292	0.101684029892664	2.21297668456698	3.09784406958397	-0.414727	0.796894162128255	0.983107239068003	FALSE
novel_543	uuccacuucaccggccca	novel_543	ggccggccugguggcacagcaguuaaguuugcacguuccacuucaccggccca	-24.9	NC_009175.3:66970267..66970320:-	0	1	5	0	0	1	0	0.1037136540685	0.455794954258697	0	0	0.101684029892664	2.6524510586025	0.267028579403087	3.13393278121688	0.197727838161492	0.983107239068003	FALSE
novel_544	uagcagcacagcaugguuca	novel_544	uagcagcacagcaugguucaguguuuaggaaguggcuguggcuucu	-12.3	NC_009156.3:1164923..1164969:-	0	0	0	1	0	1	0	0	0	0.0928045134175838	0	0.101684029892664	0	0.558563174136532	-1.37399	0.733565821371011	0.983107239068003	FALSE
novel_557	ccccgccuccggcccgcccccc	novel_557	ggggaggggcgggggcggggcggugcccggcuucaggccccgccuccggcccgcccccc	-46.9	NC_009156.3:43427661..43427720:+	2	0	0	0	0	0	0.159972369572327	0	0	0	0	0	0.864888262176229	0	2.48903863153812	0.536650487042756	0.983107239068003	FALSE
novel_560	uggucuggauguaaguuugcc	novel_560	gaaauuuacaaccaguuuccauuuuguaauauuuauggucuggauguaaguuugcc	-16.6	NC_009161.3:48605304..48605360:-	3	2	16	1	1	5	0.239958554358491	0.207427	1.45854385362783	0.0928045134175838	0.0970613888048229	0.508420149463322	9.4370751312379	1.89707947219393	2.27978501797185	0.0756478955309986	0.983107239068003	FALSE
novel_561	ugugucuaggagguuucucagc	novel_561	cgaggaaccucugggagacagguugucuccgcauuuauaucaccugugucuaggagguuucucagc	-30.8	NC_009146.3:78576911..78576977:-	0	0	0	3	1	0	0	0	0	0.278413540252751	0.0970613888048229	0	0	1.14500576464539	-2.40727	0.496035510187645	0.983107239068003	FALSE
novel_567	aaaggagaaaaauuguggaau	novel_567	aaaggagaaaaauuguggaauaccaacuacacuggagggccugcgauuuuucuucuguug	-20.1	NC_009153.3:74471897..74471957:+	3	0	0	1	23	7	0.239958554358491	0	0	0.0928045134175838	2.23241194251093	0.711788209248651	1.29733239326434	8.37998020079127	-2.75913	0.075023820238399	0.983107239068003	FALSE
novel_571	aguguuuggaguucggcauaga	novel_571	aguguuuggaguucggcauagauaaugcaguuaucuaaucuaugccuauccaaacuucau	-20.84	NC_009157.3:56346165..56346225:+	2	5	2	2	12	11	0.159972369572327	0.5185682703425	0.182317981703479	0.185609026835168	1.16473666565788	1.11852432881931	3.26025450890926	6.76520732824148	-1.03554	0.375409111389324	0.983107239068003	FALSE
novel_576	uaggaggguggcucuguucuug	novel_576	gggacagggcuuccccgugccugccacggguaggaggguggcucuguucuug	-30.6	NC_009149.3:24321371..24321423:+	0	1	0	5	0	1	0	0.1037136540685	0	0.464022567087919	0	0.101684029892664	0.290083874628703	1.72470155307031	-2.03481	0.453902226224769	0.983107239068003	FALSE
novel_577	cacuagcccugguaggaucucu	novel_577	agaucgugagccaugugcaaggggacugcacuagcccugguaggaucucu	-15.9	NC_009150.3:71239286..71239336:-	0	0	0	3	0	0	0	0	0	0.278413540252751	0	0	0	0.874603784200333	-2.01633	0.61335217792326	0.983107239068003	FALSE
novel_580	uuugggguguucucgggcuggcc	novel_580	uuugggguguucucgggcuggccacuccggccugggcccccaagagc	-26	NC_009150.3:395062..395109:-	0	5	0	0	1	1	0	0.5185682703425	0	0	0.0970613888048229	0.101684029892664	1.45041937314352	0.53743055984814	1.48455583109628	0.583545397609795	0.983107239068003	FALSE
novel_588	aaugaagacguaacagcuggau	novel_588	ccaguaguuauguccuuuucuuugacugaaaugaagacguaacagcuggau	-19.1	NC_009147.3:71024782..71024833:+	1	2	3	4	4	1	0.0799861847861637	0.207427	0.273476972555218	0.371218053670335	0.388245555219292	0.101684029892664	2.4300321907298	2.51477488011708	-0.0697104	0.963746542331687	0.989549945243625	FALSE
novel_590	cacgacccccgcaucuccugua	novel_590	cacgacccccgcaucuccuguaccgucaucgcaggcggggaggugugggggucgggg	-40.9	NC_009153.3:28443551..28443608:-	1	1	1	0	3	0	0.0799861847861637	0.1037136540685	0.0911589908517395	0	0.291184166414469	0	1.19500144251158	0.811205941335159	0.53912440155234	0.82919500052067	0.983107239068003	FALSE
novel_594	cagaggagugucugcggguug	novel_594	gcccgcccucgcuucucaggggcgacagccacccagaggagugucugcggguug	-30.5	NC_009167.3:44119646..44119700:-	0	0	3	0	0	0	0	0	0.273476972555218	0	0	0	1.41742031038428	0	3.19076725419944	0.373214663144516	0.983107239068003	FALSE
novel_595	uggcacguguggcugguggcu	novel_595	cuccuagccacauguggccacugaguaccugaaauguggcacguguggcugguggcu	-29.74	NC_009144.3:31732566..31732623:-	1	1	0	1	1	3	0.0799861847861637	0.1037136540685	0	0.0928045134175838	0.0970613888048229	0.305052089677993	0.722528005716818	1.36302231338776	-0.889266	0.701893884106728	0.983107239068003	FALSE
novel_596	uuucuuccccaaccccgccu	novel_596	gcagggaugggggagccuggaccucuuaucuccaaccucagggcucuuucuuccccaaccccgccu	-26.32	NC_009168.3:1184254..1184320:+	2	1	3	3	1	0	0.159972369572327	0.1037136540685	0.273476972555218	0.278413540252751	0.0970613888048229	0	2.57239244718921	1.14500576464539	1.15254868512755	0.53439814612679	0.983107239068003	FALSE
novel_599	ugccccucccagccucugccu	novel_599	ugcagaugucugggaggguucagcucgggcagcucuaaucugccccucccagccucugccu	-29.3	NC_009157.3:93807211..93807272:+	0	0	0	4	0	1	0	0	0	0.371218053670335	0	0.101684029892664	0	1.43316695833687	-2.73109	0.400822468002028	0.983107239068003	FALSE
novel_600	uuuaguugggagacccuguagg	novel_600	uuuaguugggagacccuguaggaaaaaaagcauccugggaaauccagcugaaauggc	-17.5	NC_009154.3:36014355..36014412:+	0	0	3	3	0	0	0	0	0.273476972555218	0.278413540252751	0	0	1.41742031038428	0.874603784200333	0.666838772441864	0.809647482514801	0.983107239068003	FALSE
novel_605	uagacuggcgcugagcucaca	novel_605	ugagcuaacugcugccaauccuccucuuuuugcugagguagacuggcgcugagcucaca	-26.1	NC_009150.3:606250..606309:-	0	0	0	7	2	0	0	0	0	0.649631593923086	0.194122777609646	0	0	2.58154612402422	-3.58041	0.173308854365072	0.983107239068003	FALSE
novel_611	ucugccgacccugcugggcuug	novel_611	ggcugggcaggguggcucagcugggacggucgcugcgguuguuagauugcucugccgacccugcugggcuug	-36.9	NC_009155.3:34147761..34147833:+	0	0	0	2	1	1	0	0	0	0.185609026835168	0.0970613888048229	0.101684029892664	0	1.12049974931503	-2.37835	0.465881280079343	0.983107239068003	FALSE
novel_613	ugugacugcuaagaccguaugugc	novel_613	ugugacugcuaagaccguaugugcuguagaauuagcuucuuaagcaagguaacagcagucacccu	-25.1	NC_009163.3:27034783..27034848:-	7	25	37	17	19	19	0.559903293503146	2.5928413517125	3.37288266151436	1.57767672809892	1.84416638729164	1.93199656796062	27.7607229447405	15.1672687475832	0.861818044823797	0.213955420708628	0.983107239068003	FALSE
novel_620	ucgcgugcgcgggggcggccu	novel_620	gacgcccccggcguccccgcggaucgcagcgcggcgcgggagccccgggccggcggacucgcgugcgcgggggcggccu	-51.2	NC_009161.3:50529082..50529161:+	0	0	0	2	0	0	0	0	0	0.185609026835168	0	0	0	0.583069189466889	-1.42834	0.723140527654406	0.983107239068003	FALSE
novel_625	cugggaucagacugcgcucc	novel_625	agguguuugauccuucgcuucacagaugcagaaucgaagcugggaucagacugcgcucc	-21.7	NC_009152.3:82265335..82265394:+	0	0	5	1	0	1	0	0	0.455794954258697	0.0928045134175838	0	0.101684029892664	2.3623671839738	0.558563174136532	2.04835624080739	0.398241519926978	0.983107239068003	FALSE
novel_626	aaucccacuccugacacca	novel_626	aaucccacuccugacaccaacaugcaauuagucaaaauaggaugaugaugugaguggcagaacauuauuca	-13.5	NC_009148.3:87613189..87613260:-	16	30	22	24	10	39	1.27977895657862	3.11141	2.00549779873827	2.22730832202201	0.970613888048229	3.96567716581391	26.0160379457556	20.1149646747736	0.369588213929612	0.566066437106574	0.983107239068003	FALSE
novel_627	ugagaauguggcuuuguaau	novel_627	ugagaauguggcuuuguaaugauggaggaauacacaacauugcaagucucauuuucuga	-19.8	NC_009157.3:53259552..53259611:-	0	5	1	1	0	3	0	0.5185682703425	0.0911589908517395	0.0928045134175838	0	0.305052089677993	1.92289280993828	1.09262033294271	0.856365234959502	0.687208579315301	0.983107239068003	FALSE
novel_628	cgggaccagggucuggaggucg	novel_628	cgggaccagggucuggaggucggcaaggguuccggcagccaggcauugguccccca	-34	NC_009156.3:41009889..41009945:+	1	0	1	1	2	0	0.0799861847861637	0	0.0911589908517395	0.0928045134175838	0.194122777609646	0	0.904917567882874	0.83233855562355	0.0672329724385892	0.979721536971185	0.990804359787601	FALSE
novel_630	cgcggguccugcugugacugg	novel_630	gguggccaaugcuaucggcugcccaucgcgguuaauggggcagccgcggguccugcugugacugg	-25.42	NC_009156.3:43270455..43270520:+	2	1	0	0	0	3	0.159972369572327	0.1037136540685	0	0	0	0.305052089677993	1.15497213680493	0.801085738209262	0.518690292774613	0.847238447860705	0.983107239068003	FALSE
novel_631	cuugagcucaggcacucccucc	novel_631	cuugagcucaggcacucccucccguucccucaaaaaggcugcagggagggccgggagcucugcc	-30.8	NC_009170.3:39964825..39964889:-	1	3	0	0	0	0	0.0799861847861637	0.3111409622055	0	0	0	0	1.30269575497422	0	3.12217987006649	0.352296694961745	0.983107239068003	FALSE
novel_634	ucgccucucagggccucagccucc	novel_634	aaacugaggcccagagagggcgaccucaggcauguggcgucgccucucagggccucagccucc	-38	NC_009150.3:4008805..4008868:+	0	1	0	1	0	2	0	0.1037136540685	0	0.0928045134175838	0	0.203368059785329	0.290083874628703	0.825591753539619	-0.97873	0.768398698917465	0.983107239068003	FALSE
novel_635	uuguccccguccgcggccgccgc	novel_635	uuguccccguccgcggccgccgcaaggucaaaugucaccgcggggccgcgggcaggggucaggg	-43.5	NC_009164.3:2889970..2890034:-	1	0	0	0	0	2	0.0799861847861637	0	0	0	0	0.203368059785329	0.432444131088115	0.534057158806175	-0.357018	0.925924267668075	0.983107239068003	FALSE
novel_64	ccucucuucccuucuccccagc	novel_64	aggggagaagguaagcagagaaacagacuucccuuuccucucuucccuucuccccagc	-27.4	NC_009158.3:29532059..29532117:+	0	0	0	1	0	0	0	0	0	0.0928045134175838	0	0	0	0.291534594733444	-0.463954	0.909474826388928	0.983107239068003	FALSE
novel_645	cgggcaccugucucgucgc	novel_645	cgggcaccugucucgucgccaggccucugucgcuggugcgcccggcacacgggcggcgacaccggugcccagc	-43.9	NC_009153.3:83225515..83225588:+	3	0	0	0	0	1	0.239958554358491	0	0	0	0	0.101684029892664	1.29733239326434	0.267028579403087	2.11048903713472	0.510816842018221	0.983107239068003	FALSE
novel_651	ucagcucagggacugugccugcc	novel_651	caggcauaggccuugcauuugcuugccuccguuguggucagcucagggacugugccugcc	-28.3	NC_009148.3:44828936..44828996:+	0	2	0	0	0	0	0	0.207427	0	0	0	0	0.580167749257406	0	2.04947982480062	0.613895421108523	0.983107239068003	FALSE
novel_656	gccagggcagcgagggcuccgc	novel_656	gggcccucgccgcccacuguuccggcccagccuuagguggacccggccagggcagcgagggcuccgc	-39.6	NC_009173.3:9143155..9143222:+	0	0	0	0	1	2	0	0	0	0	0.0970613888048229	0.203368059785329	0	0.804459139251228	-1.90659	0.633354534334475	0.983107239068003	FALSE
novel_76	gcauuaccuggucccccgcagc	novel_76	ugugggggccuggguaugcccucaaggcuggccugggcugaggcauuaccuggucccccgcagc	-36.7	NC_009163.3:44001236..44001300:+	0	1	0	0	0	0	0	0.1037136540685	0	0	0	0	0.290083874628703	0	1.45959954137714	0.720565191770877	0.983107239068003	FALSE
novel_80	aggaccucugagcucucccagcg	novel_80	aggaccucugagcucucccagcgcuccucccagaguugggcgcugaggaggacagaggucaug	-36.7	NC_009156.3:43638799..43638862:-	82	116	34	129	152	96	6.55886715246543	12.030783871946	3.09940568895914	11.9717822308683	14.7533310983331	9.76166686969578	85.1742450571768	104.343807370959	-0.287506	0.51691022254786	0.983107239068003	FALSE
novel_81	uguaaacacccgacuggaagcc	novel_81	uguaaacacccgacuggaagccgugggcggcgggcuuucagucgggugucugcagc	-36.8	NC_009163.3:63894234..63894290:-	10	21	50	18	48	63	0.799861847861637	2.1779867354385	4.55794954258697	1.67048124151651	4.6589466626315	6.40609388323786	34.0398745178219	35.049718268959	-0.0576164	0.932611795388711	0.983863628571418	FALSE
novel_97	uccuccucucuuccgcuccaga	novel_97	uggagcggaaaugaggagacugggaagugaggcggccugagaccuugauuucucuccuccucucuuccgcuccaga	-41	NC_009153.3:17977953..17978029:+	9	7	4	11	0	4	0.719875663075474	0.7259955784795	0.364635963406958	1.02084964759342	0	0.406736119570657	7.81247804937299	4.27499485968024	0.874766451591995	0.458178716507961	0.983107239068003	FALSE
